# Supplementary material for: Effect of hypercholesterolemia on circulating and cardiomyocyte-derived extracellular vesicles
Source: Sci Rep. 2024 May 26;14:12016. doi: 10.1038/s41598-024-62689-6 (PMC11128454; doi:10.1038/s41598-024-62689-6)
Supplement: Supplementary file 2 — Supplementary Information 2. [file 41598_2024_62689_MOESM2_ESM.xlsx]

## Sheet: Sheet1
Barcode	ID	Group	SampleType	Metabolite	MetaboliteType	DetectionLimit	Intensity	detected	imputed.intensity
1034131611	001 ex	CON	EV	PC.aa.C32.1	glycerophospholipids	0.114	0.215	TRUE	0.215
1034131611	001 ex	CON	EV	PC.aa.C34.1	glycerophospholipids	2.17	4.22	TRUE	4.22
1034131611	001 ex	CON	EV	PC.aa.C34.4	glycerophospholipids	0.006	0.019	TRUE	0.019
1034131611	001 ex	CON	EV	PC.aa.C36.1	glycerophospholipids	2.43	4.54	TRUE	4.54
1034131611	001 ex	CON	EV	PC.aa.C36.2	glycerophospholipids	4.32	9.31	TRUE	9.31
1034131611	001 ex	CON	EV	PC.aa.C38.1	glycerophospholipids	0.115	0.194	TRUE	0.194
1034131611	001 ex	CON	EV	PC.aa.C40.3	glycerophospholipids	0.024	0.048	TRUE	0.048
1034131611	001 ex	CON	EV	PC.aa.C40.5	glycerophospholipids	0.01	0.03	TRUE	0.03
1034131611	001 ex	CON	EV	PC.aa.C42.1	glycerophospholipids	0.01	0.026	TRUE	0.026
1034131611	001 ex	CON	EV	PC.ae.C30.1	glycerophospholipids	0.062	0.096	TRUE	0.096
1034131611	001 ex	CON	EV	PC.ae.C34.1	glycerophospholipids	0.573	1.03	TRUE	1.03
1034131611	001 ex	CON	EV	PC.ae.C34.2	glycerophospholipids	0.105	0.17	TRUE	0.17
1034131611	001 ex	CON	EV	PC.ae.C36.1	glycerophospholipids	3.96	7.63	TRUE	7.63
1034131611	001 ex	CON	EV	PC.ae.C36.2	glycerophospholipids	0.915	1.6	TRUE	1.6
1034131611	001 ex	CON	EV	PC.ae.C38.0	glycerophospholipids	0.175	0.365	TRUE	0.365
1034131611	001 ex	CON	EV	PC.ae.C38.2	glycerophospholipids	2.52	5.04	TRUE	5.04
1034131611	001 ex	CON	EV	Cer.d18.1.20.0.OH..	ceramides	0.21	0	FALSE	0.107609
1034131611	001 ex	CON	EV	DG.18.2_18.2.	diacylglycerols	0.28	0	FALSE	0.151494
1034131611	001 ex	CON	EV	TG.14.0_32.2.	triacylglycerols	0.228	0.281	TRUE	0.281
1034131611	001 ex	CON	EV	TG.14.0_34.2.	triacylglycerols	0.185	0	FALSE	0.106743
1034131611	001 ex	CON	EV	TG.16.1_34.3.	triacylglycerols	0.1	0	FALSE	0.0448061
1034131611	001 ex	CON	EV	TG.16.1_36.1.	triacylglycerols	0.15	0	FALSE	0.0752414
1034131611	001 ex	CON	EV	TG.17.0_34.2.	triacylglycerols	0.13	0	FALSE	0.0756962
1034131611	001 ex	CON	EV	TG.18.0_32.1.	triacylglycerols	0.184	0	FALSE	0.105799
1034131611	001 ex	CON	EV	TG.18.2_34.2.	triacylglycerols	0.146	0	FALSE	0.0585408
1034131611	001 ex	CON	EV	Cys	aminoacids	0.355	3.11	TRUE	3.11
1034131611	001 ex	CON	EV	DHA	fatty acids	0.04	0.337	TRUE	0.337
1034131611	001 ex	CON	EV	EPA	fatty acids	0.13	0.246	TRUE	0.246
1034131611	001 ex	CON	EV	X3.Met.His	aminoacids related	0.005	0.06	TRUE	0.06
1034131626	002 ex	CON	EV	PC.aa.C32.1	glycerophospholipids	0.114	0.2	TRUE	0.2
1034131626	002 ex	CON	EV	PC.aa.C34.1	glycerophospholipids	2.17	3.84	TRUE	3.84
1034131626	002 ex	CON	EV	PC.aa.C34.4	glycerophospholipids	0.006	0.016	TRUE	0.016
1034131626	002 ex	CON	EV	PC.aa.C36.1	glycerophospholipids	2.43	3.83	TRUE	3.83
1034131626	002 ex	CON	EV	PC.aa.C36.2	glycerophospholipids	4.32	7.63	TRUE	7.63
1034131626	002 ex	CON	EV	PC.aa.C38.1	glycerophospholipids	0.115	0.177	TRUE	0.177
1034131626	002 ex	CON	EV	PC.aa.C40.3	glycerophospholipids	0.024	0.042	TRUE	0.042
1034131626	002 ex	CON	EV	PC.aa.C40.5	glycerophospholipids	0.01	0.012	TRUE	0.012
1034131626	002 ex	CON	EV	PC.aa.C42.1	glycerophospholipids	0.01	0.017	TRUE	0.017
1034131626	002 ex	CON	EV	PC.ae.C30.1	glycerophospholipids	0.062	0.085	TRUE	0.085
1034131626	002 ex	CON	EV	PC.ae.C34.1	glycerophospholipids	0.573	0.871	TRUE	0.871
1034131626	002 ex	CON	EV	PC.ae.C34.2	glycerophospholipids	0.105	0.141	TRUE	0.141
1034131626	002 ex	CON	EV	PC.ae.C36.1	glycerophospholipids	3.96	6.47	TRUE	6.47
1034131626	002 ex	CON	EV	PC.ae.C36.2	glycerophospholipids	0.915	1.42	TRUE	1.42
1034131626	002 ex	CON	EV	PC.ae.C38.0	glycerophospholipids	0.175	0.282	TRUE	0.282
1034131626	002 ex	CON	EV	PC.ae.C38.2	glycerophospholipids	2.52	4.37	TRUE	4.37
1034131626	002 ex	CON	EV	Cer.d18.1.20.0.OH..	ceramides	0.21	0.956	TRUE	0.956
1034131626	002 ex	CON	EV	DG.18.2_18.2.	diacylglycerols	0.28	0	FALSE	0.131532
1034131626	002 ex	CON	EV	TG.14.0_32.2.	triacylglycerols	0.228	0.22	FALSE	0.096561
1034131626	002 ex	CON	EV	TG.14.0_34.2.	triacylglycerols	0.185	0	FALSE	0.0925308
1034131626	002 ex	CON	EV	TG.16.1_34.3.	triacylglycerols	0.1	0	FALSE	0.0597041
1034131626	002 ex	CON	EV	TG.16.1_36.1.	triacylglycerols	0.15	0	FALSE	0.08543
1034131626	002 ex	CON	EV	TG.17.0_34.2.	triacylglycerols	0.13	0	FALSE	0.0614063
1034131626	002 ex	CON	EV	TG.18.0_32.1.	triacylglycerols	0.184	0.336	TRUE	0.336
1034131626	002 ex	CON	EV	TG.18.2_34.2.	triacylglycerols	0.146	0	FALSE	0.0794323
1034131626	002 ex	CON	EV	Cys	aminoacids	0.355	2.16	TRUE	2.16
1034131626	002 ex	CON	EV	DHA	fatty acids	0.04	0	FALSE	0.023502
1034131626	002 ex	CON	EV	EPA	fatty acids	0.13	0.148	TRUE	0.148
1034131626	002 ex	CON	EV	X3.Met.His	aminoacids related	0.005	0.026	TRUE	0.026
1034131631	005 ex	CON	EV	PC.aa.C32.1	glycerophospholipids	0.114	0.183	TRUE	0.183
1034131631	005 ex	CON	EV	PC.aa.C34.1	glycerophospholipids	2.17	3.02	TRUE	3.02
1034131631	005 ex	CON	EV	PC.aa.C34.4	glycerophospholipids	0.006	0.017	TRUE	0.017
1034131631	005 ex	CON	EV	PC.aa.C36.1	glycerophospholipids	2.43	3.2	TRUE	3.2
1034131631	005 ex	CON	EV	PC.aa.C36.2	glycerophospholipids	4.32	6.33	TRUE	6.33
1034131631	005 ex	CON	EV	PC.aa.C38.1	glycerophospholipids	0.115	0.141	TRUE	0.141
1034131631	005 ex	CON	EV	PC.aa.C40.3	glycerophospholipids	0.024	0.028	TRUE	0.028
1034131631	005 ex	CON	EV	PC.aa.C40.5	glycerophospholipids	0.01	0.022	TRUE	0.022
1034131631	005 ex	CON	EV	PC.aa.C42.1	glycerophospholipids	0.01	0.02	TRUE	0.02
1034131631	005 ex	CON	EV	PC.ae.C30.1	glycerophospholipids	0.062	0.074	TRUE	0.074
1034131631	005 ex	CON	EV	PC.ae.C34.1	glycerophospholipids	0.573	0.75	TRUE	0.75
1034131631	005 ex	CON	EV	PC.ae.C34.2	glycerophospholipids	0.105	0.127	TRUE	0.127
1034131631	005 ex	CON	EV	PC.ae.C36.1	glycerophospholipids	3.96	5.45	TRUE	5.45
1034131631	005 ex	CON	EV	PC.ae.C36.2	glycerophospholipids	0.915	1.18	TRUE	1.18
1034131631	005 ex	CON	EV	PC.ae.C38.0	glycerophospholipids	0.175	0.215	TRUE	0.215
1034131631	005 ex	CON	EV	PC.ae.C38.2	glycerophospholipids	2.52	3.58	TRUE	3.58
1034131631	005 ex	CON	EV	Cer.d18.1.20.0.OH..	ceramides	0.21	0	FALSE	0.0934173
1034131631	005 ex	CON	EV	DG.18.2_18.2.	diacylglycerols	0.28	0	FALSE	0.117528
1034131631	005 ex	CON	EV	TG.14.0_32.2.	triacylglycerols	0.228	0.236	TRUE	0.236
1034131631	005 ex	CON	EV	TG.14.0_34.2.	triacylglycerols	0.185	0.28	TRUE	0.28
1034131631	005 ex	CON	EV	TG.16.1_34.3.	triacylglycerols	0.1	0	FALSE	0.0514018
1034131631	005 ex	CON	EV	TG.16.1_36.1.	triacylglycerols	0.15	0.124	FALSE	0.0658029
1034131631	005 ex	CON	EV	TG.17.0_34.2.	triacylglycerols	0.13	0	FALSE	0.072029
1034131631	005 ex	CON	EV	TG.18.0_32.1.	triacylglycerols	0.184	0.287	TRUE	0.287
1034131631	005 ex	CON	EV	TG.18.2_34.2.	triacylglycerols	0.146	0.275	TRUE	0.275
1034131631	005 ex	CON	EV	Cys	aminoacids	0.355	0.157	FALSE	0.145236
1034131631	005 ex	CON	EV	DHA	fatty acids	0.04	0.003	FALSE	0.0161669
1034131631	005 ex	CON	EV	EPA	fatty acids	0.13	0.311	TRUE	0.311
1034131631	005 ex	CON	EV	X3.Met.His	aminoacids related	0.005	0.014	TRUE	0.014
1034131645	006 ex	CON	EV	PC.aa.C32.1	glycerophospholipids	0.114	0.187	TRUE	0.187
1034131645	006 ex	CON	EV	PC.aa.C34.1	glycerophospholipids	2.17	3.1	TRUE	3.1
1034131645	006 ex	CON	EV	PC.aa.C34.4	glycerophospholipids	0.006	0.021	TRUE	0.021
1034131645	006 ex	CON	EV	PC.aa.C36.1	glycerophospholipids	2.43	2.99	TRUE	2.99
1034131645	006 ex	CON	EV	PC.aa.C36.2	glycerophospholipids	4.32	6.11	TRUE	6.11
1034131645	006 ex	CON	EV	PC.aa.C38.1	glycerophospholipids	0.115	0.153	TRUE	0.153
1034131645	006 ex	CON	EV	PC.aa.C40.3	glycerophospholipids	0.024	0.036	TRUE	0.036
1034131645	006 ex	CON	EV	PC.aa.C40.5	glycerophospholipids	0.01	0.017	TRUE	0.017
1034131645	006 ex	CON	EV	PC.aa.C42.1	glycerophospholipids	0.01	0.018	TRUE	0.018
1034131645	006 ex	CON	EV	PC.ae.C30.1	glycerophospholipids	0.062	0.076	TRUE	0.076
1034131645	006 ex	CON	EV	PC.ae.C34.1	glycerophospholipids	0.573	0.793	TRUE	0.793
1034131645	006 ex	CON	EV	PC.ae.C34.2	glycerophospholipids	0.105	0.136	TRUE	0.136
1034131645	006 ex	CON	EV	PC.ae.C36.1	glycerophospholipids	3.96	5.52	TRUE	5.52
1034131645	006 ex	CON	EV	PC.ae.C36.2	glycerophospholipids	0.915	1.27	TRUE	1.27
1034131645	006 ex	CON	EV	PC.ae.C38.0	glycerophospholipids	0.175	0.221	TRUE	0.221
1034131645	006 ex	CON	EV	PC.ae.C38.2	glycerophospholipids	2.52	3.51	TRUE	3.51
1034131645	006 ex	CON	EV	Cer.d18.1.20.0.OH..	ceramides	0.21	0.547	TRUE	0.547
1034131645	006 ex	CON	EV	DG.18.2_18.2.	diacylglycerols	0.28	0	FALSE	0.131905
1034131645	006 ex	CON	EV	TG.14.0_32.2.	triacylglycerols	0.228	0.29	TRUE	0.29
1034131645	006 ex	CON	EV	TG.14.0_34.2.	triacylglycerols	0.185	0.314	TRUE	0.314
1034131645	006 ex	CON	EV	TG.16.1_34.3.	triacylglycerols	0.1	0	FALSE	0.0576671
1034131645	006 ex	CON	EV	TG.16.1_36.1.	triacylglycerols	0.15	0.153	TRUE	0.153
1034131645	006 ex	CON	EV	TG.17.0_34.2.	triacylglycerols	0.13	0	FALSE	0.0534925
1034131645	006 ex	CON	EV	TG.18.0_32.1.	triacylglycerols	0.184	0.218	TRUE	0.218
1034131645	006 ex	CON	EV	TG.18.2_34.2.	triacylglycerols	0.146	0.275	TRUE	0.275
1034131645	006 ex	CON	EV	Cys	aminoacids	0.355	0.414	TRUE	0.414
1034131645	006 ex	CON	EV	DHA	fatty acids	0.04	0.272	TRUE	0.272
1034131645	006 ex	CON	EV	EPA	fatty acids	0.13	0.454	TRUE	0.454
1034131645	006 ex	CON	EV	X3.Met.His	aminoacids related	0.005	0.015	TRUE	0.015
1034131650	007 ex	CON	EV	PC.aa.C32.1	glycerophospholipids	0.114	0.167	TRUE	0.167
1034131650	007 ex	CON	EV	PC.aa.C34.1	glycerophospholipids	2.17	2.7	TRUE	2.7
1034131650	007 ex	CON	EV	PC.aa.C34.4	glycerophospholipids	0.006	0	FALSE	0.00258565
1034131650	007 ex	CON	EV	PC.aa.C36.1	glycerophospholipids	2.43	2.67	TRUE	2.67
1034131650	007 ex	CON	EV	PC.aa.C36.2	glycerophospholipids	4.32	5.6	TRUE	5.6
1034131650	007 ex	CON	EV	PC.aa.C38.1	glycerophospholipids	0.115	0.146	TRUE	0.146
1034131650	007 ex	CON	EV	PC.aa.C40.3	glycerophospholipids	0.024	0.025	TRUE	0.025
1034131650	007 ex	CON	EV	PC.aa.C40.5	glycerophospholipids	0.01	0.014	TRUE	0.014
1034131650	007 ex	CON	EV	PC.aa.C42.1	glycerophospholipids	0.01	0.015	TRUE	0.015
1034131650	007 ex	CON	EV	PC.ae.C30.1	glycerophospholipids	0.062	0.07	TRUE	0.07
1034131650	007 ex	CON	EV	PC.ae.C34.1	glycerophospholipids	0.573	0.709	TRUE	0.709
1034131650	007 ex	CON	EV	PC.ae.C34.2	glycerophospholipids	0.105	0.108	TRUE	0.108
1034131650	007 ex	CON	EV	PC.ae.C36.1	glycerophospholipids	3.96	4.7	TRUE	4.7
1034131650	007 ex	CON	EV	PC.ae.C36.2	glycerophospholipids	0.915	1.05	TRUE	1.05
1034131650	007 ex	CON	EV	PC.ae.C38.0	glycerophospholipids	0.175	0.204	TRUE	0.204
1034131650	007 ex	CON	EV	PC.ae.C38.2	glycerophospholipids	2.52	3.15	TRUE	3.15
1034131650	007 ex	CON	EV	Cer.d18.1.20.0.OH..	ceramides	0.21	0	FALSE	0.122185
1034131650	007 ex	CON	EV	DG.18.2_18.2.	diacylglycerols	0.28	0	FALSE	0.116157
1034131650	007 ex	CON	EV	TG.14.0_32.2.	triacylglycerols	0.228	0.392	TRUE	0.392
1034131650	007 ex	CON	EV	TG.14.0_34.2.	triacylglycerols	0.185	0	FALSE	0.0929724
1034131650	007 ex	CON	EV	TG.16.1_34.3.	triacylglycerols	0.1	0	FALSE	0.049264
1034131650	007 ex	CON	EV	TG.16.1_36.1.	triacylglycerols	0.15	0	FALSE	0.0628428
1034131650	007 ex	CON	EV	TG.17.0_34.2.	triacylglycerols	0.13	0	FALSE	0.0531842
1034131650	007 ex	CON	EV	TG.18.0_32.1.	triacylglycerols	0.184	0.275	TRUE	0.275
1034131650	007 ex	CON	EV	TG.18.2_34.2.	triacylglycerols	0.146	0	FALSE	0.0858416
1034131650	007 ex	CON	EV	Cys	aminoacids	0.355	0.1	FALSE	0.202817
1034131650	007 ex	CON	EV	DHA	fatty acids	0.04	0.192	TRUE	0.192
1034131650	007 ex	CON	EV	EPA	fatty acids	0.13	0.182	TRUE	0.182
1034131650	007 ex	CON	EV	X3.Met.His	aminoacids related	0.005	0.006	TRUE	0.006
1034131664	008 ex	CON	EV	PC.aa.C32.1	glycerophospholipids	0.114	0.157	TRUE	0.157
1034131664	008 ex	CON	EV	PC.aa.C34.1	glycerophospholipids	2.17	2.37	TRUE	2.37
1034131664	008 ex	CON	EV	PC.aa.C34.4	glycerophospholipids	0.006	0.019	TRUE	0.019
1034131664	008 ex	CON	EV	PC.aa.C36.1	glycerophospholipids	2.43	2.49	TRUE	2.49
1034131664	008 ex	CON	EV	PC.aa.C36.2	glycerophospholipids	4.32	5.04	TRUE	5.04
1034131664	008 ex	CON	EV	PC.aa.C38.1	glycerophospholipids	0.115	0.124	TRUE	0.124
1034131664	008 ex	CON	EV	PC.aa.C40.3	glycerophospholipids	0.024	0.033	TRUE	0.033
1034131664	008 ex	CON	EV	PC.aa.C40.5	glycerophospholipids	0.01	0.022	TRUE	0.022
1034131664	008 ex	CON	EV	PC.aa.C42.1	glycerophospholipids	0.01	0.021	TRUE	0.021
1034131664	008 ex	CON	EV	PC.ae.C30.1	glycerophospholipids	0.062	0.059	FALSE	0.0359652
1034131664	008 ex	CON	EV	PC.ae.C34.1	glycerophospholipids	0.573	0.607	TRUE	0.607
1034131664	008 ex	CON	EV	PC.ae.C34.2	glycerophospholipids	0.105	0.106	TRUE	0.106
1034131664	008 ex	CON	EV	PC.ae.C36.1	glycerophospholipids	3.96	4.32	TRUE	4.32
1034131664	008 ex	CON	EV	PC.ae.C36.2	glycerophospholipids	0.915	0.93	TRUE	0.93
1034131664	008 ex	CON	EV	PC.ae.C38.0	glycerophospholipids	0.175	0.185	TRUE	0.185
1034131664	008 ex	CON	EV	PC.ae.C38.2	glycerophospholipids	2.52	2.84	TRUE	2.84
1034131664	008 ex	CON	EV	Cer.d18.1.20.0.OH..	ceramides	0.21	0	FALSE	0.090369
1034131664	008 ex	CON	EV	DG.18.2_18.2.	diacylglycerols	0.28	0	FALSE	0.145719
1034131664	008 ex	CON	EV	TG.14.0_32.2.	triacylglycerols	0.228	0	FALSE	0.127928
1034131664	008 ex	CON	EV	TG.14.0_34.2.	triacylglycerols	0.185	0	FALSE	0.0821494
1034131664	008 ex	CON	EV	TG.16.1_34.3.	triacylglycerols	0.1	0	FALSE	0.0568602
1034131664	008 ex	CON	EV	TG.16.1_36.1.	triacylglycerols	0.15	0.193	TRUE	0.193
1034131664	008 ex	CON	EV	TG.17.0_34.2.	triacylglycerols	0.13	0.17	TRUE	0.17
1034131664	008 ex	CON	EV	TG.18.0_32.1.	triacylglycerols	0.184	0.252	TRUE	0.252
1034131664	008 ex	CON	EV	TG.18.2_34.2.	triacylglycerols	0.146	0	FALSE	0.0830473
1034131664	008 ex	CON	EV	Cys	aminoacids	0.355	0.559	TRUE	0.559
1034131664	008 ex	CON	EV	DHA	fatty acids	0.04	0.125	TRUE	0.125
1034131664	008 ex	CON	EV	EPA	fatty acids	0.13	0.325	TRUE	0.325
1034131664	008 ex	CON	EV	X3.Met.His	aminoacids related	0.005	0.023	TRUE	0.023
1034131679	009 ex	CON	EV	PC.aa.C32.1	glycerophospholipids	0.114	0.155	TRUE	0.155
1034131679	009 ex	CON	EV	PC.aa.C34.1	glycerophospholipids	2.17	2.21	TRUE	2.21
1034131679	009 ex	CON	EV	PC.aa.C34.4	glycerophospholipids	0.006	0.015	TRUE	0.015
1034131679	009 ex	CON	EV	PC.aa.C36.1	glycerophospholipids	2.43	2.3	FALSE	1.14358
1034131679	009 ex	CON	EV	PC.aa.C36.2	glycerophospholipids	4.32	4.57	TRUE	4.57
1034131679	009 ex	CON	EV	PC.aa.C38.1	glycerophospholipids	0.115	0.119	TRUE	0.119
1034131679	009 ex	CON	EV	PC.aa.C40.3	glycerophospholipids	0.024	0.028	TRUE	0.028
1034131679	009 ex	CON	EV	PC.aa.C40.5	glycerophospholipids	0.01	0.023	TRUE	0.023
1034131679	009 ex	CON	EV	PC.aa.C42.1	glycerophospholipids	0.01	0.016	TRUE	0.016
1034131679	009 ex	CON	EV	PC.ae.C30.1	glycerophospholipids	0.062	0.066	TRUE	0.066
1034131679	009 ex	CON	EV	PC.ae.C34.1	glycerophospholipids	0.573	0.556	FALSE	0.331427
1034131679	009 ex	CON	EV	PC.ae.C34.2	glycerophospholipids	0.105	0.1	FALSE	0.0608568
1034131679	009 ex	CON	EV	PC.ae.C36.1	glycerophospholipids	3.96	3.84	FALSE	2.24241
1034131679	009 ex	CON	EV	PC.ae.C36.2	glycerophospholipids	0.915	0.876	FALSE	0.377955
1034131679	009 ex	CON	EV	PC.ae.C38.0	glycerophospholipids	0.175	0.175	FALSE	0.104764
1034131679	009 ex	CON	EV	PC.ae.C38.2	glycerophospholipids	2.52	2.6	TRUE	2.6
1034131679	009 ex	CON	EV	Cer.d18.1.20.0.OH..	ceramides	0.21	0.38	TRUE	0.38
1034131679	009 ex	CON	EV	DG.18.2_18.2.	diacylglycerols	0.28	0	FALSE	0.166536
1034131679	009 ex	CON	EV	TG.14.0_32.2.	triacylglycerols	0.228	0.254	TRUE	0.254
1034131679	009 ex	CON	EV	TG.14.0_34.2.	triacylglycerols	0.185	0	FALSE	0.0874211
1034131679	009 ex	CON	EV	TG.16.1_34.3.	triacylglycerols	0.1	0	FALSE	0.0566259
1034131679	009 ex	CON	EV	TG.16.1_36.1.	triacylglycerols	0.15	0	FALSE	0.0714897
1034131679	009 ex	CON	EV	TG.17.0_34.2.	triacylglycerols	0.13	0	FALSE	0.0610404
1034131679	009 ex	CON	EV	TG.18.0_32.1.	triacylglycerols	0.184	0.219	TRUE	0.219
1034131679	009 ex	CON	EV	TG.18.2_34.2.	triacylglycerols	0.146	0.17	TRUE	0.17
1034131679	009 ex	CON	EV	Cys	aminoacids	0.355	0.568	TRUE	0.568
1034131679	009 ex	CON	EV	DHA	fatty acids	0.04	0.311	TRUE	0.311
1034131679	009 ex	CON	EV	EPA	fatty acids	0.13	0.217	TRUE	0.217
1034131679	009 ex	CON	EV	X3.Met.His	aminoacids related	0.005	0.012	TRUE	0.012
1034131683	017 ex	HC	EV	PC.aa.C32.1	glycerophospholipids	0.114	0.137	TRUE	0.137
1034131683	017 ex	HC	EV	PC.aa.C34.1	glycerophospholipids	2.17	1.92	FALSE	1.1947
1034131683	017 ex	HC	EV	PC.aa.C34.4	glycerophospholipids	0.006	0	FALSE	0.00328286
1034131683	017 ex	HC	EV	PC.aa.C36.1	glycerophospholipids	2.43	1.91	FALSE	1.1349
1034131683	017 ex	HC	EV	PC.aa.C36.2	glycerophospholipids	4.32	3.96	FALSE	2.36121
1034131683	017 ex	HC	EV	PC.aa.C38.1	glycerophospholipids	0.115	0.088	FALSE	0.0542565
1034131683	017 ex	HC	EV	PC.aa.C40.3	glycerophospholipids	0.024	0.027	TRUE	0.027
1034131683	017 ex	HC	EV	PC.aa.C40.5	glycerophospholipids	0.01	0.025	TRUE	0.025
1034131683	017 ex	HC	EV	PC.aa.C42.1	glycerophospholipids	0.01	0	FALSE	0.00401321
1034131683	017 ex	HC	EV	PC.ae.C30.1	glycerophospholipids	0.062	0.053	FALSE	0.0264615
1034131683	017 ex	HC	EV	PC.ae.C34.1	glycerophospholipids	0.573	0.476	FALSE	0.338939
1034131683	017 ex	HC	EV	PC.ae.C34.2	glycerophospholipids	0.105	0.082	FALSE	0.0470151
1034131683	017 ex	HC	EV	PC.ae.C36.1	glycerophospholipids	3.96	3.36	FALSE	2.20408
1034131683	017 ex	HC	EV	PC.ae.C36.2	glycerophospholipids	0.915	0.804	FALSE	0.50241
1034131683	017 ex	HC	EV	PC.ae.C38.0	glycerophospholipids	0.175	0.146	FALSE	0.0874096
1034131683	017 ex	HC	EV	PC.ae.C38.2	glycerophospholipids	2.52	2.27	FALSE	1.11004
1034131683	017 ex	HC	EV	Cer.d18.1.20.0.OH..	ceramides	0.21	0.557	TRUE	0.557
1034131683	017 ex	HC	EV	DG.18.2_18.2.	diacylglycerols	0.28	1.48	TRUE	1.48
1034131683	017 ex	HC	EV	TG.14.0_32.2.	triacylglycerols	0.228	0.36	TRUE	0.36
1034131683	017 ex	HC	EV	TG.14.0_34.2.	triacylglycerols	0.185	0.382	TRUE	0.382
1034131683	017 ex	HC	EV	TG.16.1_34.3.	triacylglycerols	0.1	0	FALSE	0.041188
1034131683	017 ex	HC	EV	TG.16.1_36.1.	triacylglycerols	0.15	0.156	TRUE	0.156
1034131683	017 ex	HC	EV	TG.17.0_34.2.	triacylglycerols	0.13	0.212	TRUE	0.212
1034131683	017 ex	HC	EV	TG.18.0_32.1.	triacylglycerols	0.184	0.264	TRUE	0.264
1034131683	017 ex	HC	EV	TG.18.2_34.2.	triacylglycerols	0.146	0.799	TRUE	0.799
1034131683	017 ex	HC	EV	Cys	aminoacids	0.355	0.137	FALSE	0.145273
1034131683	017 ex	HC	EV	DHA	fatty acids	0.04	0	FALSE	0.0211877
1034131683	017 ex	HC	EV	EPA	fatty acids	0.13	0.318	TRUE	0.318
1034131683	017 ex	HC	EV	X3.Met.His	aminoacids related	0.005	0.011	TRUE	0.011
1034131698	021 ex	HC	EV	PC.aa.C32.1	glycerophospholipids	0.114	0.119	TRUE	0.119
1034131698	021 ex	HC	EV	PC.aa.C34.1	glycerophospholipids	2.17	1.64	FALSE	1.22221
1034131698	021 ex	HC	EV	PC.aa.C34.4	glycerophospholipids	0.006	0	FALSE	0.0035468
1034131698	021 ex	HC	EV	PC.aa.C36.1	glycerophospholipids	2.43	1.72	FALSE	1.26805
1034131698	021 ex	HC	EV	PC.aa.C36.2	glycerophospholipids	4.32	3.69	FALSE	1.88974
1034131698	021 ex	HC	EV	PC.aa.C38.1	glycerophospholipids	0.115	0.086	FALSE	0.0573537
1034131698	021 ex	HC	EV	PC.aa.C40.3	glycerophospholipids	0.024	0.027	TRUE	0.027
1034131698	021 ex	HC	EV	PC.aa.C40.5	glycerophospholipids	0.01	0	FALSE	0.00452581
1034131698	021 ex	HC	EV	PC.aa.C42.1	glycerophospholipids	0.01	0.015	TRUE	0.015
1034131698	021 ex	HC	EV	PC.ae.C30.1	glycerophospholipids	0.062	0.059	FALSE	0.0249948
1034131698	021 ex	HC	EV	PC.ae.C34.1	glycerophospholipids	0.573	0.444	FALSE	0.247254
1034131698	021 ex	HC	EV	PC.ae.C34.2	glycerophospholipids	0.105	0.078	FALSE	0.0618098
1034131698	021 ex	HC	EV	PC.ae.C36.1	glycerophospholipids	3.96	2.94	FALSE	1.97803
1034131698	021 ex	HC	EV	PC.ae.C36.2	glycerophospholipids	0.915	0.663	FALSE	0.512065
1034131698	021 ex	HC	EV	PC.ae.C38.0	glycerophospholipids	0.175	0.132	FALSE	0.0711144
1034131698	021 ex	HC	EV	PC.ae.C38.2	glycerophospholipids	2.52	2.07	FALSE	1.28992
1034131698	021 ex	HC	EV	Cer.d18.1.20.0.OH..	ceramides	0.21	0.71	TRUE	0.71
1034131698	021 ex	HC	EV	DG.18.2_18.2.	diacylglycerols	0.28	0.286	TRUE	0.286
1034131698	021 ex	HC	EV	TG.14.0_32.2.	triacylglycerols	0.228	0	FALSE	0.108954
1034131698	021 ex	HC	EV	TG.14.0_34.2.	triacylglycerols	0.185	0.182	FALSE	0.102474
1034131698	021 ex	HC	EV	TG.16.1_34.3.	triacylglycerols	0.1	0.218	TRUE	0.218
1034131698	021 ex	HC	EV	TG.16.1_36.1.	triacylglycerols	0.15	0.181	TRUE	0.181
1034131698	021 ex	HC	EV	TG.17.0_34.2.	triacylglycerols	0.13	0.256	TRUE	0.256
1034131698	021 ex	HC	EV	TG.18.0_32.1.	triacylglycerols	0.184	0.204	TRUE	0.204
1034131698	021 ex	HC	EV	TG.18.2_34.2.	triacylglycerols	0.146	0	FALSE	0.0698519
1034131698	021 ex	HC	EV	Cys	aminoacids	0.355	0.577	TRUE	0.577
1034131698	021 ex	HC	EV	DHA	fatty acids	0.04	0	FALSE	0.0166117
1034131698	021 ex	HC	EV	EPA	fatty acids	0.13	0.409	TRUE	0.409
1034131698	021 ex	HC	EV	X3.Met.His	aminoacids related	0.005	0.001	FALSE	0.00299058
1034131709	022 ex	HC	EV	PC.aa.C32.1	glycerophospholipids	0.114	0.1	FALSE	0.0535818
1034131709	022 ex	HC	EV	PC.aa.C34.1	glycerophospholipids	2.17	1.32	FALSE	1.04069
1034131709	022 ex	HC	EV	PC.aa.C34.4	glycerophospholipids	0.006	0	FALSE	0.00246974
1034131709	022 ex	HC	EV	PC.aa.C36.1	glycerophospholipids	2.43	1.39	FALSE	1.26668
1034131709	022 ex	HC	EV	PC.aa.C36.2	glycerophospholipids	4.32	2.63	FALSE	2.00003
1034131709	022 ex	HC	EV	PC.aa.C38.1	glycerophospholipids	0.115	0.076	FALSE	0.0624151
1034131709	022 ex	HC	EV	PC.aa.C40.3	glycerophospholipids	0.024	0.028	TRUE	0.028
1034131709	022 ex	HC	EV	PC.aa.C40.5	glycerophospholipids	0.01	0.015	TRUE	0.015
1034131709	022 ex	HC	EV	PC.aa.C42.1	glycerophospholipids	0.01	0.012	TRUE	0.012
1034131709	022 ex	HC	EV	PC.ae.C30.1	glycerophospholipids	0.062	0.042	FALSE	0.034304
1034131709	022 ex	HC	EV	PC.ae.C34.1	glycerophospholipids	0.573	0.341	FALSE	0.332447
1034131709	022 ex	HC	EV	PC.ae.C34.2	glycerophospholipids	0.105	0.055	FALSE	0.0600868
1034131709	022 ex	HC	EV	PC.ae.C36.1	glycerophospholipids	3.96	2.34	FALSE	2.16561
1034131709	022 ex	HC	EV	PC.ae.C36.2	glycerophospholipids	0.915	0.522	FALSE	0.444765
1034131709	022 ex	HC	EV	PC.ae.C38.0	glycerophospholipids	0.175	0.102	FALSE	0.0877371
1034131709	022 ex	HC	EV	PC.ae.C38.2	glycerophospholipids	2.52	1.61	FALSE	1.23042
1034131709	022 ex	HC	EV	Cer.d18.1.20.0.OH..	ceramides	0.21	0.521	TRUE	0.521
1034131709	022 ex	HC	EV	DG.18.2_18.2.	diacylglycerols	0.28	0.569	TRUE	0.569
1034131709	022 ex	HC	EV	TG.14.0_32.2.	triacylglycerols	0.228	0.32	TRUE	0.32
1034131709	022 ex	HC	EV	TG.14.0_34.2.	triacylglycerols	0.185	0.262	TRUE	0.262
1034131709	022 ex	HC	EV	TG.16.1_34.3.	triacylglycerols	0.1	0.232	TRUE	0.232
1034131709	022 ex	HC	EV	TG.16.1_36.1.	triacylglycerols	0.15	0.224	TRUE	0.224
1034131709	022 ex	HC	EV	TG.17.0_34.2.	triacylglycerols	0.13	0.158	TRUE	0.158
1034131709	022 ex	HC	EV	TG.18.0_32.1.	triacylglycerols	0.184	0.334	TRUE	0.334
1034131709	022 ex	HC	EV	TG.18.2_34.2.	triacylglycerols	0.146	0.585	TRUE	0.585
1034131709	022 ex	HC	EV	Cys	aminoacids	0.355	3.3	TRUE	3.3
1034131709	022 ex	HC	EV	DHA	fatty acids	0.04	0	FALSE	0.0161324
1034131709	022 ex	HC	EV	EPA	fatty acids	0.13	0.161	TRUE	0.161
1034131709	022 ex	HC	EV	X3.Met.His	aminoacids related	0.005	0.022	TRUE	0.022
1034131713	023 ex	HC	EV	PC.aa.C32.1	glycerophospholipids	0.114	0.078	FALSE	0.0602419
1034131713	023 ex	HC	EV	PC.aa.C34.1	glycerophospholipids	2.17	1	FALSE	1.19464
1034131713	023 ex	HC	EV	PC.aa.C34.4	glycerophospholipids	0.006	0	FALSE	0.0031302
1034131713	023 ex	HC	EV	PC.aa.C36.1	glycerophospholipids	2.43	1.08	FALSE	1.39963
1034131713	023 ex	HC	EV	PC.aa.C36.2	glycerophospholipids	4.32	2.1	FALSE	1.78262
1034131713	023 ex	HC	EV	PC.aa.C38.1	glycerophospholipids	0.115	0.07	FALSE	0.0684122
1034131713	023 ex	HC	EV	PC.aa.C40.3	glycerophospholipids	0.024	0.013	FALSE	0.0110822
1034131713	023 ex	HC	EV	PC.aa.C40.5	glycerophospholipids	0.01	0.011	TRUE	0.011
1034131713	023 ex	HC	EV	PC.aa.C42.1	glycerophospholipids	0.01	0.008	FALSE	0.00558927
1034131713	023 ex	HC	EV	PC.ae.C30.1	glycerophospholipids	0.062	0.029	FALSE	0.0288118
1034131713	023 ex	HC	EV	PC.ae.C34.1	glycerophospholipids	0.573	0.274	FALSE	0.239674
1034131713	023 ex	HC	EV	PC.ae.C34.2	glycerophospholipids	0.105	0.049	FALSE	0.0429923
1034131713	023 ex	HC	EV	PC.ae.C36.1	glycerophospholipids	3.96	1.78	FALSE	2.00606
1034131713	023 ex	HC	EV	PC.ae.C36.2	glycerophospholipids	0.915	0.415	FALSE	0.40566
1034131713	023 ex	HC	EV	PC.ae.C38.0	glycerophospholipids	0.175	0.09	FALSE	0.0992615
1034131713	023 ex	HC	EV	PC.ae.C38.2	glycerophospholipids	2.52	1.15	FALSE	1.22928
1034131713	023 ex	HC	EV	Cer.d18.1.20.0.OH..	ceramides	0.21	0	FALSE	0.121948
1034131713	023 ex	HC	EV	DG.18.2_18.2.	diacylglycerols	0.28	0.989	TRUE	0.989
1034131713	023 ex	HC	EV	TG.14.0_32.2.	triacylglycerols	0.228	0.591	TRUE	0.591
1034131713	023 ex	HC	EV	TG.14.0_34.2.	triacylglycerols	0.185	0.534	TRUE	0.534
1034131713	023 ex	HC	EV	TG.16.1_34.3.	triacylglycerols	0.1	0.37	TRUE	0.37
1034131713	023 ex	HC	EV	TG.16.1_36.1.	triacylglycerols	0.15	0	FALSE	0.0602126
1034131713	023 ex	HC	EV	TG.17.0_34.2.	triacylglycerols	0.13	0.292	TRUE	0.292
1034131713	023 ex	HC	EV	TG.18.0_32.1.	triacylglycerols	0.184	0.4	TRUE	0.4
1034131713	023 ex	HC	EV	TG.18.2_34.2.	triacylglycerols	0.146	1.16	TRUE	1.16
1034131713	023 ex	HC	EV	Cys	aminoacids	0.355	0.611	TRUE	0.611
1034131713	023 ex	HC	EV	DHA	fatty acids	0.04	0	FALSE	0.0177064
1034131713	023 ex	HC	EV	EPA	fatty acids	0.13	0.299	TRUE	0.299
1034131713	023 ex	HC	EV	X3.Met.His	aminoacids related	0.005	0.007	TRUE	0.007
1034131728	024 ex	HC	EV	PC.aa.C32.1	glycerophospholipids	0.114	0.072	FALSE	0.0465813
1034131728	024 ex	HC	EV	PC.aa.C34.1	glycerophospholipids	2.17	0.886	FALSE	1.10916
1034131728	024 ex	HC	EV	PC.aa.C34.4	glycerophospholipids	0.006	0.012	TRUE	0.012
1034131728	024 ex	HC	EV	PC.aa.C36.1	glycerophospholipids	2.43	0.977	FALSE	1.30798
1034131728	024 ex	HC	EV	PC.aa.C36.2	glycerophospholipids	4.32	1.86	FALSE	2.25641
1034131728	024 ex	HC	EV	PC.aa.C38.1	glycerophospholipids	0.115	0.057	FALSE	0.0504629
1034131728	024 ex	HC	EV	PC.aa.C40.3	glycerophospholipids	0.024	0.019	FALSE	0.0133576
1034131728	024 ex	HC	EV	PC.aa.C40.5	glycerophospholipids	0.01	0.01	FALSE	0.00564499
1034131728	024 ex	HC	EV	PC.aa.C42.1	glycerophospholipids	0.01	0.01	FALSE	0.00457277
1034131728	024 ex	HC	EV	PC.ae.C30.1	glycerophospholipids	0.062	0.026	FALSE	0.0298317
1034131728	024 ex	HC	EV	PC.ae.C34.1	glycerophospholipids	0.573	0.223	FALSE	0.236175
1034131728	024 ex	HC	EV	PC.ae.C34.2	glycerophospholipids	0.105	0.038	FALSE	0.0593325
1034131728	024 ex	HC	EV	PC.ae.C36.1	glycerophospholipids	3.96	1.49	FALSE	2.20909
1034131728	024 ex	HC	EV	PC.ae.C36.2	glycerophospholipids	0.915	0.384	FALSE	0.494358
1034131728	024 ex	HC	EV	PC.ae.C38.0	glycerophospholipids	0.175	0.082	FALSE	0.0875605
1034131728	024 ex	HC	EV	PC.ae.C38.2	glycerophospholipids	2.52	1.09	FALSE	1.19413
1034131728	024 ex	HC	EV	Cer.d18.1.20.0.OH..	ceramides	0.21	0	FALSE	0.104086
1034131728	024 ex	HC	EV	DG.18.2_18.2.	diacylglycerols	0.28	0	FALSE	0.146973
1034131728	024 ex	HC	EV	TG.14.0_32.2.	triacylglycerols	0.228	0	FALSE	0.110469
1034131728	024 ex	HC	EV	TG.14.0_34.2.	triacylglycerols	0.185	0	FALSE	0.0956864
1034131728	024 ex	HC	EV	TG.16.1_34.3.	triacylglycerols	0.1	0.197	TRUE	0.197
1034131728	024 ex	HC	EV	TG.16.1_36.1.	triacylglycerols	0.15	0.17	TRUE	0.17
1034131728	024 ex	HC	EV	TG.17.0_34.2.	triacylglycerols	0.13	0	FALSE	0.0557559
1034131728	024 ex	HC	EV	TG.18.0_32.1.	triacylglycerols	0.184	0.246	TRUE	0.246
1034131728	024 ex	HC	EV	TG.18.2_34.2.	triacylglycerols	0.146	0	FALSE	0.0804397
1034131728	024 ex	HC	EV	Cys	aminoacids	0.355	0.652	TRUE	0.652
1034131728	024 ex	HC	EV	DHA	fatty acids	0.04	0.272	TRUE	0.272
1034131728	024 ex	HC	EV	EPA	fatty acids	0.13	0.295	TRUE	0.295
1034131728	024 ex	HC	EV	X3.Met.His	aminoacids related	0.005	0.019	TRUE	0.019
1034131732	040 ex	HC	EV	PC.aa.C32.1	glycerophospholipids	0.114	0.084	FALSE	0.0680087
1034131732	040 ex	HC	EV	PC.aa.C34.1	glycerophospholipids	2.17	0.829	FALSE	0.925556
1034131732	040 ex	HC	EV	PC.aa.C34.4	glycerophospholipids	0.006	0	FALSE	0.00307896
1034131732	040 ex	HC	EV	PC.aa.C36.1	glycerophospholipids	2.43	0.813	FALSE	1.01289
1034131732	040 ex	HC	EV	PC.aa.C36.2	glycerophospholipids	4.32	1.57	FALSE	2.34744
1034131732	040 ex	HC	EV	PC.aa.C38.1	glycerophospholipids	0.115	0.045	FALSE	0.0509812
1034131732	040 ex	HC	EV	PC.aa.C40.3	glycerophospholipids	0.024	0.012	FALSE	0.0100961
1034131732	040 ex	HC	EV	PC.aa.C40.5	glycerophospholipids	0.01	0.006	FALSE	0.00409152
1034131732	040 ex	HC	EV	PC.aa.C42.1	glycerophospholipids	0.01	0	FALSE	0.00454164
1034131732	040 ex	HC	EV	PC.ae.C30.1	glycerophospholipids	0.062	0.034	FALSE	0.0348426
1034131732	040 ex	HC	EV	PC.ae.C34.1	glycerophospholipids	0.573	0.226	FALSE	0.259019
1034131732	040 ex	HC	EV	PC.ae.C34.2	glycerophospholipids	0.105	0.036	FALSE	0.04808
1034131732	040 ex	HC	EV	PC.ae.C36.1	glycerophospholipids	3.96	1.4	FALSE	2.02362
1034131732	040 ex	HC	EV	PC.ae.C36.2	glycerophospholipids	0.915	0.316	FALSE	0.523615
1034131732	040 ex	HC	EV	PC.ae.C38.0	glycerophospholipids	0.175	0.066	FALSE	0.0826029
1034131732	040 ex	HC	EV	PC.ae.C38.2	glycerophospholipids	2.52	0.931	FALSE	1.27366
1034131732	040 ex	HC	EV	Cer.d18.1.20.0.OH..	ceramides	0.21	0.432	TRUE	0.432
1034131732	040 ex	HC	EV	DG.18.2_18.2.	diacylglycerols	0.28	0.221	FALSE	0.160253
1034131732	040 ex	HC	EV	TG.14.0_32.2.	triacylglycerols	0.228	0	FALSE	0.10874
1034131732	040 ex	HC	EV	TG.14.0_34.2.	triacylglycerols	0.185	0.288	TRUE	0.288
1034131732	040 ex	HC	EV	TG.16.1_34.3.	triacylglycerols	0.1	0.182	TRUE	0.182
1034131732	040 ex	HC	EV	TG.16.1_36.1.	triacylglycerols	0.15	0	FALSE	0.0750103
1034131732	040 ex	HC	EV	TG.17.0_34.2.	triacylglycerols	0.13	0	FALSE	0.0680591
1034131732	040 ex	HC	EV	TG.18.0_32.1.	triacylglycerols	0.184	0	FALSE	0.081795
1034131732	040 ex	HC	EV	TG.18.2_34.2.	triacylglycerols	0.146	0.228	TRUE	0.228
1034131732	040 ex	HC	EV	Cys	aminoacids	0.355	0.411	TRUE	0.411
1034131732	040 ex	HC	EV	DHA	fatty acids	0.04	0	FALSE	0.0180481
1034131732	040 ex	HC	EV	EPA	fatty acids	0.13	0.203	TRUE	0.203
1034131732	040 ex	HC	EV	X3.Met.His	aminoacids related	0.005	0.023	TRUE	0.023
1034131747	041 ex	HC	EV	PC.aa.C32.1	glycerophospholipids	0.114	0.064	FALSE	0.0483475
1034131747	041 ex	HC	EV	PC.aa.C34.1	glycerophospholipids	2.17	0.777	FALSE	1.17784
1034131747	041 ex	HC	EV	PC.aa.C34.4	glycerophospholipids	0.006	0	FALSE	0.00285254
1034131747	041 ex	HC	EV	PC.aa.C36.1	glycerophospholipids	2.43	0.729	FALSE	1.37738
1034131747	041 ex	HC	EV	PC.aa.C36.2	glycerophospholipids	4.32	1.43	FALSE	1.74885
1034131747	041 ex	HC	EV	PC.aa.C38.1	glycerophospholipids	0.115	0.055	FALSE	0.0679656
1034131747	041 ex	HC	EV	PC.aa.C40.3	glycerophospholipids	0.024	0.011	FALSE	0.0109166
1034131747	041 ex	HC	EV	PC.aa.C40.5	glycerophospholipids	0.01	0	FALSE	0.00563262
1034131747	041 ex	HC	EV	PC.aa.C42.1	glycerophospholipids	0.01	0	FALSE	0.00460757
1034131747	041 ex	HC	EV	PC.ae.C30.1	glycerophospholipids	0.062	0.031	FALSE	0.0348075
1034131747	041 ex	HC	EV	PC.ae.C34.1	glycerophospholipids	0.573	0.189	FALSE	0.31454
1034131747	041 ex	HC	EV	PC.ae.C34.2	glycerophospholipids	0.105	0.039	FALSE	0.0620125
1034131747	041 ex	HC	EV	PC.ae.C36.1	glycerophospholipids	3.96	1.24	FALSE	1.61792
1034131747	041 ex	HC	EV	PC.ae.C36.2	glycerophospholipids	0.915	0.292	FALSE	0.399093
1034131747	041 ex	HC	EV	PC.ae.C38.0	glycerophospholipids	0.175	0.069	FALSE	0.0965693
1034131747	041 ex	HC	EV	PC.ae.C38.2	glycerophospholipids	2.52	0.827	FALSE	1.013
1034131747	041 ex	HC	EV	Cer.d18.1.20.0.OH..	ceramides	0.21	0	FALSE	0.114267
1034131747	041 ex	HC	EV	DG.18.2_18.2.	diacylglycerols	0.28	0	FALSE	0.141316
1034131747	041 ex	HC	EV	TG.14.0_32.2.	triacylglycerols	0.228	0.35	TRUE	0.35
1034131747	041 ex	HC	EV	TG.14.0_34.2.	triacylglycerols	0.185	0	FALSE	0.105966
1034131747	041 ex	HC	EV	TG.16.1_34.3.	triacylglycerols	0.1	0	FALSE	0.0579557
1034131747	041 ex	HC	EV	TG.16.1_36.1.	triacylglycerols	0.15	0	FALSE	0.0840341
1034131747	041 ex	HC	EV	TG.17.0_34.2.	triacylglycerols	0.13	0	FALSE	0.0743706
1034131747	041 ex	HC	EV	TG.18.0_32.1.	triacylglycerols	0.184	0.201	TRUE	0.201
1034131747	041 ex	HC	EV	TG.18.2_34.2.	triacylglycerols	0.146	0	FALSE	0.0591546
1034131747	041 ex	HC	EV	Cys	aminoacids	0.355	1.29	TRUE	1.29
1034131747	041 ex	HC	EV	DHA	fatty acids	0.04	0.125	TRUE	0.125
1034131747	041 ex	HC	EV	EPA	fatty acids	0.13	0.205	TRUE	0.205
1034131747	041 ex	HC	EV	X3.Met.His	aminoacids related	0.005	0.002	FALSE	0.00233502
1034131751	sz05 ex	CON	EV	PC.aa.C32.1	glycerophospholipids	0.114	0.068	FALSE	0.0510934
1034131751	sz05 ex	CON	EV	PC.aa.C34.1	glycerophospholipids	2.17	0.665	FALSE	1.17036
1034131751	sz05 ex	CON	EV	PC.aa.C34.4	glycerophospholipids	0.006	0	FALSE	0.00309805
1034131751	sz05 ex	CON	EV	PC.aa.C36.1	glycerophospholipids	2.43	0.715	FALSE	1.30728
1034131751	sz05 ex	CON	EV	PC.aa.C36.2	glycerophospholipids	4.32	1.25	FALSE	2.35636
1034131751	sz05 ex	CON	EV	PC.aa.C38.1	glycerophospholipids	0.115	0.057	FALSE	0.0477627
1034131751	sz05 ex	CON	EV	PC.aa.C40.3	glycerophospholipids	0.024	0	FALSE	0.0102387
1034131751	sz05 ex	CON	EV	PC.aa.C40.5	glycerophospholipids	0.01	0	FALSE	0.00567083
1034131751	sz05 ex	CON	EV	PC.aa.C42.1	glycerophospholipids	0.01	0.01	FALSE	0.00480979
1034131751	sz05 ex	CON	EV	PC.ae.C30.1	glycerophospholipids	0.062	0.02	FALSE	0.0265005
1034131751	sz05 ex	CON	EV	PC.ae.C34.1	glycerophospholipids	0.573	0.18	FALSE	0.289912
1034131751	sz05 ex	CON	EV	PC.ae.C34.2	glycerophospholipids	0.105	0.038	FALSE	0.0449119
1034131751	sz05 ex	CON	EV	PC.ae.C36.1	glycerophospholipids	3.96	1.18	FALSE	2.07229
1034131751	sz05 ex	CON	EV	PC.ae.C36.2	glycerophospholipids	0.915	0.284	FALSE	0.467945
1034131751	sz05 ex	CON	EV	PC.ae.C38.0	glycerophospholipids	0.175	0.053	FALSE	0.0741386
1034131751	sz05 ex	CON	EV	PC.ae.C38.2	glycerophospholipids	2.52	0.794	FALSE	1.03904
1034131751	sz05 ex	CON	EV	Cer.d18.1.20.0.OH..	ceramides	0.21	0	FALSE	0.0866542
1034131751	sz05 ex	CON	EV	DG.18.2_18.2.	diacylglycerols	0.28	0	FALSE	0.155418
1034131751	sz05 ex	CON	EV	TG.14.0_32.2.	triacylglycerols	0.228	0	FALSE	0.118779
1034131751	sz05 ex	CON	EV	TG.14.0_34.2.	triacylglycerols	0.185	0	FALSE	0.0877131
1034131751	sz05 ex	CON	EV	TG.16.1_34.3.	triacylglycerols	0.1	0	FALSE	0.0456064
1034131751	sz05 ex	CON	EV	TG.16.1_36.1.	triacylglycerols	0.15	0.141	FALSE	0.0727366
1034131751	sz05 ex	CON	EV	TG.17.0_34.2.	triacylglycerols	0.13	0.135	TRUE	0.135
1034131751	sz05 ex	CON	EV	TG.18.0_32.1.	triacylglycerols	0.184	0	FALSE	0.0960954
1034131751	sz05 ex	CON	EV	TG.18.2_34.2.	triacylglycerols	0.146	0	FALSE	0.0709451
1034131751	sz05 ex	CON	EV	Cys	aminoacids	0.355	1.25	TRUE	1.25
1034131751	sz05 ex	CON	EV	DHA	fatty acids	0.04	0	FALSE	0.0226098
1034131751	sz05 ex	CON	EV	EPA	fatty acids	0.13	0.209	TRUE	0.209
1034131751	sz05 ex	CON	EV	X3.Met.His	aminoacids related	0.005	0.018	TRUE	0.018
1034131766	sz06 ex	CON	EV	PC.aa.C32.1	glycerophospholipids	0.114	0.055	FALSE	0.0599813
1034131766	sz06 ex	CON	EV	PC.aa.C34.1	glycerophospholipids	2.17	0.548	FALSE	1.25368
1034131766	sz06 ex	CON	EV	PC.aa.C34.4	glycerophospholipids	0.006	0	FALSE	0.00277317
1034131766	sz06 ex	CON	EV	PC.aa.C36.1	glycerophospholipids	2.43	0.572	FALSE	1.32547
1034131766	sz06 ex	CON	EV	PC.aa.C36.2	glycerophospholipids	4.32	1.12	FALSE	2.45534
1034131766	sz06 ex	CON	EV	PC.aa.C38.1	glycerophospholipids	0.115	0.04	FALSE	0.0581672
1034131766	sz06 ex	CON	EV	PC.aa.C40.3	glycerophospholipids	0.024	0	FALSE	0.0116698
1034131766	sz06 ex	CON	EV	PC.aa.C40.5	glycerophospholipids	0.01	0.002	FALSE	0.0042992
1034131766	sz06 ex	CON	EV	PC.aa.C42.1	glycerophospholipids	0.01	0.01	FALSE	0.00469559
1034131766	sz06 ex	CON	EV	PC.ae.C30.1	glycerophospholipids	0.062	0.021	FALSE	0.0252627
1034131766	sz06 ex	CON	EV	PC.ae.C34.1	glycerophospholipids	0.573	0.145	FALSE	0.3156
1034131766	sz06 ex	CON	EV	PC.ae.C34.2	glycerophospholipids	0.105	0.027	FALSE	0.0432963
1034131766	sz06 ex	CON	EV	PC.ae.C36.1	glycerophospholipids	3.96	0.943	FALSE	1.60952
1034131766	sz06 ex	CON	EV	PC.ae.C36.2	glycerophospholipids	0.915	0.221	FALSE	0.384915
1034131766	sz06 ex	CON	EV	PC.ae.C38.0	glycerophospholipids	0.175	0.063	FALSE	0.0764703
1034131766	sz06 ex	CON	EV	PC.ae.C38.2	glycerophospholipids	2.52	0.665	FALSE	1.20175
1034131766	sz06 ex	CON	EV	Cer.d18.1.20.0.OH..	ceramides	0.21	0	FALSE	0.0950161
1034131766	sz06 ex	CON	EV	DG.18.2_18.2.	diacylglycerols	0.28	0	FALSE	0.145902
1034131766	sz06 ex	CON	EV	TG.14.0_32.2.	triacylglycerols	0.228	0.348	TRUE	0.348
1034131766	sz06 ex	CON	EV	TG.14.0_34.2.	triacylglycerols	0.185	0.263	TRUE	0.263
1034131766	sz06 ex	CON	EV	TG.16.1_34.3.	triacylglycerols	0.1	0.15	TRUE	0.15
1034131766	sz06 ex	CON	EV	TG.16.1_36.1.	triacylglycerols	0.15	0.109	FALSE	0.0762245
1034131766	sz06 ex	CON	EV	TG.17.0_34.2.	triacylglycerols	0.13	0.161	TRUE	0.161
1034131766	sz06 ex	CON	EV	TG.18.0_32.1.	triacylglycerols	0.184	0.266	TRUE	0.266
1034131766	sz06 ex	CON	EV	TG.18.2_34.2.	triacylglycerols	0.146	0.188	TRUE	0.188
1034131766	sz06 ex	CON	EV	Cys	aminoacids	0.355	0.239	FALSE	0.194583
1034131766	sz06 ex	CON	EV	DHA	fatty acids	0.04	0.157	TRUE	0.157
1034131766	sz06 ex	CON	EV	EPA	fatty acids	0.13	0.046	FALSE	0.0583953
1034131766	sz06 ex	CON	EV	X3.Met.His	aminoacids related	0.005	0.002	FALSE	0.00219914
1034131771	sz07 ex	CON	EV	PC.aa.C32.1	glycerophospholipids	0.114	0.075	FALSE	0.052896
1034131771	sz07 ex	CON	EV	PC.aa.C34.1	glycerophospholipids	2.17	0.537	FALSE	1.04264
1034131771	sz07 ex	CON	EV	PC.aa.C34.4	glycerophospholipids	0.006	0	FALSE	0.00263874
1034131771	sz07 ex	CON	EV	PC.aa.C36.1	glycerophospholipids	2.43	0.513	FALSE	1.07224
1034131771	sz07 ex	CON	EV	PC.aa.C36.2	glycerophospholipids	4.32	1.07	FALSE	2.31249
1034131771	sz07 ex	CON	EV	PC.aa.C38.1	glycerophospholipids	0.115	0.026	FALSE	0.0607037
1034131771	sz07 ex	CON	EV	PC.aa.C40.3	glycerophospholipids	0.024	0	FALSE	0.0125272
1034131771	sz07 ex	CON	EV	PC.aa.C40.5	glycerophospholipids	0.01	0.006	FALSE	0.00476078
1034131771	sz07 ex	CON	EV	PC.aa.C42.1	glycerophospholipids	0.01	0	FALSE	0.00527172
1034131771	sz07 ex	CON	EV	PC.ae.C30.1	glycerophospholipids	0.062	0.034	FALSE	0.0251775
1034131771	sz07 ex	CON	EV	PC.ae.C34.1	glycerophospholipids	0.573	0.151	FALSE	0.312823
1034131771	sz07 ex	CON	EV	PC.ae.C34.2	glycerophospholipids	0.105	0.027	FALSE	0.0480749
1034131771	sz07 ex	CON	EV	PC.ae.C36.1	glycerophospholipids	3.96	0.891	FALSE	1.72483
1034131771	sz07 ex	CON	EV	PC.ae.C36.2	glycerophospholipids	0.915	0.211	FALSE	0.473331
1034131771	sz07 ex	CON	EV	PC.ae.C38.0	glycerophospholipids	0.175	0.044	FALSE	0.0806725
1034131771	sz07 ex	CON	EV	PC.ae.C38.2	glycerophospholipids	2.52	0.599	FALSE	1.4722
1034131771	sz07 ex	CON	EV	Cer.d18.1.20.0.OH..	ceramides	0.21	0	FALSE	0.112252
1034131771	sz07 ex	CON	EV	DG.18.2_18.2.	diacylglycerols	0.28	0	FALSE	0.156891
1034131771	sz07 ex	CON	EV	TG.14.0_32.2.	triacylglycerols	0.228	0.185	FALSE	0.135208
1034131771	sz07 ex	CON	EV	TG.14.0_34.2.	triacylglycerols	0.185	0.33	TRUE	0.33
1034131771	sz07 ex	CON	EV	TG.16.1_34.3.	triacylglycerols	0.1	0.183	TRUE	0.183
1034131771	sz07 ex	CON	EV	TG.16.1_36.1.	triacylglycerols	0.15	0	FALSE	0.086364
1034131771	sz07 ex	CON	EV	TG.17.0_34.2.	triacylglycerols	0.13	0.188	TRUE	0.188
1034131771	sz07 ex	CON	EV	TG.18.0_32.1.	triacylglycerols	0.184	0.237	TRUE	0.237
1034131771	sz07 ex	CON	EV	TG.18.2_34.2.	triacylglycerols	0.146	0.2	TRUE	0.2
1034131771	sz07 ex	CON	EV	Cys	aminoacids	0.355	0.615	TRUE	0.615
1034131771	sz07 ex	CON	EV	DHA	fatty acids	0.04	0.128	TRUE	0.128
1034131771	sz07 ex	CON	EV	EPA	fatty acids	0.13	0.095	FALSE	0.0618264
1034131771	sz07 ex	CON	EV	X3.Met.His	aminoacids related	0.005	0.01	TRUE	0.01
1034131785	sz08 ex	CON	EV	PC.aa.C32.1	glycerophospholipids	0.114	0.059	FALSE	0.0646981
1034131785	sz08 ex	CON	EV	PC.aa.C34.1	glycerophospholipids	2.17	0.429	FALSE	1.0077
1034131785	sz08 ex	CON	EV	PC.aa.C34.4	glycerophospholipids	0.006	0	FALSE	0.00346312
1034131785	sz08 ex	CON	EV	PC.aa.C36.1	glycerophospholipids	2.43	0.481	FALSE	1.31812
1034131785	sz08 ex	CON	EV	PC.aa.C36.2	glycerophospholipids	4.32	0.923	FALSE	1.8604
1034131785	sz08 ex	CON	EV	PC.aa.C38.1	glycerophospholipids	0.115	0.027	FALSE	0.0630958
1034131785	sz08 ex	CON	EV	PC.aa.C40.3	glycerophospholipids	0.024	0	FALSE	0.0119325
1034131785	sz08 ex	CON	EV	PC.aa.C40.5	glycerophospholipids	0.01	0.007	FALSE	0.00440069
1034131785	sz08 ex	CON	EV	PC.aa.C42.1	glycerophospholipids	0.01	0.008	FALSE	0.0054796
1034131785	sz08 ex	CON	EV	PC.ae.C30.1	glycerophospholipids	0.062	0.029	FALSE	0.0262265
1034131785	sz08 ex	CON	EV	PC.ae.C34.1	glycerophospholipids	0.573	0.136	FALSE	0.27222
1034131785	sz08 ex	CON	EV	PC.ae.C34.2	glycerophospholipids	0.105	0.03	FALSE	0.0543275
1034131785	sz08 ex	CON	EV	PC.ae.C36.1	glycerophospholipids	3.96	0.755	FALSE	1.73247
1034131785	sz08 ex	CON	EV	PC.ae.C36.2	glycerophospholipids	0.915	0.191	FALSE	0.502709
1034131785	sz08 ex	CON	EV	PC.ae.C38.0	glycerophospholipids	0.175	0.046	FALSE	0.0906019
1034131785	sz08 ex	CON	EV	PC.ae.C38.2	glycerophospholipids	2.52	0.519	FALSE	1.07184
1034131785	sz08 ex	CON	EV	Cer.d18.1.20.0.OH..	ceramides	0.21	0.718	TRUE	0.718
1034131785	sz08 ex	CON	EV	DG.18.2_18.2.	diacylglycerols	0.28	0.652	TRUE	0.652
1034131785	sz08 ex	CON	EV	TG.14.0_32.2.	triacylglycerols	0.228	0.226	FALSE	0.128937
1034131785	sz08 ex	CON	EV	TG.14.0_34.2.	triacylglycerols	0.185	0.254	TRUE	0.254
1034131785	sz08 ex	CON	EV	TG.16.1_34.3.	triacylglycerols	0.1	0	FALSE	0.0409996
1034131785	sz08 ex	CON	EV	TG.16.1_36.1.	triacylglycerols	0.15	0.16	TRUE	0.16
1034131785	sz08 ex	CON	EV	TG.17.0_34.2.	triacylglycerols	0.13	0	FALSE	0.0774656
1034131785	sz08 ex	CON	EV	TG.18.0_32.1.	triacylglycerols	0.184	0.204	TRUE	0.204
1034131785	sz08 ex	CON	EV	TG.18.2_34.2.	triacylglycerols	0.146	0.266	TRUE	0.266
1034131785	sz08 ex	CON	EV	Cys	aminoacids	0.355	0.287	FALSE	0.183143
1034131785	sz08 ex	CON	EV	DHA	fatty acids	0.04	0	FALSE	0.0215576
1034131785	sz08 ex	CON	EV	EPA	fatty acids	0.13	0.486	TRUE	0.486
1034131785	sz08 ex	CON	EV	X3.Met.His	aminoacids related	0.005	0.013	TRUE	0.013
1034131790	001 ex	CON	plasma	C0	acylcarnitines	1.05	13.1	TRUE	13.1
1034131790	001 ex	CON	plasma	C2	acylcarnitines	0.092	3.63	TRUE	3.63
1034131790	001 ex	CON	plasma	C3	acylcarnitines	0.084	0.096	TRUE	0.096
1034131790	001 ex	CON	plasma	C4	acylcarnitines	0.126	0.114	FALSE	0.0552697
1034131790	001 ex	CON	plasma	C16.1	acylcarnitines	0.028	0.047	TRUE	0.047
1034131790	001 ex	CON	plasma	C18.1	acylcarnitines	0.038	0.054	TRUE	0.054
1034131790	001 ex	CON	plasma	lysoPC.a.C16.0	glycerophospholipids	0.464	69.5	TRUE	69.5
1034131790	001 ex	CON	plasma	lysoPC.a.C16.1	glycerophospholipids	0.161	2.23	TRUE	2.23
1034131790	001 ex	CON	plasma	lysoPC.a.C17.0	glycerophospholipids	0.046	2.06	TRUE	2.06
1034131790	001 ex	CON	plasma	lysoPC.a.C18.0	glycerophospholipids	0.513	49.6	TRUE	49.6
1034131790	001 ex	CON	plasma	lysoPC.a.C18.1	glycerophospholipids	0.388	16	TRUE	16
1034131790	001 ex	CON	plasma	lysoPC.a.C18.2	glycerophospholipids	0.098	24.4	TRUE	24.4
1034131790	001 ex	CON	plasma	lysoPC.a.C20.3	glycerophospholipids	0.149	0.652	TRUE	0.652
1034131790	001 ex	CON	plasma	lysoPC.a.C20.4	glycerophospholipids	0.052	29.4	TRUE	29.4
1034131790	001 ex	CON	plasma	lysoPC.a.C24.0	glycerophospholipids	0.073	0.095	TRUE	0.095
1034131790	001 ex	CON	plasma	lysoPC.a.C28.1	glycerophospholipids	0.05	0.046	FALSE	0.0249368
1034131790	001 ex	CON	plasma	PC.aa.C30.0	glycerophospholipids	0.14	0.28	TRUE	0.28
1034131790	001 ex	CON	plasma	PC.aa.C30.2	glycerophospholipids	0.012	0.027	TRUE	0.027
1034131790	001 ex	CON	plasma	PC.aa.C32.0	glycerophospholipids	0.382	3.26	TRUE	3.26
1034131790	001 ex	CON	plasma	PC.aa.C32.1	glycerophospholipids	0.114	1.47	TRUE	1.47
1034131790	001 ex	CON	plasma	PC.aa.C32.2	glycerophospholipids	0.096	0.858	TRUE	0.858
1034131790	001 ex	CON	plasma	PC.aa.C32.3	glycerophospholipids	0.011	0.045	TRUE	0.045
1034131790	001 ex	CON	plasma	PC.aa.C34.1	glycerophospholipids	2.17	16	TRUE	16
1034131790	001 ex	CON	plasma	PC.aa.C34.2	glycerophospholipids	1.08	47.3	TRUE	47.3
1034131790	001 ex	CON	plasma	PC.aa.C34.3	glycerophospholipids	0.096	2.05	TRUE	2.05
1034131790	001 ex	CON	plasma	PC.aa.C34.4	glycerophospholipids	0.006	0.684	TRUE	0.684
1034131790	001 ex	CON	plasma	PC.aa.C36.0	glycerophospholipids	0.161	0.53	TRUE	0.53
1034131790	001 ex	CON	plasma	PC.aa.C36.1	glycerophospholipids	2.43	5.36	TRUE	5.36
1034131790	001 ex	CON	plasma	PC.aa.C36.2	glycerophospholipids	4.32	32.7	TRUE	32.7
1034131790	001 ex	CON	plasma	PC.aa.C36.3	glycerophospholipids	0.192	14	TRUE	14
1034131790	001 ex	CON	plasma	PC.aa.C36.4	glycerophospholipids	0.27	48.6	TRUE	48.6
1034131790	001 ex	CON	plasma	PC.aa.C36.5	glycerophospholipids	0.043	1.64	TRUE	1.64
1034131790	001 ex	CON	plasma	PC.aa.C36.6	glycerophospholipids	0.062	0.215	TRUE	0.215
1034131790	001 ex	CON	plasma	PC.aa.C38.0	glycerophospholipids	0.11	0.251	TRUE	0.251
1034131790	001 ex	CON	plasma	PC.aa.C38.3	glycerophospholipids	0.109	6.52	TRUE	6.52
1034131790	001 ex	CON	plasma	PC.aa.C38.4	glycerophospholipids	0.314	49.2	TRUE	49.2
1034131790	001 ex	CON	plasma	PC.aa.C38.5	glycerophospholipids	0.074	17	TRUE	17
1034131790	001 ex	CON	plasma	PC.aa.C38.6	glycerophospholipids	0.107	27.1	TRUE	27.1
1034131790	001 ex	CON	plasma	PC.aa.C40.2	glycerophospholipids	0.087	0.087	FALSE	0.0353903
1034131790	001 ex	CON	plasma	PC.aa.C40.3	glycerophospholipids	0.024	0.095	TRUE	0.095
1034131790	001 ex	CON	plasma	PC.aa.C40.4	glycerophospholipids	0.031	0.775	TRUE	0.775
1034131790	001 ex	CON	plasma	PC.aa.C40.5	glycerophospholipids	0.01	2.88	TRUE	2.88
1034131790	001 ex	CON	plasma	PC.aa.C40.6	glycerophospholipids	0.199	14.8	TRUE	14.8
1034131790	001 ex	CON	plasma	PC.aa.C42.1	glycerophospholipids	0.01	0.035	TRUE	0.035
1034131790	001 ex	CON	plasma	PC.aa.C42.2	glycerophospholipids	0.067	0.074	TRUE	0.074
1034131790	001 ex	CON	plasma	PC.aa.C42.4	glycerophospholipids	0.016	0.078	TRUE	0.078
1034131790	001 ex	CON	plasma	PC.aa.C42.5	glycerophospholipids	0.029	0.069	TRUE	0.069
1034131790	001 ex	CON	plasma	PC.aa.C42.6	glycerophospholipids	0.091	0.195	TRUE	0.195
1034131790	001 ex	CON	plasma	PC.ae.C30.2	glycerophospholipids	0.011	0.018	TRUE	0.018
1034131790	001 ex	CON	plasma	PC.ae.C32.1	glycerophospholipids	0.099	0.199	TRUE	0.199
1034131790	001 ex	CON	plasma	PC.ae.C32.2	glycerophospholipids	0.043	0.038	FALSE	0.0192382
1034131790	001 ex	CON	plasma	PC.ae.C34.0	glycerophospholipids	0.053	0.21	TRUE	0.21
1034131790	001 ex	CON	plasma	PC.ae.C34.1	glycerophospholipids	0.573	0.854	TRUE	0.854
1034131790	001 ex	CON	plasma	PC.ae.C34.2	glycerophospholipids	0.105	1.01	TRUE	1.01
1034131790	001 ex	CON	plasma	PC.ae.C34.3	glycerophospholipids	0.039	0.121	TRUE	0.121
1034131790	001 ex	CON	plasma	PC.ae.C36.0	glycerophospholipids	0.023	0.13	TRUE	0.13
1034131790	001 ex	CON	plasma	PC.ae.C36.2	glycerophospholipids	0.915	1.62	TRUE	1.62
1034131790	001 ex	CON	plasma	PC.ae.C36.3	glycerophospholipids	0.054	0.253	TRUE	0.253
1034131790	001 ex	CON	plasma	PC.ae.C36.4	glycerophospholipids	0.07	2.28	TRUE	2.28
1034131790	001 ex	CON	plasma	PC.ae.C36.5	glycerophospholipids	0.024	0.585	TRUE	0.585
1034131790	001 ex	CON	plasma	PC.ae.C38.0	glycerophospholipids	0.175	0.564	TRUE	0.564
1034131790	001 ex	CON	plasma	PC.ae.C38.3	glycerophospholipids	0.066	0.257	TRUE	0.257
1034131790	001 ex	CON	plasma	PC.ae.C38.4	glycerophospholipids	0.055	3.22	TRUE	3.22
1034131790	001 ex	CON	plasma	PC.ae.C38.5	glycerophospholipids	0.037	1.46	TRUE	1.46
1034131790	001 ex	CON	plasma	PC.ae.C38.6	glycerophospholipids	0.029	0.752	TRUE	0.752
1034131790	001 ex	CON	plasma	PC.ae.C40.1	glycerophospholipids	0.106	2.34	TRUE	2.34
1034131790	001 ex	CON	plasma	PC.ae.C40.2	glycerophospholipids	0.054	0.171	TRUE	0.171
1034131790	001 ex	CON	plasma	PC.ae.C40.3	glycerophospholipids	0.021	0.1	TRUE	0.1
1034131790	001 ex	CON	plasma	PC.ae.C40.4	glycerophospholipids	0.062	1.03	TRUE	1.03
1034131790	001 ex	CON	plasma	PC.ae.C40.5	glycerophospholipids	0.039	0.465	TRUE	0.465
1034131790	001 ex	CON	plasma	PC.ae.C40.6	glycerophospholipids	0.044	0.797	TRUE	0.797
1034131790	001 ex	CON	plasma	PC.ae.C42.1	glycerophospholipids	0.107	0.266	TRUE	0.266
1034131790	001 ex	CON	plasma	PC.ae.C42.2	glycerophospholipids	0.018	0.138	TRUE	0.138
1034131790	001 ex	CON	plasma	PC.ae.C42.3	glycerophospholipids	0.051	0.37	TRUE	0.37
1034131790	001 ex	CON	plasma	PC.ae.C44.3	glycerophospholipids	0.051	0.094	TRUE	0.094
1034131790	001 ex	CON	plasma	PC.ae.C44.4	glycerophospholipids	0.081	0.062	FALSE	0.0380722
1034131790	001 ex	CON	plasma	PC.ae.C44.5	glycerophospholipids	0.033	0.069	TRUE	0.069
1034131790	001 ex	CON	plasma	SM..OH..C14.1	sphingolipids	0.054	0.194	TRUE	0.194
1034131790	001 ex	CON	plasma	SM..OH..C16.1	sphingolipids	0.023	0.107	TRUE	0.107
1034131790	001 ex	CON	plasma	SM..OH..C22.1	sphingolipids	0.015	1.7	TRUE	1.7
1034131790	001 ex	CON	plasma	SM..OH..C22.2	sphingolipids	0.036	0.394	TRUE	0.394
1034131790	001 ex	CON	plasma	SM..OH..C24.1	sphingolipids	0.014	0.447	TRUE	0.447
1034131790	001 ex	CON	plasma	SM.C16.0	sphingolipids	0.989	8.51	TRUE	8.51
1034131790	001 ex	CON	plasma	SM.C16.1	sphingolipids	0.071	0.798	TRUE	0.798
1034131790	001 ex	CON	plasma	SM.C18.0	sphingolipids	0.193	0.53	TRUE	0.53
1034131790	001 ex	CON	plasma	SM.C18.1	sphingolipids	0.038	0.209	TRUE	0.209
1034131790	001 ex	CON	plasma	SM.C20.2	sphingolipids	0.008	0.033	TRUE	0.033
1034131790	001 ex	CON	plasma	SM.C22.3	sphingolipids	0.031	0.148	TRUE	0.148
1034131790	001 ex	CON	plasma	SM.C24.0	sphingolipids	0.442	4.43	TRUE	4.43
1034131790	001 ex	CON	plasma	SM.C24.1	sphingolipids	0.138	3.71	TRUE	3.71
1034131790	001 ex	CON	plasma	SM.C26.0	sphingolipids	0.04	0.049	TRUE	0.049
1034131790	001 ex	CON	plasma	SM.C26.1	sphingolipids	0.01	0.073	TRUE	0.073
1034131790	001 ex	CON	plasma	H1	sugars	203	15782	TRUE	15782
1034131790	001 ex	CON	plasma	CE.14.0.	cholesterol esters	0.73	1.04	TRUE	1.04
1034131790	001 ex	CON	plasma	CE.14.1.	cholesterol esters	0.06	0	FALSE	0.0250261
1034131790	001 ex	CON	plasma	CE.15.0.	cholesterol esters	1.58	1.47	FALSE	0.699901
1034131790	001 ex	CON	plasma	CE.16.0.	cholesterol esters	1.01	16.8	TRUE	16.8
1034131790	001 ex	CON	plasma	CE.16.1.	cholesterol esters	0.8	0	FALSE	0.413463
1034131790	001 ex	CON	plasma	CE.17.0.	cholesterol esters	0.71	0.928	TRUE	0.928
1034131790	001 ex	CON	plasma	CE.17.1.	cholesterol esters	0.35	0	FALSE	0.16567
1034131790	001 ex	CON	plasma	CE.18.0.	cholesterol esters	0.478	0.712	TRUE	0.712
1034131790	001 ex	CON	plasma	CE.18.1.	cholesterol esters	4.58	11.8	TRUE	11.8
1034131790	001 ex	CON	plasma	CE.18.2.	cholesterol esters	4.61	79.4	TRUE	79.4
1034131790	001 ex	CON	plasma	CE.18.3.	cholesterol esters	0.68	5.31	TRUE	5.31
1034131790	001 ex	CON	plasma	CE.20.1.	cholesterol esters	0.65	0	FALSE	0.380101
1034131790	001 ex	CON	plasma	CE.20.3.	cholesterol esters	0.24	0.026	FALSE	0.105738
1034131790	001 ex	CON	plasma	CE.20.4.	cholesterol esters	2.61	358	TRUE	358
1034131790	001 ex	CON	plasma	CE.20.5.	cholesterol esters	0.66	4.49	TRUE	4.49
1034131790	001 ex	CON	plasma	CE.22.2.	cholesterol esters	0.19	0	FALSE	0.0826022
1034131790	001 ex	CON	plasma	CE.22.5.	cholesterol esters	0.3	1.31	TRUE	1.31
1034131790	001 ex	CON	plasma	CE.22.6.	cholesterol esters	0.3	27.8	TRUE	27.8
1034131790	001 ex	CON	plasma	Cer.d18.1.16.0.	ceramides	0.031	0.071	TRUE	0.071
1034131790	001 ex	CON	plasma	Cer.d18.1.18.0.	ceramides	0.01	0.026	TRUE	0.026
1034131790	001 ex	CON	plasma	Cer.d18.1.20.0.OH..	ceramides	0.21	0	FALSE	0.0879598
1034131790	001 ex	CON	plasma	Cer.d18.1.20.0.	ceramides	0.01	0.033	TRUE	0.033
1034131790	001 ex	CON	plasma	Cer.d18.1.22.0.	ceramides	0.02	0.187	TRUE	0.187
1034131790	001 ex	CON	plasma	Cer.d18.1.23.0.	ceramides	0.022	0.272	TRUE	0.272
1034131790	001 ex	CON	plasma	Cer.d18.1.24.0.	ceramides	0.033	0.866	TRUE	0.866
1034131790	001 ex	CON	plasma	Cer.d18.1.24.1.	ceramides	0.026	0.287	TRUE	0.287
1034131790	001 ex	CON	plasma	Cer.d18.1.25.0.	ceramides	0.04	0.334	TRUE	0.334
1034131790	001 ex	CON	plasma	Cer.d18.1.26.0.	ceramides	0.01	0.071	TRUE	0.071
1034131790	001 ex	CON	plasma	Cer.d18.1.26.1.	ceramides	0.01	0	FALSE	0.00413675
1034131790	001 ex	CON	plasma	Cer.d18.2.22.0.	ceramides	0.01	0.033	TRUE	0.033
1034131790	001 ex	CON	plasma	Cer.d18.2.23.0.	ceramides	0.01	0	FALSE	0.00418323
1034131790	001 ex	CON	plasma	Cer.d18.2.24.0.	ceramides	0.01	0.08	TRUE	0.08
1034131790	001 ex	CON	plasma	Cer.d18.2.24.1.	ceramides	0.01	0.027	TRUE	0.027
1034131790	001 ex	CON	plasma	Cer.d18.0.24.0.	dihydroceramides	0.12	0	FALSE	0.0558218
1034131790	001 ex	CON	plasma	DG.16.0_18.1.	diacylglycerols	1.54	2.55	TRUE	2.55
1034131790	001 ex	CON	plasma	DG.16.0_18.2.	diacylglycerols	0.794	4.12	TRUE	4.12
1034131790	001 ex	CON	plasma	DG.16.1_18.2.	diacylglycerols	0.04	1.25	TRUE	1.25
1034131790	001 ex	CON	plasma	DG.17.0_18.1.	diacylglycerols	0.507	0.569	TRUE	0.569
1034131790	001 ex	CON	plasma	DG.18.1_18.1.	diacylglycerols	0.299	1.22	TRUE	1.22
1034131790	001 ex	CON	plasma	DG.18.1_18.2.	diacylglycerols	0.881	6.54	TRUE	6.54
1034131790	001 ex	CON	plasma	DG.18.1_18.3.	diacylglycerols	0.44	0.921	TRUE	0.921
1034131790	001 ex	CON	plasma	DG.18.1_20.1.	diacylglycerols	0.11	0	FALSE	0.0479466
1034131790	001 ex	CON	plasma	DG.18.1_20.4.	diacylglycerols	0.16	0.739	TRUE	0.739
1034131790	001 ex	CON	plasma	DG.18.2_18.2.	diacylglycerols	0.28	8.12	TRUE	8.12
1034131790	001 ex	CON	plasma	DG.18.2_18.3.	diacylglycerols	0.11	0.977	TRUE	0.977
1034131790	001 ex	CON	plasma	DG.18.2_20.4.	diacylglycerols	0.18	1.5	TRUE	1.5
1034131790	001 ex	CON	plasma	Hex2Cer.d18.1.18.0.	glycosylceramides	0.01	0	FALSE	0.00575038
1034131790	001 ex	CON	plasma	Hex2Cer.d18.1.20.0.	glycosylceramides	0.01	0.094	TRUE	0.094
1034131790	001 ex	CON	plasma	HexCer.d18.1.16.0.	glycosylceramides	0.03	0.14	TRUE	0.14
1034131790	001 ex	CON	plasma	HexCer.d18.1.20.0.	glycosylceramides	0.03	0	FALSE	0.0121632
1034131790	001 ex	CON	plasma	HexCer.d18.1.22.0.	glycosylceramides	0.06	0.297	TRUE	0.297
1034131790	001 ex	CON	plasma	HexCer.d18.1.23.0.	glycosylceramides	0.09	0.187	TRUE	0.187
1034131790	001 ex	CON	plasma	HexCer.d18.1.24.0.	glycosylceramides	0.03	0.159	TRUE	0.159
1034131790	001 ex	CON	plasma	HexCer.d18.1.24.1.	glycosylceramides	0.18	0.259	TRUE	0.259
1034131790	001 ex	CON	plasma	TG.14.0_32.2.	triacylglycerols	0.228	0.722	TRUE	0.722
1034131790	001 ex	CON	plasma	TG.14.0_34.0.	triacylglycerols	0.306	0.411	TRUE	0.411
1034131790	001 ex	CON	plasma	TG.14.0_34.1.	triacylglycerols	0.881	1.95	TRUE	1.95
1034131790	001 ex	CON	plasma	TG.14.0_34.2.	triacylglycerols	0.185	2.84	TRUE	2.84
1034131790	001 ex	CON	plasma	TG.14.0_34.3.	triacylglycerols	0.231	0.916	TRUE	0.916
1034131790	001 ex	CON	plasma	TG.14.0_35.2.	triacylglycerols	0.191	0.338	TRUE	0.338
1034131790	001 ex	CON	plasma	TG.14.0_36.1.	triacylglycerols	0.193	0.412	TRUE	0.412
1034131790	001 ex	CON	plasma	TG.14.0_36.2.	triacylglycerols	0.17	2.08	TRUE	2.08
1034131790	001 ex	CON	plasma	TG.14.0_36.3.	triacylglycerols	0.208	3.35	TRUE	3.35
1034131790	001 ex	CON	plasma	TG.14.0_36.4.	triacylglycerols	0.135	1.92	TRUE	1.92
1034131790	001 ex	CON	plasma	TG.14.0_38.4.	triacylglycerols	0.1	0.4	TRUE	0.4
1034131790	001 ex	CON	plasma	TG.14.0_38.5.	triacylglycerols	0.1	0	FALSE	0.0408403
1034131790	001 ex	CON	plasma	TG.16.0_32.0.	triacylglycerols	4.12	5.45	TRUE	5.45
1034131790	001 ex	CON	plasma	TG.16.0_32.2.	triacylglycerols	3.98	3.95	FALSE	1.75361
1034131790	001 ex	CON	plasma	TG.16.0_32.3.	triacylglycerols	0.117	0.492	TRUE	0.492
1034131790	001 ex	CON	plasma	TG.16.0_33.2.	triacylglycerols	0.711	1.84	TRUE	1.84
1034131790	001 ex	CON	plasma	TG.16.0_34.0.	triacylglycerols	1.06	2.99	TRUE	2.99
1034131790	001 ex	CON	plasma	TG.16.0_34.1.	triacylglycerols	4.4	26.8	TRUE	26.8
1034131790	001 ex	CON	plasma	TG.16.0_34.2.	triacylglycerols	2.73	53.1	TRUE	53.1
1034131790	001 ex	CON	plasma	TG.16.0_34.3.	triacylglycerols	0.341	20.7	TRUE	20.7
1034131790	001 ex	CON	plasma	TG.16.0_34.4.	triacylglycerols	0.1	1.32	TRUE	1.32
1034131790	001 ex	CON	plasma	TG.16.0_35.1.	triacylglycerols	0.527	0.778	TRUE	0.778
1034131790	001 ex	CON	plasma	TG.16.0_35.2.	triacylglycerols	0.219	1.53	TRUE	1.53
1034131790	001 ex	CON	plasma	TG.16.0_35.3.	triacylglycerols	0.1	1.12	TRUE	1.12
1034131790	001 ex	CON	plasma	TG.16.0_36.2.	triacylglycerols	1.32	40.4	TRUE	40.4
1034131790	001 ex	CON	plasma	TG.16.0_36.3.	triacylglycerols	1.01	91.2	TRUE	91.2
1034131790	001 ex	CON	plasma	TG.16.0_36.4.	triacylglycerols	0.488	58.9	TRUE	58.9
1034131790	001 ex	CON	plasma	TG.16.0_36.5.	triacylglycerols	0.149	8.52	TRUE	8.52
1034131790	001 ex	CON	plasma	TG.16.0_36.6.	triacylglycerols	0.135	0.693	TRUE	0.693
1034131790	001 ex	CON	plasma	TG.16.0_37.3.	triacylglycerols	0.1	0.66	TRUE	0.66
1034131790	001 ex	CON	plasma	TG.16.0_38.1.	triacylglycerols	0.1	0.258	TRUE	0.258
1034131790	001 ex	CON	plasma	TG.16.0_38.2.	triacylglycerols	0.1	1.05	TRUE	1.05
1034131790	001 ex	CON	plasma	TG.16.0_38.3.	triacylglycerols	0.1	2.8	TRUE	2.8
1034131790	001 ex	CON	plasma	TG.16.0_38.4.	triacylglycerols	0.1	4.35	TRUE	4.35
1034131790	001 ex	CON	plasma	TG.16.0_38.5.	triacylglycerols	0.1	8.47	TRUE	8.47
1034131790	001 ex	CON	plasma	TG.16.0_38.6.	triacylglycerols	0.1	9.13	TRUE	9.13
1034131790	001 ex	CON	plasma	TG.16.0_38.7.	triacylglycerols	0.1	1.87	TRUE	1.87
1034131790	001 ex	CON	plasma	TG.16.0_40.6.	triacylglycerols	0.1	5.43	TRUE	5.43
1034131790	001 ex	CON	plasma	TG.16.0_40.7.	triacylglycerols	0.66	5.24	TRUE	5.24
1034131790	001 ex	CON	plasma	TG.16.0_40.8.	triacylglycerols	0.1	3.32	TRUE	3.32
1034131790	001 ex	CON	plasma	TG.16.1_34.0.	triacylglycerols	0.72	1.88	TRUE	1.88
1034131790	001 ex	CON	plasma	TG.16.1_34.1.	triacylglycerols	2.72	14.2	TRUE	14.2
1034131790	001 ex	CON	plasma	TG.16.1_34.2.	triacylglycerols	1.67	20.4	TRUE	20.4
1034131790	001 ex	CON	plasma	TG.16.1_34.3.	triacylglycerols	0.1	3.62	TRUE	3.62
1034131790	001 ex	CON	plasma	TG.16.1_36.1.	triacylglycerols	0.15	1.21	TRUE	1.21
1034131790	001 ex	CON	plasma	TG.16.1_36.2.	triacylglycerols	0.269	6.61	TRUE	6.61
1034131790	001 ex	CON	plasma	TG.16.1_36.3.	triacylglycerols	0.11	10.4	TRUE	10.4
1034131790	001 ex	CON	plasma	TG.16.1_36.4.	triacylglycerols	0.1	6	TRUE	6
1034131790	001 ex	CON	plasma	TG.16.1_36.5.	triacylglycerols	0.1	1.27	TRUE	1.27
1034131790	001 ex	CON	plasma	TG.16.1_38.3.	triacylglycerols	0.1	0.617	TRUE	0.617
1034131790	001 ex	CON	plasma	TG.16.1_38.4.	triacylglycerols	0.1	1.01	TRUE	1.01
1034131790	001 ex	CON	plasma	TG.16.1_38.5.	triacylglycerols	0.1	1.51	TRUE	1.51
1034131790	001 ex	CON	plasma	TG.17.0_34.1.	triacylglycerols	0.176	0.538	TRUE	0.538
1034131790	001 ex	CON	plasma	TG.17.0_34.2.	triacylglycerols	0.13	1.08	TRUE	1.08
1034131790	001 ex	CON	plasma	TG.17.0_34.3.	triacylglycerols	0.103	0.292	TRUE	0.292
1034131790	001 ex	CON	plasma	TG.17.0_36.3.	triacylglycerols	0.1	0.874	TRUE	0.874
1034131790	001 ex	CON	plasma	TG.17.0_36.4.	triacylglycerols	0.1	0.746	TRUE	0.746
1034131790	001 ex	CON	plasma	TG.17.1_32.1.	triacylglycerols	0.458	0.664	TRUE	0.664
1034131790	001 ex	CON	plasma	TG.17.1_34.1.	triacylglycerols	0.167	1.02	TRUE	1.02
1034131790	001 ex	CON	plasma	TG.17.1_34.2.	triacylglycerols	0.439	1.35	TRUE	1.35
1034131790	001 ex	CON	plasma	TG.17.1_34.3.	triacylglycerols	0.1	0.349	TRUE	0.349
1034131790	001 ex	CON	plasma	TG.17.1_36.3.	triacylglycerols	0.1	0.561	TRUE	0.561
1034131790	001 ex	CON	plasma	TG.17.1_36.4.	triacylglycerols	0.1	0.411	TRUE	0.411
1034131790	001 ex	CON	plasma	TG.17.1_36.5.	triacylglycerols	0.1	0	FALSE	0.0413408
1034131790	001 ex	CON	plasma	TG.17.1_38.5.	triacylglycerols	0.1	0.176	TRUE	0.176
1034131790	001 ex	CON	plasma	TG.17.1_38.6.	triacylglycerols	0.1	0.137	TRUE	0.137
1034131790	001 ex	CON	plasma	TG.17.2_34.2.	triacylglycerols	0.104	0.337	TRUE	0.337
1034131790	001 ex	CON	plasma	TG.17.2_36.2.	triacylglycerols	0.1	0	FALSE	0.0550066
1034131790	001 ex	CON	plasma	TG.17.2_36.3.	triacylglycerols	0.1	0.214	TRUE	0.214
1034131790	001 ex	CON	plasma	TG.17.2_36.4.	triacylglycerols	0.1	0.297	TRUE	0.297
1034131790	001 ex	CON	plasma	TG.17.2_38.6.	triacylglycerols	0.1	0.153	TRUE	0.153
1034131790	001 ex	CON	plasma	TG.17.2_38.7.	triacylglycerols	0.1	0.223	TRUE	0.223
1034131790	001 ex	CON	plasma	TG.18.0_32.1.	triacylglycerols	0.184	0.658	TRUE	0.658
1034131790	001 ex	CON	plasma	TG.18.0_32.2.	triacylglycerols	0.1	0.43	TRUE	0.43
1034131790	001 ex	CON	plasma	TG.18.0_34.2.	triacylglycerols	0.284	3.9	TRUE	3.9
1034131790	001 ex	CON	plasma	TG.18.0_34.3.	triacylglycerols	0.1	1.36	TRUE	1.36
1034131790	001 ex	CON	plasma	TG.18.0_36.2.	triacylglycerols	0.347	1.92	TRUE	1.92
1034131790	001 ex	CON	plasma	TG.18.0_36.3.	triacylglycerols	0.271	4.43	TRUE	4.43
1034131790	001 ex	CON	plasma	TG.18.0_36.4.	triacylglycerols	0.1	4.26	TRUE	4.26
1034131790	001 ex	CON	plasma	TG.18.0_36.5.	triacylglycerols	0.1	0.682	TRUE	0.682
1034131790	001 ex	CON	plasma	TG.18.0_38.6.	triacylglycerols	0.1	0.768	TRUE	0.768
1034131790	001 ex	CON	plasma	TG.18.0_38.7.	triacylglycerols	0.1	0.206	TRUE	0.206
1034131790	001 ex	CON	plasma	TG.18.1_30.0.	triacylglycerols	1.3	2.32	TRUE	2.32
1034131790	001 ex	CON	plasma	TG.18.1_30.1.	triacylglycerols	1.04	1.31	TRUE	1.31
1034131790	001 ex	CON	plasma	TG.18.1_30.2.	triacylglycerols	0.165	0.391	TRUE	0.391
1034131790	001 ex	CON	plasma	TG.18.1_32.0.	triacylglycerols	2.06	11.1	TRUE	11.1
1034131790	001 ex	CON	plasma	TG.18.1_32.1.	triacylglycerols	2.59	15.9	TRUE	15.9
1034131790	001 ex	CON	plasma	TG.18.1_32.2.	triacylglycerols	1.12	5.85	TRUE	5.85
1034131790	001 ex	CON	plasma	TG.18.1_32.3.	triacylglycerols	0.127	0.773	TRUE	0.773
1034131790	001 ex	CON	plasma	TG.18.1_33.0.	triacylglycerols	0.187	0.755	TRUE	0.755
1034131790	001 ex	CON	plasma	TG.18.1_33.1.	triacylglycerols	0.824	2.28	TRUE	2.28
1034131790	001 ex	CON	plasma	TG.18.1_33.2.	triacylglycerols	0.134	1.99	TRUE	1.99
1034131790	001 ex	CON	plasma	TG.18.1_33.3.	triacylglycerols	0.101	0.283	TRUE	0.283
1034131790	001 ex	CON	plasma	TG.18.1_34.1.	triacylglycerols	2.24	64.9	TRUE	64.9
1034131790	001 ex	CON	plasma	TG.18.1_34.2.	triacylglycerols	1.63	96.9	TRUE	96.9
1034131790	001 ex	CON	plasma	TG.18.1_34.3.	triacylglycerols	0.291	15.6	TRUE	15.6
1034131790	001 ex	CON	plasma	TG.18.1_34.4.	triacylglycerols	0.1	1.34	TRUE	1.34
1034131790	001 ex	CON	plasma	TG.18.1_35.2.	triacylglycerols	0.115	1.6	TRUE	1.6
1034131790	001 ex	CON	plasma	TG.18.1_35.3.	triacylglycerols	0.1	0.708	TRUE	0.708
1034131790	001 ex	CON	plasma	TG.18.1_36.1.	triacylglycerols	0.726	3.88	TRUE	3.88
1034131790	001 ex	CON	plasma	TG.18.1_36.2.	triacylglycerols	1.3	22.3	TRUE	22.3
1034131790	001 ex	CON	plasma	TG.18.1_36.3.	triacylglycerols	1.18	41.1	TRUE	41.1
1034131790	001 ex	CON	plasma	TG.18.1_36.4.	triacylglycerols	0.354	27.1	TRUE	27.1
1034131790	001 ex	CON	plasma	TG.18.1_36.5.	triacylglycerols	0.1	5.11	TRUE	5.11
1034131790	001 ex	CON	plasma	TG.18.1_36.6.	triacylglycerols	0.1	0.525	TRUE	0.525
1034131790	001 ex	CON	plasma	TG.18.1_38.5.	triacylglycerols	0.1	5.33	TRUE	5.33
1034131790	001 ex	CON	plasma	TG.18.1_38.6.	triacylglycerols	0.1	4.53	TRUE	4.53
1034131790	001 ex	CON	plasma	TG.18.1_38.7.	triacylglycerols	0.1	0.741	TRUE	0.741
1034131790	001 ex	CON	plasma	TG.18.2_28.0.	triacylglycerols	0.1	0.345	TRUE	0.345
1034131790	001 ex	CON	plasma	TG.18.2_30.0.	triacylglycerols	0.265	2.59	TRUE	2.59
1034131790	001 ex	CON	plasma	TG.18.2_30.1.	triacylglycerols	0.211	1.28	TRUE	1.28
1034131790	001 ex	CON	plasma	TG.18.2_32.0.	triacylglycerols	0.83	20.9	TRUE	20.9
1034131790	001 ex	CON	plasma	TG.18.2_32.1.	triacylglycerols	0.742	19.3	TRUE	19.3
1034131790	001 ex	CON	plasma	TG.18.2_32.2.	triacylglycerols	0.212	5.3	TRUE	5.3
1034131790	001 ex	CON	plasma	TG.18.2_33.0.	triacylglycerols	0.1	0.926	TRUE	0.926
1034131790	001 ex	CON	plasma	TG.18.2_33.1.	triacylglycerols	0.138	2.69	TRUE	2.69
1034131790	001 ex	CON	plasma	TG.18.2_33.2.	triacylglycerols	0.1	2.35	TRUE	2.35
1034131790	001 ex	CON	plasma	TG.18.2_34.0.	triacylglycerols	0.491	10	TRUE	10
1034131790	001 ex	CON	plasma	TG.18.2_34.1.	triacylglycerols	0.855	83	TRUE	83
1034131790	001 ex	CON	plasma	TG.18.2_34.2.	triacylglycerols	0.146	102	TRUE	102
1034131790	001 ex	CON	plasma	TG.18.2_34.3.	triacylglycerols	0.207	14.8	TRUE	14.8
1034131790	001 ex	CON	plasma	TG.18.2_34.4.	triacylglycerols	0.1	1.3	TRUE	1.3
1034131790	001 ex	CON	plasma	TG.18.2_35.1.	triacylglycerols	0.131	1.26	TRUE	1.26
1034131790	001 ex	CON	plasma	TG.18.2_35.2.	triacylglycerols	0.1	2.03	TRUE	2.03
1034131790	001 ex	CON	plasma	TG.18.2_35.3.	triacylglycerols	0.1	0.733	TRUE	0.733
1034131790	001 ex	CON	plasma	TG.18.2_36.0.	triacylglycerols	0.1	0.852	TRUE	0.852
1034131790	001 ex	CON	plasma	TG.18.2_36.1.	triacylglycerols	0.323	6.35	TRUE	6.35
1034131790	001 ex	CON	plasma	TG.18.2_36.2.	triacylglycerols	0.747	28.8	TRUE	28.8
1034131790	001 ex	CON	plasma	TG.18.2_36.3.	triacylglycerols	1.1	41.8	TRUE	41.8
1034131790	001 ex	CON	plasma	TG.18.2_36.4.	triacylglycerols	1.14	35.7	TRUE	35.7
1034131790	001 ex	CON	plasma	TG.18.2_36.5.	triacylglycerols	0.1	5.65	TRUE	5.65
1034131790	001 ex	CON	plasma	TG.18.2_38.4.	triacylglycerols	0.1	5.63	TRUE	5.63
1034131790	001 ex	CON	plasma	TG.18.2_38.5.	triacylglycerols	0.1	6.39	TRUE	6.39
1034131790	001 ex	CON	plasma	TG.18.2_38.6.	triacylglycerols	0.1	6.39	TRUE	6.39
1034131790	001 ex	CON	plasma	TG.18.3_30.0.	triacylglycerols	0.123	0	FALSE	0.0657212
1034131790	001 ex	CON	plasma	TG.18.3_32.0.	triacylglycerols	0.13	1.32	TRUE	1.32
1034131790	001 ex	CON	plasma	TG.18.3_32.1.	triacylglycerols	0.1	1.44	TRUE	1.44
1034131790	001 ex	CON	plasma	TG.18.3_33.2.	triacylglycerols	0.1	0.288	TRUE	0.288
1034131790	001 ex	CON	plasma	TG.18.3_34.0.	triacylglycerols	0.108	0.948	TRUE	0.948
1034131790	001 ex	CON	plasma	TG.18.3_34.1.	triacylglycerols	0.223	8.11	TRUE	8.11
1034131790	001 ex	CON	plasma	TG.18.3_34.2.	triacylglycerols	0.118	9.95	TRUE	9.95
1034131790	001 ex	CON	plasma	TG.18.3_34.3.	triacylglycerols	0.1	1.64	TRUE	1.64
1034131790	001 ex	CON	plasma	TG.18.3_35.2.	triacylglycerols	0.1	0.242	TRUE	0.242
1034131790	001 ex	CON	plasma	TG.18.3_36.1.	triacylglycerols	0.1	0.843	TRUE	0.843
1034131790	001 ex	CON	plasma	TG.18.3_36.2.	triacylglycerols	0.1	3.52	TRUE	3.52
1034131790	001 ex	CON	plasma	TG.18.3_36.3.	triacylglycerols	0.1	4.76	TRUE	4.76
1034131790	001 ex	CON	plasma	TG.18.3_36.4.	triacylglycerols	0.1	3.05	TRUE	3.05
1034131790	001 ex	CON	plasma	TG.18.3_38.5.	triacylglycerols	0.1	0.6	TRUE	0.6
1034131790	001 ex	CON	plasma	TG.18.3_38.6.	triacylglycerols	0.1	0.511	TRUE	0.511
1034131790	001 ex	CON	plasma	TG.20.0_32.3.	triacylglycerols	0.1	0	FALSE	0.0548422
1034131790	001 ex	CON	plasma	TG.20.0_32.4.	triacylglycerols	0.1	0.425	TRUE	0.425
1034131790	001 ex	CON	plasma	TG.20.1_32.1.	triacylglycerols	0.106	0.275	TRUE	0.275
1034131790	001 ex	CON	plasma	TG.20.1_32.2.	triacylglycerols	0.112	0	FALSE	0.0491119
1034131790	001 ex	CON	plasma	TG.20.1_32.3.	triacylglycerols	0.1	0	FALSE	0.0426818
1034131790	001 ex	CON	plasma	TG.20.1_34.0.	triacylglycerols	0.1	0	FALSE	0.052237
1034131790	001 ex	CON	plasma	TG.20.1_34.1.	triacylglycerols	0.118	0.875	TRUE	0.875
1034131790	001 ex	CON	plasma	TG.20.1_34.2.	triacylglycerols	0.1	1.57	TRUE	1.57
1034131790	001 ex	CON	plasma	TG.20.1_34.3.	triacylglycerols	0.1	0.323	TRUE	0.323
1034131790	001 ex	CON	plasma	TG.20.2_32.1.	triacylglycerols	0.1	0.52	TRUE	0.52
1034131790	001 ex	CON	plasma	TG.20.2_34.1.	triacylglycerols	0.1	1.92	TRUE	1.92
1034131790	001 ex	CON	plasma	TG.20.2_34.2.	triacylglycerols	0.1	2.47	TRUE	2.47
1034131790	001 ex	CON	plasma	TG.20.2_34.3.	triacylglycerols	0.1	0.557	TRUE	0.557
1034131790	001 ex	CON	plasma	TG.20.2_34.4.	triacylglycerols	0.1	0	FALSE	0.0491777
1034131790	001 ex	CON	plasma	TG.20.2_36.5.	triacylglycerols	0.1	0	FALSE	0.0450093
1034131790	001 ex	CON	plasma	TG.20.3_32.0.	triacylglycerols	0.136	0.501	TRUE	0.501
1034131790	001 ex	CON	plasma	TG.20.3_32.1.	triacylglycerols	0.1	0.778	TRUE	0.778
1034131790	001 ex	CON	plasma	TG.20.3_32.2.	triacylglycerols	0.1	0.484	TRUE	0.484
1034131790	001 ex	CON	plasma	TG.20.3_34.0.	triacylglycerols	0.1	0.424	TRUE	0.424
1034131790	001 ex	CON	plasma	TG.20.3_34.1.	triacylglycerols	0.1	3.22	TRUE	3.22
1034131790	001 ex	CON	plasma	TG.20.3_34.2.	triacylglycerols	0.1	5.53	TRUE	5.53
1034131790	001 ex	CON	plasma	TG.20.3_34.3.	triacylglycerols	0.1	1.14	TRUE	1.14
1034131790	001 ex	CON	plasma	TG.20.3_36.3.	triacylglycerols	0.1	1.96	TRUE	1.96
1034131790	001 ex	CON	plasma	TG.20.3_36.4.	triacylglycerols	0.1	1.25	TRUE	1.25
1034131790	001 ex	CON	plasma	TG.20.3_36.5.	triacylglycerols	0.1	0.637	TRUE	0.637
1034131790	001 ex	CON	plasma	TG.20.4_30.0.	triacylglycerols	0.1	0.58	TRUE	0.58
1034131790	001 ex	CON	plasma	TG.20.4_32.0.	triacylglycerols	0.1	3.38	TRUE	3.38
1034131790	001 ex	CON	plasma	TG.20.4_32.1.	triacylglycerols	0.1	4.69	TRUE	4.69
1034131790	001 ex	CON	plasma	TG.20.4_32.2.	triacylglycerols	0.1	1.89	TRUE	1.89
1034131790	001 ex	CON	plasma	TG.20.4_33.2.	triacylglycerols	0.1	0.819	TRUE	0.819
1034131790	001 ex	CON	plasma	TG.20.4_34.0.	triacylglycerols	0.1	3.03	TRUE	3.03
1034131790	001 ex	CON	plasma	TG.20.4_34.1.	triacylglycerols	0.1	23.4	TRUE	23.4
1034131790	001 ex	CON	plasma	TG.20.4_34.2.	triacylglycerols	0.1	40.2	TRUE	40.2
1034131790	001 ex	CON	plasma	TG.20.4_34.3.	triacylglycerols	0.1	5.37	TRUE	5.37
1034131790	001 ex	CON	plasma	TG.20.4_35.3.	triacylglycerols	0.1	0.321	TRUE	0.321
1034131790	001 ex	CON	plasma	TG.20.4_36.2.	triacylglycerols	0.1	8.94	TRUE	8.94
1034131790	001 ex	CON	plasma	TG.20.4_36.3.	triacylglycerols	0.1	12.9	TRUE	12.9
1034131790	001 ex	CON	plasma	TG.20.4_36.4.	triacylglycerols	0.1	8.79	TRUE	8.79
1034131790	001 ex	CON	plasma	TG.20.4_36.5.	triacylglycerols	0.1	1.56	TRUE	1.56
1034131790	001 ex	CON	plasma	TG.20.5_34.0.	triacylglycerols	0.1	0.407	TRUE	0.407
1034131790	001 ex	CON	plasma	TG.20.5_34.1.	triacylglycerols	0.1	3.97	TRUE	3.97
1034131790	001 ex	CON	plasma	TG.20.5_34.2.	triacylglycerols	0.1	6.01	TRUE	6.01
1034131790	001 ex	CON	plasma	TG.20.5_36.2.	triacylglycerols	0.1	1.14	TRUE	1.14
1034131790	001 ex	CON	plasma	TG.20.5_36.3.	triacylglycerols	0.1	1.92	TRUE	1.92
1034131790	001 ex	CON	plasma	TG.22.1_32.5.	triacylglycerols	0.1	0.125	TRUE	0.125
1034131790	001 ex	CON	plasma	TG.22.2_32.4.	triacylglycerols	0.1	0.281	TRUE	0.281
1034131790	001 ex	CON	plasma	TG.22.4_32.0.	triacylglycerols	0.1	0.589	TRUE	0.589
1034131790	001 ex	CON	plasma	TG.22.4_32.2.	triacylglycerols	0.1	0.513	TRUE	0.513
1034131790	001 ex	CON	plasma	TG.22.4_34.2.	triacylglycerols	0.1	7.49	TRUE	7.49
1034131790	001 ex	CON	plasma	TG.22.5_32.0.	triacylglycerols	0.1	1.15	TRUE	1.15
1034131790	001 ex	CON	plasma	TG.22.5_32.1.	triacylglycerols	0.1	1.85	TRUE	1.85
1034131790	001 ex	CON	plasma	TG.22.5_34.1.	triacylglycerols	0.1	7.28	TRUE	7.28
1034131790	001 ex	CON	plasma	TG.22.5_34.2.	triacylglycerols	0.1	11.3	TRUE	11.3
1034131790	001 ex	CON	plasma	TG.22.5_34.3.	triacylglycerols	0.1	1.67	TRUE	1.67
1034131790	001 ex	CON	plasma	TG.22.6_32.0.	triacylglycerols	0.1	1.83	TRUE	1.83
1034131790	001 ex	CON	plasma	TG.22.6_32.1.	triacylglycerols	0.1	2.52	TRUE	2.52
1034131790	001 ex	CON	plasma	TG.22.6_34.1.	triacylglycerols	0.1	12.6	TRUE	12.6
1034131790	001 ex	CON	plasma	TG.22.6_34.2.	triacylglycerols	0.1	21.4	TRUE	21.4
1034131790	001 ex	CON	plasma	TG.22.6_34.3.	triacylglycerols	0.1	2.64	TRUE	2.64
1034131790	001 ex	CON	plasma	Ala	aminoacids	0.772	356	TRUE	356
1034131790	001 ex	CON	plasma	Arg	aminoacids	1.35	36.1	TRUE	36.1
1034131790	001 ex	CON	plasma	Asn	aminoacids	1.4	34.3	TRUE	34.3
1034131790	001 ex	CON	plasma	Asp	aminoacids	1.5	8.71	TRUE	8.71
1034131790	001 ex	CON	plasma	Cys	aminoacids	0.355	179	TRUE	179
1034131790	001 ex	CON	plasma	Gln	aminoacids	2.19	549	TRUE	549
1034131790	001 ex	CON	plasma	Glu	aminoacids	0.603	117	TRUE	117
1034131790	001 ex	CON	plasma	Gly	aminoacids	4.7	172	TRUE	172
1034131790	001 ex	CON	plasma	His	aminoacids	0.221	54.7	TRUE	54.7
1034131790	001 ex	CON	plasma	Ile	aminoacids	1.5	97.6	TRUE	97.6
1034131790	001 ex	CON	plasma	Leu	aminoacids	0.98	142	TRUE	142
1034131790	001 ex	CON	plasma	Lys	aminoacids	2.85	221	TRUE	221
1034131790	001 ex	CON	plasma	Met	aminoacids	1.8	49.2	TRUE	49.2
1034131790	001 ex	CON	plasma	Phe	aminoacids	1.39	57.6	TRUE	57.6
1034131790	001 ex	CON	plasma	Pro	aminoacids	4	169	TRUE	169
1034131790	001 ex	CON	plasma	Ser	aminoacids	1.54	166	TRUE	166
1034131790	001 ex	CON	plasma	Thr	aminoacids	1.5	170	TRUE	170
1034131790	001 ex	CON	plasma	Trp	aminoacids	0.328	74.4	TRUE	74.4
1034131790	001 ex	CON	plasma	Tyr	aminoacids	0.3	69.3	TRUE	69.3
1034131790	001 ex	CON	plasma	Val	aminoacids	2.75	170	TRUE	170
1034131790	001 ex	CON	plasma	CA	bile acids	0.057	2.43	TRUE	2.43
1034131790	001 ex	CON	plasma	CDCA	bile acids	0.483	0.473	FALSE	0.207794
1034131790	001 ex	CON	plasma	DCA	bile acids	0.034	0.09	TRUE	0.09
1034131790	001 ex	CON	plasma	GCA	bile acids	0.014	0.126	TRUE	0.126
1034131790	001 ex	CON	plasma	GCDCA	bile acids	0.002	0.017	TRUE	0.017
1034131790	001 ex	CON	plasma	GDCA	bile acids	0.006	0.008	TRUE	0.008
1034131790	001 ex	CON	plasma	GUDCA	bile acids	0.001	0.018	TRUE	0.018
1034131790	001 ex	CON	plasma	TCA	bile acids	0.023	0.162	TRUE	0.162
1034131790	001 ex	CON	plasma	TCDCA	bile acids	0.033	0.07	TRUE	0.07
1034131790	001 ex	CON	plasma	TDCA	bile acids	0.031	0.018	FALSE	0.0135809
1034131790	001 ex	CON	plasma	TMCA	bile acids	0.019	0.132	TRUE	0.132
1034131790	001 ex	CON	plasma	beta.Ala	biogenic amines	0.124	2.41	TRUE	2.41
1034131790	001 ex	CON	plasma	GABA	biogenic amines	0.129	0.227	TRUE	0.227
1034131790	001 ex	CON	plasma	PEA	biogenic amines	0.001	0	FALSE	0.000414984
1034131790	001 ex	CON	plasma	Putrescine	biogenic amines	0.157	0.688	TRUE	0.688
1034131790	001 ex	CON	plasma	Serotonin	biogenic amines	0.041	0.037	FALSE	0.0215761
1034131790	001 ex	CON	plasma	Spermidine	biogenic amines	0.201	2.39	TRUE	2.39
1034131790	001 ex	CON	plasma	Spermine	biogenic amines	0.246	0.213	FALSE	0.145837
1034131790	001 ex	CON	plasma	AA	fatty acids	5.22	91.1	TRUE	91.1
1034131790	001 ex	CON	plasma	DHA	fatty acids	0.04	35.9	TRUE	35.9
1034131790	001 ex	CON	plasma	EPA	fatty acids	0.13	1.95	TRUE	1.95
1034131790	001 ex	CON	plasma	FA.18.2.	fatty acids	97.3	188	TRUE	188
1034131790	001 ex	CON	plasma	FA.20.3.	fatty acids	1.64	1.63	FALSE	0.718523
1034131790	001 ex	CON	plasma	AconAcid	carboxylic acids	0.885	299	TRUE	299
1034131790	001 ex	CON	plasma	HipAcid	carboxylic acids	0.08	6.87	TRUE	6.87
1034131790	001 ex	CON	plasma	Lac	carboxylic acids	412	4766	TRUE	4766
1034131790	001 ex	CON	plasma	OH.GlutAcid	carboxylic acids	5.37	12.1	TRUE	12.1
1034131790	001 ex	CON	plasma	Suc	carboxylic acids	14.9	19.8	TRUE	19.8
1034131790	001 ex	CON	plasma	X3.IAA	indoles derivatives	0.258	0.229	FALSE	0.142904
1034131790	001 ex	CON	plasma	X3.IPA	indoles derivatives	0.133	2.6	TRUE	2.6
1034131790	001 ex	CON	plasma	Ind.SO4	indoles derivatives	0.282	6.87	TRUE	6.87
1034131790	001 ex	CON	plasma	X1.Met.His	aminoacids related	0.006	4.56	TRUE	4.56
1034131790	001 ex	CON	plasma	X3.Met.His	aminoacids related	0.005	18.4	TRUE	18.4
1034131790	001 ex	CON	plasma	AABA	aminoacids related	0.926	6.94	TRUE	6.94
1034131790	001 ex	CON	plasma	ADMA	aminoacids related	0.006	0.475	TRUE	0.475
1034131790	001 ex	CON	plasma	alpha.AAA	aminoacids related	0.3	0.87	TRUE	0.87
1034131790	001 ex	CON	plasma	Anserine	aminoacids related	0.311	1.66	TRUE	1.66
1034131790	001 ex	CON	plasma	BABA	aminoacids related	0.131	0.214	TRUE	0.214
1034131790	001 ex	CON	plasma	Betaine	aminoacids related	1.81	175	TRUE	175
1034131790	001 ex	CON	plasma	Carnosine	aminoacids related	0.007	0.217	TRUE	0.217
1034131790	001 ex	CON	plasma	Cit	aminoacids related	0.762	72.6	TRUE	72.6
1034131790	001 ex	CON	plasma	Creatinine	aminoacids related	6	22.9	TRUE	22.9
1034131790	001 ex	CON	plasma	Cystine	aminoacids related	0.167	0.459	TRUE	0.459
1034131790	001 ex	CON	plasma	HArg	aminoacids related	0.04	1.94	TRUE	1.94
1034131790	001 ex	CON	plasma	HCys	aminoacids related	1.25	6.95	TRUE	6.95
1034131790	001 ex	CON	plasma	Kynurenine	aminoacids related	0.112	2.28	TRUE	2.28
1034131790	001 ex	CON	plasma	Met.SO	aminoacids related	0.1	1.84	TRUE	1.84
1034131790	001 ex	CON	plasma	Orn	aminoacids related	2.11	114	TRUE	114
1034131790	001 ex	CON	plasma	PAG	aminoacids related	0.01	0.27	TRUE	0.27
1034131790	001 ex	CON	plasma	ProBetaine	aminoacids related	0.365	2.1	TRUE	2.1
1034131790	001 ex	CON	plasma	Sarcosine	aminoacids related	0.563	2.71	TRUE	2.71
1034131790	001 ex	CON	plasma	SDMA	aminoacids related	0.042	0.2	TRUE	0.2
1034131790	001 ex	CON	plasma	t4.OH.Pro	aminoacids related	0.233	15.9	TRUE	15.9
1034131790	001 ex	CON	plasma	Taurine	aminoacids related	0.028	85.9	TRUE	85.9
1034131790	001 ex	CON	plasma	Trigonelline	alkaloids	0.334	2.72	TRUE	2.72
1034131790	001 ex	CON	plasma	p.Cresol.SO4	cresols	0.221	0.141	FALSE	0.108755
1034131790	001 ex	CON	plasma	Choline	vitamins & cofactors	1.87	35.4	TRUE	35.4
1034131790	001 ex	CON	plasma	TMAO	amine oxides	0.237	4.08	TRUE	4.08
1034131801	002 ex	CON	plasma	C0	acylcarnitines	1.05	17.4	TRUE	17.4
1034131801	002 ex	CON	plasma	C2	acylcarnitines	0.092	4.12	TRUE	4.12
1034131801	002 ex	CON	plasma	C3	acylcarnitines	0.084	0.127	TRUE	0.127
1034131801	002 ex	CON	plasma	C4	acylcarnitines	0.126	0.291	TRUE	0.291
1034131801	002 ex	CON	plasma	C16.1	acylcarnitines	0.028	0.028	FALSE	0.0167497
1034131801	002 ex	CON	plasma	C18.1	acylcarnitines	0.038	0.029	FALSE	0.0219914
1034131801	002 ex	CON	plasma	lysoPC.a.C16.0	glycerophospholipids	0.464	62.8	TRUE	62.8
1034131801	002 ex	CON	plasma	lysoPC.a.C16.1	glycerophospholipids	0.161	3.42	TRUE	3.42
1034131801	002 ex	CON	plasma	lysoPC.a.C17.0	glycerophospholipids	0.046	1.21	TRUE	1.21
1034131801	002 ex	CON	plasma	lysoPC.a.C18.0	glycerophospholipids	0.513	44.9	TRUE	44.9
1034131801	002 ex	CON	plasma	lysoPC.a.C18.1	glycerophospholipids	0.388	17.1	TRUE	17.1
1034131801	002 ex	CON	plasma	lysoPC.a.C18.2	glycerophospholipids	0.098	30.5	TRUE	30.5
1034131801	002 ex	CON	plasma	lysoPC.a.C20.3	glycerophospholipids	0.149	1.53	TRUE	1.53
1034131801	002 ex	CON	plasma	lysoPC.a.C20.4	glycerophospholipids	0.052	22.4	TRUE	22.4
1034131801	002 ex	CON	plasma	lysoPC.a.C24.0	glycerophospholipids	0.073	0.084	TRUE	0.084
1034131801	002 ex	CON	plasma	lysoPC.a.C28.1	glycerophospholipids	0.05	0.053	TRUE	0.053
1034131801	002 ex	CON	plasma	PC.aa.C30.0	glycerophospholipids	0.14	0.348	TRUE	0.348
1034131801	002 ex	CON	plasma	PC.aa.C30.2	glycerophospholipids	0.012	0.026	TRUE	0.026
1034131801	002 ex	CON	plasma	PC.aa.C32.0	glycerophospholipids	0.382	3.16	TRUE	3.16
1034131801	002 ex	CON	plasma	PC.aa.C32.1	glycerophospholipids	0.114	3.43	TRUE	3.43
1034131801	002 ex	CON	plasma	PC.aa.C32.2	glycerophospholipids	0.096	1.17	TRUE	1.17
1034131801	002 ex	CON	plasma	PC.aa.C32.3	glycerophospholipids	0.011	0.035	TRUE	0.035
1034131801	002 ex	CON	plasma	PC.aa.C34.1	glycerophospholipids	2.17	21.9	TRUE	21.9
1034131801	002 ex	CON	plasma	PC.aa.C34.2	glycerophospholipids	1.08	55.1	TRUE	55.1
1034131801	002 ex	CON	plasma	PC.aa.C34.3	glycerophospholipids	0.096	2.91	TRUE	2.91
1034131801	002 ex	CON	plasma	PC.aa.C34.4	glycerophospholipids	0.006	0.763	TRUE	0.763
1034131801	002 ex	CON	plasma	PC.aa.C36.0	glycerophospholipids	0.161	0.382	TRUE	0.382
1034131801	002 ex	CON	plasma	PC.aa.C36.1	glycerophospholipids	2.43	7.29	TRUE	7.29
1034131801	002 ex	CON	plasma	PC.aa.C36.2	glycerophospholipids	4.32	40.7	TRUE	40.7
1034131801	002 ex	CON	plasma	PC.aa.C36.3	glycerophospholipids	0.192	19	TRUE	19
1034131801	002 ex	CON	plasma	PC.aa.C36.4	glycerophospholipids	0.27	46.4	TRUE	46.4
1034131801	002 ex	CON	plasma	PC.aa.C36.5	glycerophospholipids	0.043	2	TRUE	2
1034131801	002 ex	CON	plasma	PC.aa.C36.6	glycerophospholipids	0.062	0.197	TRUE	0.197
1034131801	002 ex	CON	plasma	PC.aa.C38.0	glycerophospholipids	0.11	0.209	TRUE	0.209
1034131801	002 ex	CON	plasma	PC.aa.C38.3	glycerophospholipids	0.109	8.28	TRUE	8.28
1034131801	002 ex	CON	plasma	PC.aa.C38.4	glycerophospholipids	0.314	47.3	TRUE	47.3
1034131801	002 ex	CON	plasma	PC.aa.C38.5	glycerophospholipids	0.074	15.6	TRUE	15.6
1034131801	002 ex	CON	plasma	PC.aa.C38.6	glycerophospholipids	0.107	17.9	TRUE	17.9
1034131801	002 ex	CON	plasma	PC.aa.C40.2	glycerophospholipids	0.087	0.11	TRUE	0.11
1034131801	002 ex	CON	plasma	PC.aa.C40.3	glycerophospholipids	0.024	0.099	TRUE	0.099
1034131801	002 ex	CON	plasma	PC.aa.C40.4	glycerophospholipids	0.031	0.609	TRUE	0.609
1034131801	002 ex	CON	plasma	PC.aa.C40.5	glycerophospholipids	0.01	2.4	TRUE	2.4
1034131801	002 ex	CON	plasma	PC.aa.C40.6	glycerophospholipids	0.199	10.3	TRUE	10.3
1034131801	002 ex	CON	plasma	PC.aa.C42.1	glycerophospholipids	0.01	0.039	TRUE	0.039
1034131801	002 ex	CON	plasma	PC.aa.C42.2	glycerophospholipids	0.067	0.077	TRUE	0.077
1034131801	002 ex	CON	plasma	PC.aa.C42.4	glycerophospholipids	0.016	0.064	TRUE	0.064
1034131801	002 ex	CON	plasma	PC.aa.C42.5	glycerophospholipids	0.029	0.071	TRUE	0.071
1034131801	002 ex	CON	plasma	PC.aa.C42.6	glycerophospholipids	0.091	0.141	TRUE	0.141
1034131801	002 ex	CON	plasma	PC.ae.C30.2	glycerophospholipids	0.011	0.011	FALSE	0.00485055
1034131801	002 ex	CON	plasma	PC.ae.C32.1	glycerophospholipids	0.099	0.208	TRUE	0.208
1034131801	002 ex	CON	plasma	PC.ae.C32.2	glycerophospholipids	0.043	0.048	TRUE	0.048
1034131801	002 ex	CON	plasma	PC.ae.C34.0	glycerophospholipids	0.053	0.176	TRUE	0.176
1034131801	002 ex	CON	plasma	PC.ae.C34.1	glycerophospholipids	0.573	0.931	TRUE	0.931
1034131801	002 ex	CON	plasma	PC.ae.C34.2	glycerophospholipids	0.105	0.961	TRUE	0.961
1034131801	002 ex	CON	plasma	PC.ae.C34.3	glycerophospholipids	0.039	0.137	TRUE	0.137
1034131801	002 ex	CON	plasma	PC.ae.C36.0	glycerophospholipids	0.023	0.088	TRUE	0.088
1034131801	002 ex	CON	plasma	PC.ae.C36.2	glycerophospholipids	0.915	1.54	TRUE	1.54
1034131801	002 ex	CON	plasma	PC.ae.C36.3	glycerophospholipids	0.054	0.283	TRUE	0.283
1034131801	002 ex	CON	plasma	PC.ae.C36.4	glycerophospholipids	0.07	1.63	TRUE	1.63
1034131801	002 ex	CON	plasma	PC.ae.C36.5	glycerophospholipids	0.024	0.487	TRUE	0.487
1034131801	002 ex	CON	plasma	PC.ae.C38.0	glycerophospholipids	0.175	0.466	TRUE	0.466
1034131801	002 ex	CON	plasma	PC.ae.C38.3	glycerophospholipids	0.066	0.352	TRUE	0.352
1034131801	002 ex	CON	plasma	PC.ae.C38.4	glycerophospholipids	0.055	1.86	TRUE	1.86
1034131801	002 ex	CON	plasma	PC.ae.C38.5	glycerophospholipids	0.037	1.19	TRUE	1.19
1034131801	002 ex	CON	plasma	PC.ae.C38.6	glycerophospholipids	0.029	0.487	TRUE	0.487
1034131801	002 ex	CON	plasma	PC.ae.C40.1	glycerophospholipids	0.106	1.37	TRUE	1.37
1034131801	002 ex	CON	plasma	PC.ae.C40.2	glycerophospholipids	0.054	0.164	TRUE	0.164
1034131801	002 ex	CON	plasma	PC.ae.C40.3	glycerophospholipids	0.021	0.081	TRUE	0.081
1034131801	002 ex	CON	plasma	PC.ae.C40.4	glycerophospholipids	0.062	0.778	TRUE	0.778
1034131801	002 ex	CON	plasma	PC.ae.C40.5	glycerophospholipids	0.039	0.338	TRUE	0.338
1034131801	002 ex	CON	plasma	PC.ae.C40.6	glycerophospholipids	0.044	0.41	TRUE	0.41
1034131801	002 ex	CON	plasma	PC.ae.C42.1	glycerophospholipids	0.107	0.156	TRUE	0.156
1034131801	002 ex	CON	plasma	PC.ae.C42.2	glycerophospholipids	0.018	0.099	TRUE	0.099
1034131801	002 ex	CON	plasma	PC.ae.C42.3	glycerophospholipids	0.051	0.26	TRUE	0.26
1034131801	002 ex	CON	plasma	PC.ae.C44.3	glycerophospholipids	0.051	0.087	TRUE	0.087
1034131801	002 ex	CON	plasma	PC.ae.C44.4	glycerophospholipids	0.081	0.066	FALSE	0.0436143
1034131801	002 ex	CON	plasma	PC.ae.C44.5	glycerophospholipids	0.033	0.065	TRUE	0.065
1034131801	002 ex	CON	plasma	SM..OH..C14.1	sphingolipids	0.054	0.156	TRUE	0.156
1034131801	002 ex	CON	plasma	SM..OH..C16.1	sphingolipids	0.023	0.075	TRUE	0.075
1034131801	002 ex	CON	plasma	SM..OH..C22.1	sphingolipids	0.015	1.54	TRUE	1.54
1034131801	002 ex	CON	plasma	SM..OH..C22.2	sphingolipids	0.036	0.352	TRUE	0.352
1034131801	002 ex	CON	plasma	SM..OH..C24.1	sphingolipids	0.014	0.359	TRUE	0.359
1034131801	002 ex	CON	plasma	SM.C16.0	sphingolipids	0.989	7.36	TRUE	7.36
1034131801	002 ex	CON	plasma	SM.C16.1	sphingolipids	0.071	0.688	TRUE	0.688
1034131801	002 ex	CON	plasma	SM.C18.0	sphingolipids	0.193	0.514	TRUE	0.514
1034131801	002 ex	CON	plasma	SM.C18.1	sphingolipids	0.038	0.215	TRUE	0.215
1034131801	002 ex	CON	plasma	SM.C20.2	sphingolipids	0.008	0.01	TRUE	0.01
1034131801	002 ex	CON	plasma	SM.C22.3	sphingolipids	0.031	0.112	TRUE	0.112
1034131801	002 ex	CON	plasma	SM.C24.0	sphingolipids	0.442	4.08	TRUE	4.08
1034131801	002 ex	CON	plasma	SM.C24.1	sphingolipids	0.138	3.7	TRUE	3.7
1034131801	002 ex	CON	plasma	SM.C26.0	sphingolipids	0.04	0.034	FALSE	0.0222697
1034131801	002 ex	CON	plasma	SM.C26.1	sphingolipids	0.01	0.056	TRUE	0.056
1034131801	002 ex	CON	plasma	H1	sugars	203	19536	TRUE	19536
1034131801	002 ex	CON	plasma	CE.14.0.	cholesterol esters	0.73	0.903	TRUE	0.903
1034131801	002 ex	CON	plasma	CE.14.1.	cholesterol esters	0.06	0	FALSE	0.0277469
1034131801	002 ex	CON	plasma	CE.15.0.	cholesterol esters	1.58	0.832	FALSE	0.917145
1034131801	002 ex	CON	plasma	CE.16.0.	cholesterol esters	1.01	12.5	TRUE	12.5
1034131801	002 ex	CON	plasma	CE.16.1.	cholesterol esters	0.8	7.21	TRUE	7.21
1034131801	002 ex	CON	plasma	CE.17.0.	cholesterol esters	0.71	0.408	FALSE	0.425267
1034131801	002 ex	CON	plasma	CE.17.1.	cholesterol esters	0.35	0	FALSE	0.167275
1034131801	002 ex	CON	plasma	CE.18.0.	cholesterol esters	0.478	0.517	TRUE	0.517
1034131801	002 ex	CON	plasma	CE.18.1.	cholesterol esters	4.58	9.5	TRUE	9.5
1034131801	002 ex	CON	plasma	CE.18.2.	cholesterol esters	4.61	59.6	TRUE	59.6
1034131801	002 ex	CON	plasma	CE.18.3.	cholesterol esters	0.68	3.22	TRUE	3.22
1034131801	002 ex	CON	plasma	CE.20.1.	cholesterol esters	0.65	0	FALSE	0.274195
1034131801	002 ex	CON	plasma	CE.20.3.	cholesterol esters	0.24	2.83	TRUE	2.83
1034131801	002 ex	CON	plasma	CE.20.4.	cholesterol esters	2.61	217	TRUE	217
1034131801	002 ex	CON	plasma	CE.20.5.	cholesterol esters	0.66	7.08	TRUE	7.08
1034131801	002 ex	CON	plasma	CE.22.2.	cholesterol esters	0.19	0	FALSE	0.0912935
1034131801	002 ex	CON	plasma	CE.22.5.	cholesterol esters	0.3	0.543	TRUE	0.543
1034131801	002 ex	CON	plasma	CE.22.6.	cholesterol esters	0.3	11.6	TRUE	11.6
1034131801	002 ex	CON	plasma	Cer.d18.1.16.0.	ceramides	0.031	0.075	TRUE	0.075
1034131801	002 ex	CON	plasma	Cer.d18.1.18.0.	ceramides	0.01	0.024	TRUE	0.024
1034131801	002 ex	CON	plasma	Cer.d18.1.20.0.OH..	ceramides	0.21	0.687	TRUE	0.687
1034131801	002 ex	CON	plasma	Cer.d18.1.20.0.	ceramides	0.01	0.037	TRUE	0.037
1034131801	002 ex	CON	plasma	Cer.d18.1.22.0.	ceramides	0.02	0.153	TRUE	0.153
1034131801	002 ex	CON	plasma	Cer.d18.1.23.0.	ceramides	0.022	0.281	TRUE	0.281
1034131801	002 ex	CON	plasma	Cer.d18.1.24.0.	ceramides	0.033	0.863	TRUE	0.863
1034131801	002 ex	CON	plasma	Cer.d18.1.24.1.	ceramides	0.026	0.288	TRUE	0.288
1034131801	002 ex	CON	plasma	Cer.d18.1.25.0.	ceramides	0.04	0.289	TRUE	0.289
1034131801	002 ex	CON	plasma	Cer.d18.1.26.0.	ceramides	0.01	0.075	TRUE	0.075
1034131801	002 ex	CON	plasma	Cer.d18.1.26.1.	ceramides	0.01	0	FALSE	0.00548274
1034131801	002 ex	CON	plasma	Cer.d18.2.22.0.	ceramides	0.01	0	FALSE	0.00501002
1034131801	002 ex	CON	plasma	Cer.d18.2.23.0.	ceramides	0.01	0.021	TRUE	0.021
1034131801	002 ex	CON	plasma	Cer.d18.2.24.0.	ceramides	0.01	0.073	TRUE	0.073
1034131801	002 ex	CON	plasma	Cer.d18.2.24.1.	ceramides	0.01	0	FALSE	0.00527427
1034131801	002 ex	CON	plasma	Cer.d18.0.24.0.	dihydroceramides	0.12	0	FALSE	0.0613297
1034131801	002 ex	CON	plasma	DG.16.0_18.1.	diacylglycerols	1.54	2.27	TRUE	2.27
1034131801	002 ex	CON	plasma	DG.16.0_18.2.	diacylglycerols	0.794	3.32	TRUE	3.32
1034131801	002 ex	CON	plasma	DG.16.1_18.2.	diacylglycerols	0.04	1.12	TRUE	1.12
1034131801	002 ex	CON	plasma	DG.17.0_18.1.	diacylglycerols	0.507	0.519	TRUE	0.519
1034131801	002 ex	CON	plasma	DG.18.1_18.1.	diacylglycerols	0.299	1.49	TRUE	1.49
1034131801	002 ex	CON	plasma	DG.18.1_18.2.	diacylglycerols	0.881	5.38	TRUE	5.38
1034131801	002 ex	CON	plasma	DG.18.1_18.3.	diacylglycerols	0.44	0.767	TRUE	0.767
1034131801	002 ex	CON	plasma	DG.18.1_20.1.	diacylglycerols	0.11	0	FALSE	0.0558499
1034131801	002 ex	CON	plasma	DG.18.1_20.4.	diacylglycerols	0.16	0.471	TRUE	0.471
1034131801	002 ex	CON	plasma	DG.18.2_18.2.	diacylglycerols	0.28	5.35	TRUE	5.35
1034131801	002 ex	CON	plasma	DG.18.2_18.3.	diacylglycerols	0.11	0	FALSE	0.0613981
1034131801	002 ex	CON	plasma	DG.18.2_20.4.	diacylglycerols	0.18	0.585	TRUE	0.585
1034131801	002 ex	CON	plasma	Hex2Cer.d18.1.18.0.	glycosylceramides	0.01	0.048	TRUE	0.048
1034131801	002 ex	CON	plasma	Hex2Cer.d18.1.20.0.	glycosylceramides	0.01	0.083	TRUE	0.083
1034131801	002 ex	CON	plasma	HexCer.d18.1.16.0.	glycosylceramides	0.03	0.087	TRUE	0.087
1034131801	002 ex	CON	plasma	HexCer.d18.1.20.0.	glycosylceramides	0.03	0.034	TRUE	0.034
1034131801	002 ex	CON	plasma	HexCer.d18.1.22.0.	glycosylceramides	0.06	0.353	TRUE	0.353
1034131801	002 ex	CON	plasma	HexCer.d18.1.23.0.	glycosylceramides	0.09	0.239	TRUE	0.239
1034131801	002 ex	CON	plasma	HexCer.d18.1.24.0.	glycosylceramides	0.03	0.287	TRUE	0.287
1034131801	002 ex	CON	plasma	HexCer.d18.1.24.1.	glycosylceramides	0.18	0	FALSE	0.0757049
1034131801	002 ex	CON	plasma	TG.14.0_32.2.	triacylglycerols	0.228	0.929	TRUE	0.929
1034131801	002 ex	CON	plasma	TG.14.0_34.0.	triacylglycerols	0.306	0.43	TRUE	0.43
1034131801	002 ex	CON	plasma	TG.14.0_34.1.	triacylglycerols	0.881	4.55	TRUE	4.55
1034131801	002 ex	CON	plasma	TG.14.0_34.2.	triacylglycerols	0.185	6.55	TRUE	6.55
1034131801	002 ex	CON	plasma	TG.14.0_34.3.	triacylglycerols	0.231	2.03	TRUE	2.03
1034131801	002 ex	CON	plasma	TG.14.0_35.2.	triacylglycerols	0.191	0.256	TRUE	0.256
1034131801	002 ex	CON	plasma	TG.14.0_36.1.	triacylglycerols	0.193	0.767	TRUE	0.767
1034131801	002 ex	CON	plasma	TG.14.0_36.2.	triacylglycerols	0.17	5.3	TRUE	5.3
1034131801	002 ex	CON	plasma	TG.14.0_36.3.	triacylglycerols	0.208	6.04	TRUE	6.04
1034131801	002 ex	CON	plasma	TG.14.0_36.4.	triacylglycerols	0.135	2.37	TRUE	2.37
1034131801	002 ex	CON	plasma	TG.14.0_38.4.	triacylglycerols	0.1	0.385	TRUE	0.385
1034131801	002 ex	CON	plasma	TG.14.0_38.5.	triacylglycerols	0.1	0.401	TRUE	0.401
1034131801	002 ex	CON	plasma	TG.16.0_32.0.	triacylglycerols	4.12	8.29	TRUE	8.29
1034131801	002 ex	CON	plasma	TG.16.0_32.2.	triacylglycerols	3.98	12.4	TRUE	12.4
1034131801	002 ex	CON	plasma	TG.16.0_32.3.	triacylglycerols	0.117	1.02	TRUE	1.02
1034131801	002 ex	CON	plasma	TG.16.0_33.2.	triacylglycerols	0.711	1.73	TRUE	1.73
1034131801	002 ex	CON	plasma	TG.16.0_34.0.	triacylglycerols	1.06	4.92	TRUE	4.92
1034131801	002 ex	CON	plasma	TG.16.0_34.1.	triacylglycerols	4.4	54.6	TRUE	54.6
1034131801	002 ex	CON	plasma	TG.16.0_34.2.	triacylglycerols	2.73	87.5	TRUE	87.5
1034131801	002 ex	CON	plasma	TG.16.0_34.3.	triacylglycerols	0.341	35.5	TRUE	35.5
1034131801	002 ex	CON	plasma	TG.16.0_34.4.	triacylglycerols	0.1	2.28	TRUE	2.28
1034131801	002 ex	CON	plasma	TG.16.0_35.1.	triacylglycerols	0.527	0.847	TRUE	0.847
1034131801	002 ex	CON	plasma	TG.16.0_35.2.	triacylglycerols	0.219	2.33	TRUE	2.33
1034131801	002 ex	CON	plasma	TG.16.0_35.3.	triacylglycerols	0.1	1.33	TRUE	1.33
1034131801	002 ex	CON	plasma	TG.16.0_36.2.	triacylglycerols	1.32	73.6	TRUE	73.6
1034131801	002 ex	CON	plasma	TG.16.0_36.3.	triacylglycerols	1.01	108	TRUE	108
1034131801	002 ex	CON	plasma	TG.16.0_36.4.	triacylglycerols	0.488	49.8	TRUE	49.8
1034131801	002 ex	CON	plasma	TG.16.0_36.5.	triacylglycerols	0.149	8.13	TRUE	8.13
1034131801	002 ex	CON	plasma	TG.16.0_36.6.	triacylglycerols	0.135	0.59	TRUE	0.59
1034131801	002 ex	CON	plasma	TG.16.0_37.3.	triacylglycerols	0.1	1.11	TRUE	1.11
1034131801	002 ex	CON	plasma	TG.16.0_38.1.	triacylglycerols	0.1	0.269	TRUE	0.269
1034131801	002 ex	CON	plasma	TG.16.0_38.2.	triacylglycerols	0.1	1.6	TRUE	1.6
1034131801	002 ex	CON	plasma	TG.16.0_38.3.	triacylglycerols	0.1	3.27	TRUE	3.27
1034131801	002 ex	CON	plasma	TG.16.0_38.4.	triacylglycerols	0.1	4.64	TRUE	4.64
1034131801	002 ex	CON	plasma	TG.16.0_38.5.	triacylglycerols	0.1	5.74	TRUE	5.74
1034131801	002 ex	CON	plasma	TG.16.0_38.6.	triacylglycerols	0.1	4.44	TRUE	4.44
1034131801	002 ex	CON	plasma	TG.16.0_38.7.	triacylglycerols	0.1	1.52	TRUE	1.52
1034131801	002 ex	CON	plasma	TG.16.0_40.6.	triacylglycerols	0.1	3.88	TRUE	3.88
1034131801	002 ex	CON	plasma	TG.16.0_40.7.	triacylglycerols	0.66	3.87	TRUE	3.87
1034131801	002 ex	CON	plasma	TG.16.0_40.8.	triacylglycerols	0.1	2.29	TRUE	2.29
1034131801	002 ex	CON	plasma	TG.16.1_34.0.	triacylglycerols	0.72	3.91	TRUE	3.91
1034131801	002 ex	CON	plasma	TG.16.1_34.1.	triacylglycerols	2.72	40	TRUE	40
1034131801	002 ex	CON	plasma	TG.16.1_34.2.	triacylglycerols	1.67	36.8	TRUE	36.8
1034131801	002 ex	CON	plasma	TG.16.1_34.3.	triacylglycerols	0.1	7.37	TRUE	7.37
1034131801	002 ex	CON	plasma	TG.16.1_36.1.	triacylglycerols	0.15	1.59	TRUE	1.59
1034131801	002 ex	CON	plasma	TG.16.1_36.2.	triacylglycerols	0.269	12.7	TRUE	12.7
1034131801	002 ex	CON	plasma	TG.16.1_36.3.	triacylglycerols	0.11	14.1	TRUE	14.1
1034131801	002 ex	CON	plasma	TG.16.1_36.4.	triacylglycerols	0.1	5.62	TRUE	5.62
1034131801	002 ex	CON	plasma	TG.16.1_36.5.	triacylglycerols	0.1	1.29	TRUE	1.29
1034131801	002 ex	CON	plasma	TG.16.1_38.3.	triacylglycerols	0.1	0.659	TRUE	0.659
1034131801	002 ex	CON	plasma	TG.16.1_38.4.	triacylglycerols	0.1	1.23	TRUE	1.23
1034131801	002 ex	CON	plasma	TG.16.1_38.5.	triacylglycerols	0.1	1.54	TRUE	1.54
1034131801	002 ex	CON	plasma	TG.17.0_34.1.	triacylglycerols	0.176	0.573	TRUE	0.573
1034131801	002 ex	CON	plasma	TG.17.0_34.2.	triacylglycerols	0.13	0.907	TRUE	0.907
1034131801	002 ex	CON	plasma	TG.17.0_34.3.	triacylglycerols	0.103	0.259	TRUE	0.259
1034131801	002 ex	CON	plasma	TG.17.0_36.3.	triacylglycerols	0.1	0.772	TRUE	0.772
1034131801	002 ex	CON	plasma	TG.17.0_36.4.	triacylglycerols	0.1	0.536	TRUE	0.536
1034131801	002 ex	CON	plasma	TG.17.1_32.1.	triacylglycerols	0.458	0.666	TRUE	0.666
1034131801	002 ex	CON	plasma	TG.17.1_34.1.	triacylglycerols	0.167	1.49	TRUE	1.49
1034131801	002 ex	CON	plasma	TG.17.1_34.2.	triacylglycerols	0.439	1.48	TRUE	1.48
1034131801	002 ex	CON	plasma	TG.17.1_34.3.	triacylglycerols	0.1	0.438	TRUE	0.438
1034131801	002 ex	CON	plasma	TG.17.1_36.3.	triacylglycerols	0.1	0.579	TRUE	0.579
1034131801	002 ex	CON	plasma	TG.17.1_36.4.	triacylglycerols	0.1	0.419	TRUE	0.419
1034131801	002 ex	CON	plasma	TG.17.1_36.5.	triacylglycerols	0.1	0	FALSE	0.0492567
1034131801	002 ex	CON	plasma	TG.17.1_38.5.	triacylglycerols	0.1	0	FALSE	0.0443249
1034131801	002 ex	CON	plasma	TG.17.1_38.6.	triacylglycerols	0.1	0.114	TRUE	0.114
1034131801	002 ex	CON	plasma	TG.17.2_34.2.	triacylglycerols	0.104	0.414	TRUE	0.414
1034131801	002 ex	CON	plasma	TG.17.2_36.2.	triacylglycerols	0.1	0.204	TRUE	0.204
1034131801	002 ex	CON	plasma	TG.17.2_36.3.	triacylglycerols	0.1	0	FALSE	0.0444848
1034131801	002 ex	CON	plasma	TG.17.2_36.4.	triacylglycerols	0.1	0	FALSE	0.0403456
1034131801	002 ex	CON	plasma	TG.17.2_38.6.	triacylglycerols	0.1	0.167	TRUE	0.167
1034131801	002 ex	CON	plasma	TG.17.2_38.7.	triacylglycerols	0.1	0	FALSE	0.0448739
1034131801	002 ex	CON	plasma	TG.18.0_32.1.	triacylglycerols	0.184	0.673	TRUE	0.673
1034131801	002 ex	CON	plasma	TG.18.0_32.2.	triacylglycerols	0.1	0.498	TRUE	0.498
1034131801	002 ex	CON	plasma	TG.18.0_34.2.	triacylglycerols	0.284	4.37	TRUE	4.37
1034131801	002 ex	CON	plasma	TG.18.0_34.3.	triacylglycerols	0.1	1.28	TRUE	1.28
1034131801	002 ex	CON	plasma	TG.18.0_36.2.	triacylglycerols	0.347	1.74	TRUE	1.74
1034131801	002 ex	CON	plasma	TG.18.0_36.3.	triacylglycerols	0.271	3.78	TRUE	3.78
1034131801	002 ex	CON	plasma	TG.18.0_36.4.	triacylglycerols	0.1	3.55	TRUE	3.55
1034131801	002 ex	CON	plasma	TG.18.0_36.5.	triacylglycerols	0.1	0.764	TRUE	0.764
1034131801	002 ex	CON	plasma	TG.18.0_38.6.	triacylglycerols	0.1	0.455	TRUE	0.455
1034131801	002 ex	CON	plasma	TG.18.0_38.7.	triacylglycerols	0.1	0	FALSE	0.0545774
1034131801	002 ex	CON	plasma	TG.18.1_30.0.	triacylglycerols	1.3	4.87	TRUE	4.87
1034131801	002 ex	CON	plasma	TG.18.1_30.1.	triacylglycerols	1.04	3.75	TRUE	3.75
1034131801	002 ex	CON	plasma	TG.18.1_30.2.	triacylglycerols	0.165	0.465	TRUE	0.465
1034131801	002 ex	CON	plasma	TG.18.1_32.0.	triacylglycerols	2.06	26.3	TRUE	26.3
1034131801	002 ex	CON	plasma	TG.18.1_32.1.	triacylglycerols	2.59	47.2	TRUE	47.2
1034131801	002 ex	CON	plasma	TG.18.1_32.2.	triacylglycerols	1.12	11.3	TRUE	11.3
1034131801	002 ex	CON	plasma	TG.18.1_32.3.	triacylglycerols	0.127	0.868	TRUE	0.868
1034131801	002 ex	CON	plasma	TG.18.1_33.0.	triacylglycerols	0.187	0.744	TRUE	0.744
1034131801	002 ex	CON	plasma	TG.18.1_33.1.	triacylglycerols	0.824	3.42	TRUE	3.42
1034131801	002 ex	CON	plasma	TG.18.1_33.2.	triacylglycerols	0.134	2.11	TRUE	2.11
1034131801	002 ex	CON	plasma	TG.18.1_33.3.	triacylglycerols	0.101	0.492	TRUE	0.492
1034131801	002 ex	CON	plasma	TG.18.1_34.1.	triacylglycerols	2.24	120	TRUE	120
1034131801	002 ex	CON	plasma	TG.18.1_34.2.	triacylglycerols	1.63	117	TRUE	117
1034131801	002 ex	CON	plasma	TG.18.1_34.3.	triacylglycerols	0.291	22.4	TRUE	22.4
1034131801	002 ex	CON	plasma	TG.18.1_34.4.	triacylglycerols	0.1	1.71	TRUE	1.71
1034131801	002 ex	CON	plasma	TG.18.1_35.2.	triacylglycerols	0.115	1.59	TRUE	1.59
1034131801	002 ex	CON	plasma	TG.18.1_35.3.	triacylglycerols	0.1	0.695	TRUE	0.695
1034131801	002 ex	CON	plasma	TG.18.1_36.1.	triacylglycerols	0.726	4.41	TRUE	4.41
1034131801	002 ex	CON	plasma	TG.18.1_36.2.	triacylglycerols	1.3	24.6	TRUE	24.6
1034131801	002 ex	CON	plasma	TG.18.1_36.3.	triacylglycerols	1.18	34.3	TRUE	34.3
1034131801	002 ex	CON	plasma	TG.18.1_36.4.	triacylglycerols	0.354	24.2	TRUE	24.2
1034131801	002 ex	CON	plasma	TG.18.1_36.5.	triacylglycerols	0.1	5.5	TRUE	5.5
1034131801	002 ex	CON	plasma	TG.18.1_36.6.	triacylglycerols	0.1	0.656	TRUE	0.656
1034131801	002 ex	CON	plasma	TG.18.1_38.5.	triacylglycerols	0.1	3.36	TRUE	3.36
1034131801	002 ex	CON	plasma	TG.18.1_38.6.	triacylglycerols	0.1	2.49	TRUE	2.49
1034131801	002 ex	CON	plasma	TG.18.1_38.7.	triacylglycerols	0.1	0.609	TRUE	0.609
1034131801	002 ex	CON	plasma	TG.18.2_28.0.	triacylglycerols	0.1	0.344	TRUE	0.344
1034131801	002 ex	CON	plasma	TG.18.2_30.0.	triacylglycerols	0.265	4.26	TRUE	4.26
1034131801	002 ex	CON	plasma	TG.18.2_30.1.	triacylglycerols	0.211	2.54	TRUE	2.54
1034131801	002 ex	CON	plasma	TG.18.2_32.0.	triacylglycerols	0.83	26.8	TRUE	26.8
1034131801	002 ex	CON	plasma	TG.18.2_32.1.	triacylglycerols	0.742	31.9	TRUE	31.9
1034131801	002 ex	CON	plasma	TG.18.2_32.2.	triacylglycerols	0.212	6.94	TRUE	6.94
1034131801	002 ex	CON	plasma	TG.18.2_33.0.	triacylglycerols	0.1	0.841	TRUE	0.841
1034131801	002 ex	CON	plasma	TG.18.2_33.1.	triacylglycerols	0.138	2.88	TRUE	2.88
1034131801	002 ex	CON	plasma	TG.18.2_33.2.	triacylglycerols	0.1	1.88	TRUE	1.88
1034131801	002 ex	CON	plasma	TG.18.2_34.0.	triacylglycerols	0.491	11	TRUE	11
1034131801	002 ex	CON	plasma	TG.18.2_34.1.	triacylglycerols	0.855	96.6	TRUE	96.6
1034131801	002 ex	CON	plasma	TG.18.2_34.2.	triacylglycerols	0.146	87.4	TRUE	87.4
1034131801	002 ex	CON	plasma	TG.18.2_34.3.	triacylglycerols	0.207	14.3	TRUE	14.3
1034131801	002 ex	CON	plasma	TG.18.2_34.4.	triacylglycerols	0.1	1.24	TRUE	1.24
1034131801	002 ex	CON	plasma	TG.18.2_35.1.	triacylglycerols	0.131	1.36	TRUE	1.36
1034131801	002 ex	CON	plasma	TG.18.2_35.2.	triacylglycerols	0.1	1.5	TRUE	1.5
1034131801	002 ex	CON	plasma	TG.18.2_35.3.	triacylglycerols	0.1	0.547	TRUE	0.547
1034131801	002 ex	CON	plasma	TG.18.2_36.0.	triacylglycerols	0.1	0.897	TRUE	0.897
1034131801	002 ex	CON	plasma	TG.18.2_36.1.	triacylglycerols	0.323	5.39	TRUE	5.39
1034131801	002 ex	CON	plasma	TG.18.2_36.2.	triacylglycerols	0.747	23.6	TRUE	23.6
1034131801	002 ex	CON	plasma	TG.18.2_36.3.	triacylglycerols	1.1	39.5	TRUE	39.5
1034131801	002 ex	CON	plasma	TG.18.2_36.4.	triacylglycerols	1.14	36.7	TRUE	36.7
1034131801	002 ex	CON	plasma	TG.18.2_36.5.	triacylglycerols	0.1	7.38	TRUE	7.38
1034131801	002 ex	CON	plasma	TG.18.2_38.4.	triacylglycerols	0.1	2.71	TRUE	2.71
1034131801	002 ex	CON	plasma	TG.18.2_38.5.	triacylglycerols	0.1	3.19	TRUE	3.19
1034131801	002 ex	CON	plasma	TG.18.2_38.6.	triacylglycerols	0.1	2.93	TRUE	2.93
1034131801	002 ex	CON	plasma	TG.18.3_30.0.	triacylglycerols	0.123	0.365	TRUE	0.365
1034131801	002 ex	CON	plasma	TG.18.3_32.0.	triacylglycerols	0.13	2.05	TRUE	2.05
1034131801	002 ex	CON	plasma	TG.18.3_32.1.	triacylglycerols	0.1	2.98	TRUE	2.98
1034131801	002 ex	CON	plasma	TG.18.3_33.2.	triacylglycerols	0.1	0.241	TRUE	0.241
1034131801	002 ex	CON	plasma	TG.18.3_34.0.	triacylglycerols	0.108	1.21	TRUE	1.21
1034131801	002 ex	CON	plasma	TG.18.3_34.1.	triacylglycerols	0.223	9.81	TRUE	9.81
1034131801	002 ex	CON	plasma	TG.18.3_34.2.	triacylglycerols	0.118	8.86	TRUE	8.86
1034131801	002 ex	CON	plasma	TG.18.3_34.3.	triacylglycerols	0.1	1.66	TRUE	1.66
1034131801	002 ex	CON	plasma	TG.18.3_35.2.	triacylglycerols	0.1	0.269	TRUE	0.269
1034131801	002 ex	CON	plasma	TG.18.3_36.1.	triacylglycerols	0.1	0.661	TRUE	0.661
1034131801	002 ex	CON	plasma	TG.18.3_36.2.	triacylglycerols	0.1	3.2	TRUE	3.2
1034131801	002 ex	CON	plasma	TG.18.3_36.3.	triacylglycerols	0.1	4.86	TRUE	4.86
1034131801	002 ex	CON	plasma	TG.18.3_36.4.	triacylglycerols	0.1	3.76	TRUE	3.76
1034131801	002 ex	CON	plasma	TG.18.3_38.5.	triacylglycerols	0.1	0.338	TRUE	0.338
1034131801	002 ex	CON	plasma	TG.18.3_38.6.	triacylglycerols	0.1	0.315	TRUE	0.315
1034131801	002 ex	CON	plasma	TG.20.0_32.3.	triacylglycerols	0.1	0.284	TRUE	0.284
1034131801	002 ex	CON	plasma	TG.20.0_32.4.	triacylglycerols	0.1	0.365	TRUE	0.365
1034131801	002 ex	CON	plasma	TG.20.1_32.1.	triacylglycerols	0.106	0.668	TRUE	0.668
1034131801	002 ex	CON	plasma	TG.20.1_32.2.	triacylglycerols	0.112	0.437	TRUE	0.437
1034131801	002 ex	CON	plasma	TG.20.1_32.3.	triacylglycerols	0.1	0.161	TRUE	0.161
1034131801	002 ex	CON	plasma	TG.20.1_34.0.	triacylglycerols	0.1	0.285	TRUE	0.285
1034131801	002 ex	CON	plasma	TG.20.1_34.1.	triacylglycerols	0.118	1.86	TRUE	1.86
1034131801	002 ex	CON	plasma	TG.20.1_34.2.	triacylglycerols	0.1	2.12	TRUE	2.12
1034131801	002 ex	CON	plasma	TG.20.1_34.3.	triacylglycerols	0.1	0.525	TRUE	0.525
1034131801	002 ex	CON	plasma	TG.20.2_32.1.	triacylglycerols	0.1	1.06	TRUE	1.06
1034131801	002 ex	CON	plasma	TG.20.2_34.1.	triacylglycerols	0.1	2.62	TRUE	2.62
1034131801	002 ex	CON	plasma	TG.20.2_34.2.	triacylglycerols	0.1	2.86	TRUE	2.86
1034131801	002 ex	CON	plasma	TG.20.2_34.3.	triacylglycerols	0.1	0.631	TRUE	0.631
1034131801	002 ex	CON	plasma	TG.20.2_34.4.	triacylglycerols	0.1	0	FALSE	0.0584777
1034131801	002 ex	CON	plasma	TG.20.2_36.5.	triacylglycerols	0.1	0.174	TRUE	0.174
1034131801	002 ex	CON	plasma	TG.20.3_32.0.	triacylglycerols	0.136	0.585	TRUE	0.585
1034131801	002 ex	CON	plasma	TG.20.3_32.1.	triacylglycerols	0.1	1.57	TRUE	1.57
1034131801	002 ex	CON	plasma	TG.20.3_32.2.	triacylglycerols	0.1	0.479	TRUE	0.479
1034131801	002 ex	CON	plasma	TG.20.3_34.0.	triacylglycerols	0.1	0.359	TRUE	0.359
1034131801	002 ex	CON	plasma	TG.20.3_34.1.	triacylglycerols	0.1	4.1	TRUE	4.1
1034131801	002 ex	CON	plasma	TG.20.3_34.2.	triacylglycerols	0.1	4.94	TRUE	4.94
1034131801	002 ex	CON	plasma	TG.20.3_34.3.	triacylglycerols	0.1	0.852	TRUE	0.852
1034131801	002 ex	CON	plasma	TG.20.3_36.3.	triacylglycerols	0.1	1.02	TRUE	1.02
1034131801	002 ex	CON	plasma	TG.20.3_36.4.	triacylglycerols	0.1	0.556	TRUE	0.556
1034131801	002 ex	CON	plasma	TG.20.3_36.5.	triacylglycerols	0.1	0.251	TRUE	0.251
1034131801	002 ex	CON	plasma	TG.20.4_30.0.	triacylglycerols	0.1	0.455	TRUE	0.455
1034131801	002 ex	CON	plasma	TG.20.4_32.0.	triacylglycerols	0.1	2.8	TRUE	2.8
1034131801	002 ex	CON	plasma	TG.20.4_32.1.	triacylglycerols	0.1	4.71	TRUE	4.71
1034131801	002 ex	CON	plasma	TG.20.4_32.2.	triacylglycerols	0.1	1.42	TRUE	1.42
1034131801	002 ex	CON	plasma	TG.20.4_33.2.	triacylglycerols	0.1	0.388	TRUE	0.388
1034131801	002 ex	CON	plasma	TG.20.4_34.0.	triacylglycerols	0.1	1.91	TRUE	1.91
1034131801	002 ex	CON	plasma	TG.20.4_34.1.	triacylglycerols	0.1	14.3	TRUE	14.3
1034131801	002 ex	CON	plasma	TG.20.4_34.2.	triacylglycerols	0.1	16.8	TRUE	16.8
1034131801	002 ex	CON	plasma	TG.20.4_34.3.	triacylglycerols	0.1	2.46	TRUE	2.46
1034131801	002 ex	CON	plasma	TG.20.4_35.3.	triacylglycerols	0.1	0.209	TRUE	0.209
1034131801	002 ex	CON	plasma	TG.20.4_36.2.	triacylglycerols	0.1	3.64	TRUE	3.64
1034131801	002 ex	CON	plasma	TG.20.4_36.3.	triacylglycerols	0.1	4.02	TRUE	4.02
1034131801	002 ex	CON	plasma	TG.20.4_36.4.	triacylglycerols	0.1	2.7	TRUE	2.7
1034131801	002 ex	CON	plasma	TG.20.4_36.5.	triacylglycerols	0.1	0.649	TRUE	0.649
1034131801	002 ex	CON	plasma	TG.20.5_34.0.	triacylglycerols	0.1	0	FALSE	0.0410777
1034131801	002 ex	CON	plasma	TG.20.5_34.1.	triacylglycerols	0.1	3.57	TRUE	3.57
1034131801	002 ex	CON	plasma	TG.20.5_34.2.	triacylglycerols	0.1	4.02	TRUE	4.02
1034131801	002 ex	CON	plasma	TG.20.5_36.2.	triacylglycerols	0.1	0.654	TRUE	0.654
1034131801	002 ex	CON	plasma	TG.20.5_36.3.	triacylglycerols	0.1	0.737	TRUE	0.737
1034131801	002 ex	CON	plasma	TG.22.1_32.5.	triacylglycerols	0.1	0.256	TRUE	0.256
1034131801	002 ex	CON	plasma	TG.22.2_32.4.	triacylglycerols	0.1	0.325	TRUE	0.325
1034131801	002 ex	CON	plasma	TG.22.4_32.0.	triacylglycerols	0.1	0.494	TRUE	0.494
1034131801	002 ex	CON	plasma	TG.22.4_32.2.	triacylglycerols	0.1	0.399	TRUE	0.399
1034131801	002 ex	CON	plasma	TG.22.4_34.2.	triacylglycerols	0.1	4.03	TRUE	4.03
1034131801	002 ex	CON	plasma	TG.22.5_32.0.	triacylglycerols	0.1	0.941	TRUE	0.941
1034131801	002 ex	CON	plasma	TG.22.5_32.1.	triacylglycerols	0.1	2.44	TRUE	2.44
1034131801	002 ex	CON	plasma	TG.22.5_34.1.	triacylglycerols	0.1	6.18	TRUE	6.18
1034131801	002 ex	CON	plasma	TG.22.5_34.2.	triacylglycerols	0.1	6.98	TRUE	6.98
1034131801	002 ex	CON	plasma	TG.22.5_34.3.	triacylglycerols	0.1	0.962	TRUE	0.962
1034131801	002 ex	CON	plasma	TG.22.6_32.0.	triacylglycerols	0.1	1.72	TRUE	1.72
1034131801	002 ex	CON	plasma	TG.22.6_32.1.	triacylglycerols	0.1	4.48	TRUE	4.48
1034131801	002 ex	CON	plasma	TG.22.6_34.1.	triacylglycerols	0.1	12.4	TRUE	12.4
1034131801	002 ex	CON	plasma	TG.22.6_34.2.	triacylglycerols	0.1	13.9	TRUE	13.9
1034131801	002 ex	CON	plasma	TG.22.6_34.3.	triacylglycerols	0.1	1.93	TRUE	1.93
1034131801	002 ex	CON	plasma	Ala	aminoacids	0.772	334	TRUE	334
1034131801	002 ex	CON	plasma	Arg	aminoacids	1.35	29.3	TRUE	29.3
1034131801	002 ex	CON	plasma	Asn	aminoacids	1.4	27.6	TRUE	27.6
1034131801	002 ex	CON	plasma	Asp	aminoacids	1.5	8.06	TRUE	8.06
1034131801	002 ex	CON	plasma	Cys	aminoacids	0.355	188	TRUE	188
1034131801	002 ex	CON	plasma	Gln	aminoacids	2.19	542	TRUE	542
1034131801	002 ex	CON	plasma	Glu	aminoacids	0.603	81.6	TRUE	81.6
1034131801	002 ex	CON	plasma	Gly	aminoacids	4.7	156	TRUE	156
1034131801	002 ex	CON	plasma	His	aminoacids	0.221	53.5	TRUE	53.5
1034131801	002 ex	CON	plasma	Ile	aminoacids	1.5	110	TRUE	110
1034131801	002 ex	CON	plasma	Leu	aminoacids	0.98	174	TRUE	174
1034131801	002 ex	CON	plasma	Lys	aminoacids	2.85	171	TRUE	171
1034131801	002 ex	CON	plasma	Met	aminoacids	1.8	49.1	TRUE	49.1
1034131801	002 ex	CON	plasma	Phe	aminoacids	1.39	58	TRUE	58
1034131801	002 ex	CON	plasma	Pro	aminoacids	4	168	TRUE	168
1034131801	002 ex	CON	plasma	Ser	aminoacids	1.54	141	TRUE	141
1034131801	002 ex	CON	plasma	Thr	aminoacids	1.5	166	TRUE	166
1034131801	002 ex	CON	plasma	Trp	aminoacids	0.328	79.4	TRUE	79.4
1034131801	002 ex	CON	plasma	Tyr	aminoacids	0.3	67.8	TRUE	67.8
1034131801	002 ex	CON	plasma	Val	aminoacids	2.75	190	TRUE	190
1034131801	002 ex	CON	plasma	CA	bile acids	0.057	1.01	TRUE	1.01
1034131801	002 ex	CON	plasma	CDCA	bile acids	0.483	0.335	FALSE	0.263444
1034131801	002 ex	CON	plasma	DCA	bile acids	0.034	0.057	TRUE	0.057
1034131801	002 ex	CON	plasma	GCA	bile acids	0.014	0.147	TRUE	0.147
1034131801	002 ex	CON	plasma	GCDCA	bile acids	0.002	0.025	TRUE	0.025
1034131801	002 ex	CON	plasma	GDCA	bile acids	0.006	0.009	TRUE	0.009
1034131801	002 ex	CON	plasma	GUDCA	bile acids	0.001	0.01	TRUE	0.01
1034131801	002 ex	CON	plasma	TCA	bile acids	0.023	0.291	TRUE	0.291
1034131801	002 ex	CON	plasma	TCDCA	bile acids	0.033	0.148	TRUE	0.148
1034131801	002 ex	CON	plasma	TDCA	bile acids	0.031	0.036	TRUE	0.036
1034131801	002 ex	CON	plasma	TMCA	bile acids	0.019	0.246	TRUE	0.246
1034131801	002 ex	CON	plasma	beta.Ala	biogenic amines	0.124	3.13	TRUE	3.13
1034131801	002 ex	CON	plasma	GABA	biogenic amines	0.129	0.25	TRUE	0.25
1034131801	002 ex	CON	plasma	PEA	biogenic amines	0.001	0.002	TRUE	0.002
1034131801	002 ex	CON	plasma	Putrescine	biogenic amines	0.157	0.91	TRUE	0.91
1034131801	002 ex	CON	plasma	Serotonin	biogenic amines	0.041	0.098	TRUE	0.098
1034131801	002 ex	CON	plasma	Spermidine	biogenic amines	0.201	2.78	TRUE	2.78
1034131801	002 ex	CON	plasma	Spermine	biogenic amines	0.246	0.291	TRUE	0.291
1034131801	002 ex	CON	plasma	AA	fatty acids	5.22	71.7	TRUE	71.7
1034131801	002 ex	CON	plasma	DHA	fatty acids	0.04	14.9	TRUE	14.9
1034131801	002 ex	CON	plasma	EPA	fatty acids	0.13	1.25	TRUE	1.25
1034131801	002 ex	CON	plasma	FA.18.2.	fatty acids	97.3	108	TRUE	108
1034131801	002 ex	CON	plasma	FA.20.3.	fatty acids	1.64	0.934	FALSE	0.784238
1034131801	002 ex	CON	plasma	AconAcid	carboxylic acids	0.885	522	TRUE	522
1034131801	002 ex	CON	plasma	HipAcid	carboxylic acids	0.08	14.6	TRUE	14.6
1034131801	002 ex	CON	plasma	Lac	carboxylic acids	412	6309	TRUE	6309
1034131801	002 ex	CON	plasma	OH.GlutAcid	carboxylic acids	5.37	15.8	TRUE	15.8
1034131801	002 ex	CON	plasma	Suc	carboxylic acids	14.9	21.2	TRUE	21.2
1034131801	002 ex	CON	plasma	X3.IAA	indoles derivatives	0.258	0.468	TRUE	0.468
1034131801	002 ex	CON	plasma	X3.IPA	indoles derivatives	0.133	2.96	TRUE	2.96
1034131801	002 ex	CON	plasma	Ind.SO4	indoles derivatives	0.282	8.9	TRUE	8.9
1034131801	002 ex	CON	plasma	X1.Met.His	aminoacids related	0.006	3.55	TRUE	3.55
1034131801	002 ex	CON	plasma	X3.Met.His	aminoacids related	0.005	16.8	TRUE	16.8
1034131801	002 ex	CON	plasma	AABA	aminoacids related	0.926	4.72	TRUE	4.72
1034131801	002 ex	CON	plasma	ADMA	aminoacids related	0.006	0.478	TRUE	0.478
1034131801	002 ex	CON	plasma	alpha.AAA	aminoacids related	0.3	0.598	TRUE	0.598
1034131801	002 ex	CON	plasma	Anserine	aminoacids related	0.311	2.67	TRUE	2.67
1034131801	002 ex	CON	plasma	BABA	aminoacids related	0.131	0.145	TRUE	0.145
1034131801	002 ex	CON	plasma	Betaine	aminoacids related	1.81	178	TRUE	178
1034131801	002 ex	CON	plasma	Carnosine	aminoacids related	0.007	0.489	TRUE	0.489
1034131801	002 ex	CON	plasma	Cit	aminoacids related	0.762	60.6	TRUE	60.6
1034131801	002 ex	CON	plasma	Creatinine	aminoacids related	6	20.7	TRUE	20.7
1034131801	002 ex	CON	plasma	Cystine	aminoacids related	0.167	0.591	TRUE	0.591
1034131801	002 ex	CON	plasma	HArg	aminoacids related	0.04	1.41	TRUE	1.41
1034131801	002 ex	CON	plasma	HCys	aminoacids related	1.25	8.75	TRUE	8.75
1034131801	002 ex	CON	plasma	Kynurenine	aminoacids related	0.112	1.86	TRUE	1.86
1034131801	002 ex	CON	plasma	Met.SO	aminoacids related	0.1	2.35	TRUE	2.35
1034131801	002 ex	CON	plasma	Orn	aminoacids related	2.11	103	TRUE	103
1034131801	002 ex	CON	plasma	PAG	aminoacids related	0.01	0.283	TRUE	0.283
1034131801	002 ex	CON	plasma	ProBetaine	aminoacids related	0.365	1.54	TRUE	1.54
1034131801	002 ex	CON	plasma	Sarcosine	aminoacids related	0.563	3.28	TRUE	3.28
1034131801	002 ex	CON	plasma	SDMA	aminoacids related	0.042	0.18	TRUE	0.18
1034131801	002 ex	CON	plasma	t4.OH.Pro	aminoacids related	0.233	12.3	TRUE	12.3
1034131801	002 ex	CON	plasma	Taurine	aminoacids related	0.028	98.3	TRUE	98.3
1034131801	002 ex	CON	plasma	Trigonelline	alkaloids	0.334	2.76	TRUE	2.76
1034131801	002 ex	CON	plasma	p.Cresol.SO4	cresols	0.221	0.245	TRUE	0.245
1034131801	002 ex	CON	plasma	Choline	vitamins & cofactors	1.87	31.6	TRUE	31.6
1034131801	002 ex	CON	plasma	TMAO	amine oxides	0.237	6.09	TRUE	6.09
1034131815	005 ex	CON	plasma	C0	acylcarnitines	1.05	14	TRUE	14
1034131815	005 ex	CON	plasma	C2	acylcarnitines	0.092	3.17	TRUE	3.17
1034131815	005 ex	CON	plasma	C3	acylcarnitines	0.084	0.145	TRUE	0.145
1034131815	005 ex	CON	plasma	C4	acylcarnitines	0.126	0.239	TRUE	0.239
1034131815	005 ex	CON	plasma	C16.1	acylcarnitines	0.028	0.036	TRUE	0.036
1034131815	005 ex	CON	plasma	C18.1	acylcarnitines	0.038	0.038	FALSE	0.0175095
1034131815	005 ex	CON	plasma	lysoPC.a.C16.0	glycerophospholipids	0.464	68.1	TRUE	68.1
1034131815	005 ex	CON	plasma	lysoPC.a.C16.1	glycerophospholipids	0.161	3.72	TRUE	3.72
1034131815	005 ex	CON	plasma	lysoPC.a.C17.0	glycerophospholipids	0.046	1.36	TRUE	1.36
1034131815	005 ex	CON	plasma	lysoPC.a.C18.0	glycerophospholipids	0.513	53.3	TRUE	53.3
1034131815	005 ex	CON	plasma	lysoPC.a.C18.1	glycerophospholipids	0.388	15.4	TRUE	15.4
1034131815	005 ex	CON	plasma	lysoPC.a.C18.2	glycerophospholipids	0.098	28	TRUE	28
1034131815	005 ex	CON	plasma	lysoPC.a.C20.3	glycerophospholipids	0.149	1.42	TRUE	1.42
1034131815	005 ex	CON	plasma	lysoPC.a.C20.4	glycerophospholipids	0.052	19.5	TRUE	19.5
1034131815	005 ex	CON	plasma	lysoPC.a.C24.0	glycerophospholipids	0.073	0.103	TRUE	0.103
1034131815	005 ex	CON	plasma	lysoPC.a.C28.1	glycerophospholipids	0.05	0.049	FALSE	0.0226577
1034131815	005 ex	CON	plasma	PC.aa.C30.0	glycerophospholipids	0.14	0.295	TRUE	0.295
1034131815	005 ex	CON	plasma	PC.aa.C30.2	glycerophospholipids	0.012	0.03	TRUE	0.03
1034131815	005 ex	CON	plasma	PC.aa.C32.0	glycerophospholipids	0.382	2.69	TRUE	2.69
1034131815	005 ex	CON	plasma	PC.aa.C32.1	glycerophospholipids	0.114	5.13	TRUE	5.13
1034131815	005 ex	CON	plasma	PC.aa.C32.2	glycerophospholipids	0.096	1.2	TRUE	1.2
1034131815	005 ex	CON	plasma	PC.aa.C32.3	glycerophospholipids	0.011	0.056	TRUE	0.056
1034131815	005 ex	CON	plasma	PC.aa.C34.1	glycerophospholipids	2.17	26	TRUE	26
1034131815	005 ex	CON	plasma	PC.aa.C34.2	glycerophospholipids	1.08	59.1	TRUE	59.1
1034131815	005 ex	CON	plasma	PC.aa.C34.3	glycerophospholipids	0.096	3.03	TRUE	3.03
1034131815	005 ex	CON	plasma	PC.aa.C34.4	glycerophospholipids	0.006	0.674	TRUE	0.674
1034131815	005 ex	CON	plasma	PC.aa.C36.0	glycerophospholipids	0.161	0.394	TRUE	0.394
1034131815	005 ex	CON	plasma	PC.aa.C36.1	glycerophospholipids	2.43	8.6	TRUE	8.6
1034131815	005 ex	CON	plasma	PC.aa.C36.2	glycerophospholipids	4.32	45.4	TRUE	45.4
1034131815	005 ex	CON	plasma	PC.aa.C36.3	glycerophospholipids	0.192	16.6	TRUE	16.6
1034131815	005 ex	CON	plasma	PC.aa.C36.4	glycerophospholipids	0.27	47.6	TRUE	47.6
1034131815	005 ex	CON	plasma	PC.aa.C36.5	glycerophospholipids	0.043	2.79	TRUE	2.79
1034131815	005 ex	CON	plasma	PC.aa.C36.6	glycerophospholipids	0.062	0.216	TRUE	0.216
1034131815	005 ex	CON	plasma	PC.aa.C38.0	glycerophospholipids	0.11	0.202	TRUE	0.202
1034131815	005 ex	CON	plasma	PC.aa.C38.3	glycerophospholipids	0.109	8.64	TRUE	8.64
1034131815	005 ex	CON	plasma	PC.aa.C38.4	glycerophospholipids	0.314	52.8	TRUE	52.8
1034131815	005 ex	CON	plasma	PC.aa.C38.5	glycerophospholipids	0.074	15.2	TRUE	15.2
1034131815	005 ex	CON	plasma	PC.aa.C38.6	glycerophospholipids	0.107	21.1	TRUE	21.1
1034131815	005 ex	CON	plasma	PC.aa.C40.2	glycerophospholipids	0.087	0.086	FALSE	0.0493783
1034131815	005 ex	CON	plasma	PC.aa.C40.3	glycerophospholipids	0.024	0.081	TRUE	0.081
1034131815	005 ex	CON	plasma	PC.aa.C40.4	glycerophospholipids	0.031	0.723	TRUE	0.723
1034131815	005 ex	CON	plasma	PC.aa.C40.5	glycerophospholipids	0.01	2.99	TRUE	2.99
1034131815	005 ex	CON	plasma	PC.aa.C40.6	glycerophospholipids	0.199	13.9	TRUE	13.9
1034131815	005 ex	CON	plasma	PC.aa.C42.1	glycerophospholipids	0.01	0.028	TRUE	0.028
1034131815	005 ex	CON	plasma	PC.aa.C42.2	glycerophospholipids	0.067	0.081	TRUE	0.081
1034131815	005 ex	CON	plasma	PC.aa.C42.4	glycerophospholipids	0.016	0.056	TRUE	0.056
1034131815	005 ex	CON	plasma	PC.aa.C42.5	glycerophospholipids	0.029	0.058	TRUE	0.058
1034131815	005 ex	CON	plasma	PC.aa.C42.6	glycerophospholipids	0.091	0.141	TRUE	0.141
1034131815	005 ex	CON	plasma	PC.ae.C30.2	glycerophospholipids	0.011	0	FALSE	0.00644233
1034131815	005 ex	CON	plasma	PC.ae.C32.1	glycerophospholipids	0.099	0.232	TRUE	0.232
1034131815	005 ex	CON	plasma	PC.ae.C32.2	glycerophospholipids	0.043	0.034	FALSE	0.0256425
1034131815	005 ex	CON	plasma	PC.ae.C34.0	glycerophospholipids	0.053	0.156	TRUE	0.156
1034131815	005 ex	CON	plasma	PC.ae.C34.1	glycerophospholipids	0.573	1.05	TRUE	1.05
1034131815	005 ex	CON	plasma	PC.ae.C34.2	glycerophospholipids	0.105	0.884	TRUE	0.884
1034131815	005 ex	CON	plasma	PC.ae.C34.3	glycerophospholipids	0.039	0.125	TRUE	0.125
1034131815	005 ex	CON	plasma	PC.ae.C36.0	glycerophospholipids	0.023	0.099	TRUE	0.099
1034131815	005 ex	CON	plasma	PC.ae.C36.2	glycerophospholipids	0.915	1.61	TRUE	1.61
1034131815	005 ex	CON	plasma	PC.ae.C36.3	glycerophospholipids	0.054	0.3	TRUE	0.3
1034131815	005 ex	CON	plasma	PC.ae.C36.4	glycerophospholipids	0.07	1.63	TRUE	1.63
1034131815	005 ex	CON	plasma	PC.ae.C36.5	glycerophospholipids	0.024	0.454	TRUE	0.454
1034131815	005 ex	CON	plasma	PC.ae.C38.0	glycerophospholipids	0.175	0.555	TRUE	0.555
1034131815	005 ex	CON	plasma	PC.ae.C38.3	glycerophospholipids	0.066	0.338	TRUE	0.338
1034131815	005 ex	CON	plasma	PC.ae.C38.4	glycerophospholipids	0.055	1.97	TRUE	1.97
1034131815	005 ex	CON	plasma	PC.ae.C38.5	glycerophospholipids	0.037	1.06	TRUE	1.06
1034131815	005 ex	CON	plasma	PC.ae.C38.6	glycerophospholipids	0.029	0.51	TRUE	0.51
1034131815	005 ex	CON	plasma	PC.ae.C40.1	glycerophospholipids	0.106	1.38	TRUE	1.38
1034131815	005 ex	CON	plasma	PC.ae.C40.2	glycerophospholipids	0.054	0.189	TRUE	0.189
1034131815	005 ex	CON	plasma	PC.ae.C40.3	glycerophospholipids	0.021	0.108	TRUE	0.108
1034131815	005 ex	CON	plasma	PC.ae.C40.4	glycerophospholipids	0.062	0.709	TRUE	0.709
1034131815	005 ex	CON	plasma	PC.ae.C40.5	glycerophospholipids	0.039	0.34	TRUE	0.34
1034131815	005 ex	CON	plasma	PC.ae.C40.6	glycerophospholipids	0.044	0.488	TRUE	0.488
1034131815	005 ex	CON	plasma	PC.ae.C42.1	glycerophospholipids	0.107	0.147	TRUE	0.147
1034131815	005 ex	CON	plasma	PC.ae.C42.2	glycerophospholipids	0.018	0.11	TRUE	0.11
1034131815	005 ex	CON	plasma	PC.ae.C42.3	glycerophospholipids	0.051	0.299	TRUE	0.299
1034131815	005 ex	CON	plasma	PC.ae.C44.3	glycerophospholipids	0.051	0.086	TRUE	0.086
1034131815	005 ex	CON	plasma	PC.ae.C44.4	glycerophospholipids	0.081	0.057	FALSE	0.0448201
1034131815	005 ex	CON	plasma	PC.ae.C44.5	glycerophospholipids	0.033	0.063	TRUE	0.063
1034131815	005 ex	CON	plasma	SM..OH..C14.1	sphingolipids	0.054	0.157	TRUE	0.157
1034131815	005 ex	CON	plasma	SM..OH..C16.1	sphingolipids	0.023	0.077	TRUE	0.077
1034131815	005 ex	CON	plasma	SM..OH..C22.1	sphingolipids	0.015	1.45	TRUE	1.45
1034131815	005 ex	CON	plasma	SM..OH..C22.2	sphingolipids	0.036	0.418	TRUE	0.418
1034131815	005 ex	CON	plasma	SM..OH..C24.1	sphingolipids	0.014	0.397	TRUE	0.397
1034131815	005 ex	CON	plasma	SM.C16.0	sphingolipids	0.989	7.47	TRUE	7.47
1034131815	005 ex	CON	plasma	SM.C16.1	sphingolipids	0.071	0.71	TRUE	0.71
1034131815	005 ex	CON	plasma	SM.C18.0	sphingolipids	0.193	0.508	TRUE	0.508
1034131815	005 ex	CON	plasma	SM.C18.1	sphingolipids	0.038	0.188	TRUE	0.188
1034131815	005 ex	CON	plasma	SM.C20.2	sphingolipids	0.008	0	FALSE	0.00366258
1034131815	005 ex	CON	plasma	SM.C22.3	sphingolipids	0.031	0.02	FALSE	0.0125748
1034131815	005 ex	CON	plasma	SM.C24.0	sphingolipids	0.442	4.87	TRUE	4.87
1034131815	005 ex	CON	plasma	SM.C24.1	sphingolipids	0.138	3.94	TRUE	3.94
1034131815	005 ex	CON	plasma	SM.C26.0	sphingolipids	0.04	0.03	FALSE	0.0190106
1034131815	005 ex	CON	plasma	SM.C26.1	sphingolipids	0.01	0.077	TRUE	0.077
1034131815	005 ex	CON	plasma	H1	sugars	203	18019	TRUE	18019
1034131815	005 ex	CON	plasma	CE.14.0.	cholesterol esters	0.73	0.981	TRUE	0.981
1034131815	005 ex	CON	plasma	CE.14.1.	cholesterol esters	0.06	0	FALSE	0.0337715
1034131815	005 ex	CON	plasma	CE.15.0.	cholesterol esters	1.58	1.03	FALSE	0.676516
1034131815	005 ex	CON	plasma	CE.16.0.	cholesterol esters	1.01	15.2	TRUE	15.2
1034131815	005 ex	CON	plasma	CE.16.1.	cholesterol esters	0.8	11.5	TRUE	11.5
1034131815	005 ex	CON	plasma	CE.17.0.	cholesterol esters	0.71	0.774	TRUE	0.774
1034131815	005 ex	CON	plasma	CE.17.1.	cholesterol esters	0.35	1.35	TRUE	1.35
1034131815	005 ex	CON	plasma	CE.18.0.	cholesterol esters	0.478	0.711	TRUE	0.711
1034131815	005 ex	CON	plasma	CE.18.1.	cholesterol esters	4.58	11.3	TRUE	11.3
1034131815	005 ex	CON	plasma	CE.18.2.	cholesterol esters	4.61	81	TRUE	81
1034131815	005 ex	CON	plasma	CE.18.3.	cholesterol esters	0.68	4.81	TRUE	4.81
1034131815	005 ex	CON	plasma	CE.20.1.	cholesterol esters	0.65	0	FALSE	0.324191
1034131815	005 ex	CON	plasma	CE.20.3.	cholesterol esters	0.24	1.49	TRUE	1.49
1034131815	005 ex	CON	plasma	CE.20.4.	cholesterol esters	2.61	282	TRUE	282
1034131815	005 ex	CON	plasma	CE.20.5.	cholesterol esters	0.66	14.5	TRUE	14.5
1034131815	005 ex	CON	plasma	CE.22.2.	cholesterol esters	0.19	0	FALSE	0.0871282
1034131815	005 ex	CON	plasma	CE.22.5.	cholesterol esters	0.3	0.813	TRUE	0.813
1034131815	005 ex	CON	plasma	CE.22.6.	cholesterol esters	0.3	17.4	TRUE	17.4
1034131815	005 ex	CON	plasma	Cer.d18.1.16.0.	ceramides	0.031	0.096	TRUE	0.096
1034131815	005 ex	CON	plasma	Cer.d18.1.18.0.	ceramides	0.01	0.025	TRUE	0.025
1034131815	005 ex	CON	plasma	Cer.d18.1.20.0.OH..	ceramides	0.21	0	FALSE	0.0853893
1034131815	005 ex	CON	plasma	Cer.d18.1.20.0.	ceramides	0.01	0.048	TRUE	0.048
1034131815	005 ex	CON	plasma	Cer.d18.1.22.0.	ceramides	0.02	0.182	TRUE	0.182
1034131815	005 ex	CON	plasma	Cer.d18.1.23.0.	ceramides	0.022	0.28	TRUE	0.28
1034131815	005 ex	CON	plasma	Cer.d18.1.24.0.	ceramides	0.033	1.11	TRUE	1.11
1034131815	005 ex	CON	plasma	Cer.d18.1.24.1.	ceramides	0.026	0.334	TRUE	0.334
1034131815	005 ex	CON	plasma	Cer.d18.1.25.0.	ceramides	0.04	0.351	TRUE	0.351
1034131815	005 ex	CON	plasma	Cer.d18.1.26.0.	ceramides	0.01	0.077	TRUE	0.077
1034131815	005 ex	CON	plasma	Cer.d18.1.26.1.	ceramides	0.01	0	FALSE	0.00480338
1034131815	005 ex	CON	plasma	Cer.d18.2.22.0.	ceramides	0.01	0	FALSE	0.00538601
1034131815	005 ex	CON	plasma	Cer.d18.2.23.0.	ceramides	0.01	0.028	TRUE	0.028
1034131815	005 ex	CON	plasma	Cer.d18.2.24.0.	ceramides	0.01	0.108	TRUE	0.108
1034131815	005 ex	CON	plasma	Cer.d18.2.24.1.	ceramides	0.01	0.038	TRUE	0.038
1034131815	005 ex	CON	plasma	Cer.d18.0.24.0.	dihydroceramides	0.12	0	FALSE	0.0704804
1034131815	005 ex	CON	plasma	DG.16.0_18.1.	diacylglycerols	1.54	4.24	TRUE	4.24
1034131815	005 ex	CON	plasma	DG.16.0_18.2.	diacylglycerols	0.794	5.64	TRUE	5.64
1034131815	005 ex	CON	plasma	DG.16.1_18.2.	diacylglycerols	0.04	2.93	TRUE	2.93
1034131815	005 ex	CON	plasma	DG.17.0_18.1.	diacylglycerols	0.507	0.446	FALSE	0.233568
1034131815	005 ex	CON	plasma	DG.18.1_18.1.	diacylglycerols	0.299	2.35	TRUE	2.35
1034131815	005 ex	CON	plasma	DG.18.1_18.2.	diacylglycerols	0.881	9.28	TRUE	9.28
1034131815	005 ex	CON	plasma	DG.18.1_18.3.	diacylglycerols	0.44	0.789	TRUE	0.789
1034131815	005 ex	CON	plasma	DG.18.1_20.1.	diacylglycerols	0.11	0	FALSE	0.0537221
1034131815	005 ex	CON	plasma	DG.18.1_20.4.	diacylglycerols	0.16	0.772	TRUE	0.772
1034131815	005 ex	CON	plasma	DG.18.2_18.2.	diacylglycerols	0.28	7.75	TRUE	7.75
1034131815	005 ex	CON	plasma	DG.18.2_18.3.	diacylglycerols	0.11	0.671	TRUE	0.671
1034131815	005 ex	CON	plasma	DG.18.2_20.4.	diacylglycerols	0.18	0.605	TRUE	0.605
1034131815	005 ex	CON	plasma	Hex2Cer.d18.1.18.0.	glycosylceramides	0.01	0.047	TRUE	0.047
1034131815	005 ex	CON	plasma	Hex2Cer.d18.1.20.0.	glycosylceramides	0.01	0.107	TRUE	0.107
1034131815	005 ex	CON	plasma	HexCer.d18.1.16.0.	glycosylceramides	0.03	0.115	TRUE	0.115
1034131815	005 ex	CON	plasma	HexCer.d18.1.20.0.	glycosylceramides	0.03	0	FALSE	0.0162423
1034131815	005 ex	CON	plasma	HexCer.d18.1.22.0.	glycosylceramides	0.06	0.353	TRUE	0.353
1034131815	005 ex	CON	plasma	HexCer.d18.1.23.0.	glycosylceramides	0.09	0.271	TRUE	0.271
1034131815	005 ex	CON	plasma	HexCer.d18.1.24.0.	glycosylceramides	0.03	0.287	TRUE	0.287
1034131815	005 ex	CON	plasma	HexCer.d18.1.24.1.	glycosylceramides	0.18	0.509	TRUE	0.509
1034131815	005 ex	CON	plasma	TG.14.0_32.2.	triacylglycerols	0.228	1.55	TRUE	1.55
1034131815	005 ex	CON	plasma	TG.14.0_34.0.	triacylglycerols	0.306	0.746	TRUE	0.746
1034131815	005 ex	CON	plasma	TG.14.0_34.1.	triacylglycerols	0.881	6.95	TRUE	6.95
1034131815	005 ex	CON	plasma	TG.14.0_34.2.	triacylglycerols	0.185	10.5	TRUE	10.5
1034131815	005 ex	CON	plasma	TG.14.0_34.3.	triacylglycerols	0.231	3.89	TRUE	3.89
1034131815	005 ex	CON	plasma	TG.14.0_35.2.	triacylglycerols	0.191	0.316	TRUE	0.316
1034131815	005 ex	CON	plasma	TG.14.0_36.1.	triacylglycerols	0.193	0.754	TRUE	0.754
1034131815	005 ex	CON	plasma	TG.14.0_36.2.	triacylglycerols	0.17	6.69	TRUE	6.69
1034131815	005 ex	CON	plasma	TG.14.0_36.3.	triacylglycerols	0.208	8.97	TRUE	8.97
1034131815	005 ex	CON	plasma	TG.14.0_36.4.	triacylglycerols	0.135	3.55	TRUE	3.55
1034131815	005 ex	CON	plasma	TG.14.0_38.4.	triacylglycerols	0.1	0.345	TRUE	0.345
1034131815	005 ex	CON	plasma	TG.14.0_38.5.	triacylglycerols	0.1	0.478	TRUE	0.478
1034131815	005 ex	CON	plasma	TG.16.0_32.0.	triacylglycerols	4.12	15.8	TRUE	15.8
1034131815	005 ex	CON	plasma	TG.16.0_32.2.	triacylglycerols	3.98	26.9	TRUE	26.9
1034131815	005 ex	CON	plasma	TG.16.0_32.3.	triacylglycerols	0.117	1.9	TRUE	1.9
1034131815	005 ex	CON	plasma	TG.16.0_33.2.	triacylglycerols	0.711	3.13	TRUE	3.13
1034131815	005 ex	CON	plasma	TG.16.0_34.0.	triacylglycerols	1.06	8.14	TRUE	8.14
1034131815	005 ex	CON	plasma	TG.16.0_34.1.	triacylglycerols	4.4	89.1	TRUE	89.1
1034131815	005 ex	CON	plasma	TG.16.0_34.2.	triacylglycerols	2.73	146	TRUE	146
1034131815	005 ex	CON	plasma	TG.16.0_34.3.	triacylglycerols	0.341	82.3	TRUE	82.3
1034131815	005 ex	CON	plasma	TG.16.0_34.4.	triacylglycerols	0.1	5.27	TRUE	5.27
1034131815	005 ex	CON	plasma	TG.16.0_35.1.	triacylglycerols	0.527	1.37	TRUE	1.37
1034131815	005 ex	CON	plasma	TG.16.0_35.2.	triacylglycerols	0.219	4.06	TRUE	4.06
1034131815	005 ex	CON	plasma	TG.16.0_35.3.	triacylglycerols	0.1	3.05	TRUE	3.05
1034131815	005 ex	CON	plasma	TG.16.0_36.2.	triacylglycerols	1.32	113	TRUE	113
1034131815	005 ex	CON	plasma	TG.16.0_36.3.	triacylglycerols	1.01	163	TRUE	163
1034131815	005 ex	CON	plasma	TG.16.0_36.4.	triacylglycerols	0.488	80.4	TRUE	80.4
1034131815	005 ex	CON	plasma	TG.16.0_36.5.	triacylglycerols	0.149	13.9	TRUE	13.9
1034131815	005 ex	CON	plasma	TG.16.0_36.6.	triacylglycerols	0.135	1.21	TRUE	1.21
1034131815	005 ex	CON	plasma	TG.16.0_37.3.	triacylglycerols	0.1	1.05	TRUE	1.05
1034131815	005 ex	CON	plasma	TG.16.0_38.1.	triacylglycerols	0.1	0.302	TRUE	0.302
1034131815	005 ex	CON	plasma	TG.16.0_38.2.	triacylglycerols	0.1	1.59	TRUE	1.59
1034131815	005 ex	CON	plasma	TG.16.0_38.3.	triacylglycerols	0.1	3.65	TRUE	3.65
1034131815	005 ex	CON	plasma	TG.16.0_38.4.	triacylglycerols	0.1	4.87	TRUE	4.87
1034131815	005 ex	CON	plasma	TG.16.0_38.5.	triacylglycerols	0.1	7.3	TRUE	7.3
1034131815	005 ex	CON	plasma	TG.16.0_38.6.	triacylglycerols	0.1	5.62	TRUE	5.62
1034131815	005 ex	CON	plasma	TG.16.0_38.7.	triacylglycerols	0.1	2.12	TRUE	2.12
1034131815	005 ex	CON	plasma	TG.16.0_40.6.	triacylglycerols	0.1	3.79	TRUE	3.79
1034131815	005 ex	CON	plasma	TG.16.0_40.7.	triacylglycerols	0.66	4.43	TRUE	4.43
1034131815	005 ex	CON	plasma	TG.16.0_40.8.	triacylglycerols	0.1	2.13	TRUE	2.13
1034131815	005 ex	CON	plasma	TG.16.1_34.0.	triacylglycerols	0.72	7.73	TRUE	7.73
1034131815	005 ex	CON	plasma	TG.16.1_34.1.	triacylglycerols	2.72	79.3	TRUE	79.3
1034131815	005 ex	CON	plasma	TG.16.1_34.2.	triacylglycerols	1.67	90.2	TRUE	90.2
1034131815	005 ex	CON	plasma	TG.16.1_34.3.	triacylglycerols	0.1	22.7	TRUE	22.7
1034131815	005 ex	CON	plasma	TG.16.1_36.1.	triacylglycerols	0.15	3.35	TRUE	3.35
1034131815	005 ex	CON	plasma	TG.16.1_36.2.	triacylglycerols	0.269	26.4	TRUE	26.4
1034131815	005 ex	CON	plasma	TG.16.1_36.3.	triacylglycerols	0.11	31.4	TRUE	31.4
1034131815	005 ex	CON	plasma	TG.16.1_36.4.	triacylglycerols	0.1	13.7	TRUE	13.7
1034131815	005 ex	CON	plasma	TG.16.1_36.5.	triacylglycerols	0.1	2.89	TRUE	2.89
1034131815	005 ex	CON	plasma	TG.16.1_38.3.	triacylglycerols	0.1	0.893	TRUE	0.893
1034131815	005 ex	CON	plasma	TG.16.1_38.4.	triacylglycerols	0.1	1.39	TRUE	1.39
1034131815	005 ex	CON	plasma	TG.16.1_38.5.	triacylglycerols	0.1	2.02	TRUE	2.02
1034131815	005 ex	CON	plasma	TG.17.0_34.1.	triacylglycerols	0.176	0.995	TRUE	0.995
1034131815	005 ex	CON	plasma	TG.17.0_34.2.	triacylglycerols	0.13	1.64	TRUE	1.64
1034131815	005 ex	CON	plasma	TG.17.0_34.3.	triacylglycerols	0.103	0.504	TRUE	0.504
1034131815	005 ex	CON	plasma	TG.17.0_36.3.	triacylglycerols	0.1	1.12	TRUE	1.12
1034131815	005 ex	CON	plasma	TG.17.0_36.4.	triacylglycerols	0.1	0.858	TRUE	0.858
1034131815	005 ex	CON	plasma	TG.17.1_32.1.	triacylglycerols	0.458	1.35	TRUE	1.35
1034131815	005 ex	CON	plasma	TG.17.1_34.1.	triacylglycerols	0.167	3.02	TRUE	3.02
1034131815	005 ex	CON	plasma	TG.17.1_34.2.	triacylglycerols	0.439	3.38	TRUE	3.38
1034131815	005 ex	CON	plasma	TG.17.1_34.3.	triacylglycerols	0.1	0.808	TRUE	0.808
1034131815	005 ex	CON	plasma	TG.17.1_36.3.	triacylglycerols	0.1	1.11	TRUE	1.11
1034131815	005 ex	CON	plasma	TG.17.1_36.4.	triacylglycerols	0.1	0.62	TRUE	0.62
1034131815	005 ex	CON	plasma	TG.17.1_36.5.	triacylglycerols	0.1	0.179	TRUE	0.179
1034131815	005 ex	CON	plasma	TG.17.1_38.5.	triacylglycerols	0.1	0.221	TRUE	0.221
1034131815	005 ex	CON	plasma	TG.17.1_38.6.	triacylglycerols	0.1	0	FALSE	0.0411418
1034131815	005 ex	CON	plasma	TG.17.2_34.2.	triacylglycerols	0.104	0.539	TRUE	0.539
1034131815	005 ex	CON	plasma	TG.17.2_36.2.	triacylglycerols	0.1	0	FALSE	0.0568936
1034131815	005 ex	CON	plasma	TG.17.2_36.3.	triacylglycerols	0.1	0	FALSE	0.0554651
1034131815	005 ex	CON	plasma	TG.17.2_36.4.	triacylglycerols	0.1	0.421	TRUE	0.421
1034131815	005 ex	CON	plasma	TG.17.2_38.6.	triacylglycerols	0.1	0.184	TRUE	0.184
1034131815	005 ex	CON	plasma	TG.17.2_38.7.	triacylglycerols	0.1	0	FALSE	0.0444118
1034131815	005 ex	CON	plasma	TG.18.0_32.1.	triacylglycerols	0.184	1.2	TRUE	1.2
1034131815	005 ex	CON	plasma	TG.18.0_32.2.	triacylglycerols	0.1	0.738	TRUE	0.738
1034131815	005 ex	CON	plasma	TG.18.0_34.2.	triacylglycerols	0.284	6.53	TRUE	6.53
1034131815	005 ex	CON	plasma	TG.18.0_34.3.	triacylglycerols	0.1	2.38	TRUE	2.38
1034131815	005 ex	CON	plasma	TG.18.0_36.2.	triacylglycerols	0.347	2.46	TRUE	2.46
1034131815	005 ex	CON	plasma	TG.18.0_36.3.	triacylglycerols	0.271	4.57	TRUE	4.57
1034131815	005 ex	CON	plasma	TG.18.0_36.4.	triacylglycerols	0.1	4.05	TRUE	4.05
1034131815	005 ex	CON	plasma	TG.18.0_36.5.	triacylglycerols	0.1	0.791	TRUE	0.791
1034131815	005 ex	CON	plasma	TG.18.0_38.6.	triacylglycerols	0.1	0.575	TRUE	0.575
1034131815	005 ex	CON	plasma	TG.18.0_38.7.	triacylglycerols	0.1	0.224	TRUE	0.224
1034131815	005 ex	CON	plasma	TG.18.1_30.0.	triacylglycerols	1.3	6.58	TRUE	6.58
1034131815	005 ex	CON	plasma	TG.18.1_30.1.	triacylglycerols	1.04	6.6	TRUE	6.6
1034131815	005 ex	CON	plasma	TG.18.1_30.2.	triacylglycerols	0.165	0.585	TRUE	0.585
1034131815	005 ex	CON	plasma	TG.18.1_32.0.	triacylglycerols	2.06	40	TRUE	40
1034131815	005 ex	CON	plasma	TG.18.1_32.1.	triacylglycerols	2.59	87.3	TRUE	87.3
1034131815	005 ex	CON	plasma	TG.18.1_32.2.	triacylglycerols	1.12	23.2	TRUE	23.2
1034131815	005 ex	CON	plasma	TG.18.1_32.3.	triacylglycerols	0.127	1.36	TRUE	1.36
1034131815	005 ex	CON	plasma	TG.18.1_33.0.	triacylglycerols	0.187	1.27	TRUE	1.27
1034131815	005 ex	CON	plasma	TG.18.1_33.1.	triacylglycerols	0.824	5.48	TRUE	5.48
1034131815	005 ex	CON	plasma	TG.18.1_33.2.	triacylglycerols	0.134	3.48	TRUE	3.48
1034131815	005 ex	CON	plasma	TG.18.1_33.3.	triacylglycerols	0.101	0.512	TRUE	0.512
1034131815	005 ex	CON	plasma	TG.18.1_34.1.	triacylglycerols	2.24	163	TRUE	163
1034131815	005 ex	CON	plasma	TG.18.1_34.2.	triacylglycerols	1.63	182	TRUE	182
1034131815	005 ex	CON	plasma	TG.18.1_34.3.	triacylglycerols	0.291	47.2	TRUE	47.2
1034131815	005 ex	CON	plasma	TG.18.1_34.4.	triacylglycerols	0.1	3.8	TRUE	3.8
1034131815	005 ex	CON	plasma	TG.18.1_35.2.	triacylglycerols	0.115	2.27	TRUE	2.27
1034131815	005 ex	CON	plasma	TG.18.1_35.3.	triacylglycerols	0.1	1.26	TRUE	1.26
1034131815	005 ex	CON	plasma	TG.18.1_36.1.	triacylglycerols	0.726	5.85	TRUE	5.85
1034131815	005 ex	CON	plasma	TG.18.1_36.2.	triacylglycerols	1.3	34.3	TRUE	34.3
1034131815	005 ex	CON	plasma	TG.18.1_36.3.	triacylglycerols	1.18	49.5	TRUE	49.5
1034131815	005 ex	CON	plasma	TG.18.1_36.4.	triacylglycerols	0.354	27.8	TRUE	27.8
1034131815	005 ex	CON	plasma	TG.18.1_36.5.	triacylglycerols	0.1	6.71	TRUE	6.71
1034131815	005 ex	CON	plasma	TG.18.1_36.6.	triacylglycerols	0.1	0.737	TRUE	0.737
1034131815	005 ex	CON	plasma	TG.18.1_38.5.	triacylglycerols	0.1	3.82	TRUE	3.82
1034131815	005 ex	CON	plasma	TG.18.1_38.6.	triacylglycerols	0.1	2.89	TRUE	2.89
1034131815	005 ex	CON	plasma	TG.18.1_38.7.	triacylglycerols	0.1	0.743	TRUE	0.743
1034131815	005 ex	CON	plasma	TG.18.2_28.0.	triacylglycerols	0.1	0.536	TRUE	0.536
1034131815	005 ex	CON	plasma	TG.18.2_30.0.	triacylglycerols	0.265	6.62	TRUE	6.62
1034131815	005 ex	CON	plasma	TG.18.2_30.1.	triacylglycerols	0.211	4.21	TRUE	4.21
1034131815	005 ex	CON	plasma	TG.18.2_32.0.	triacylglycerols	0.83	41.5	TRUE	41.5
1034131815	005 ex	CON	plasma	TG.18.2_32.1.	triacylglycerols	0.742	66.1	TRUE	66.1
1034131815	005 ex	CON	plasma	TG.18.2_32.2.	triacylglycerols	0.212	14.9	TRUE	14.9
1034131815	005 ex	CON	plasma	TG.18.2_33.0.	triacylglycerols	0.1	1.09	TRUE	1.09
1034131815	005 ex	CON	plasma	TG.18.2_33.1.	triacylglycerols	0.138	5.23	TRUE	5.23
1034131815	005 ex	CON	plasma	TG.18.2_33.2.	triacylglycerols	0.1	3.21	TRUE	3.21
1034131815	005 ex	CON	plasma	TG.18.2_34.0.	triacylglycerols	0.491	17	TRUE	17
1034131815	005 ex	CON	plasma	TG.18.2_34.1.	triacylglycerols	0.855	146	TRUE	146
1034131815	005 ex	CON	plasma	TG.18.2_34.2.	triacylglycerols	0.146	138	TRUE	138
1034131815	005 ex	CON	plasma	TG.18.2_34.3.	triacylglycerols	0.207	30.4	TRUE	30.4
1034131815	005 ex	CON	plasma	TG.18.2_34.4.	triacylglycerols	0.1	2.59	TRUE	2.59
1034131815	005 ex	CON	plasma	TG.18.2_35.1.	triacylglycerols	0.131	1.61	TRUE	1.61
1034131815	005 ex	CON	plasma	TG.18.2_35.2.	triacylglycerols	0.1	1.95	TRUE	1.95
1034131815	005 ex	CON	plasma	TG.18.2_35.3.	triacylglycerols	0.1	1.08	TRUE	1.08
1034131815	005 ex	CON	plasma	TG.18.2_36.0.	triacylglycerols	0.1	0.739	TRUE	0.739
1034131815	005 ex	CON	plasma	TG.18.2_36.1.	triacylglycerols	0.323	6.93	TRUE	6.93
1034131815	005 ex	CON	plasma	TG.18.2_36.2.	triacylglycerols	0.747	31.6	TRUE	31.6
1034131815	005 ex	CON	plasma	TG.18.2_36.3.	triacylglycerols	1.1	41.8	TRUE	41.8
1034131815	005 ex	CON	plasma	TG.18.2_36.4.	triacylglycerols	1.14	32.3	TRUE	32.3
1034131815	005 ex	CON	plasma	TG.18.2_36.5.	triacylglycerols	0.1	6.91	TRUE	6.91
1034131815	005 ex	CON	plasma	TG.18.2_38.4.	triacylglycerols	0.1	2.99	TRUE	2.99
1034131815	005 ex	CON	plasma	TG.18.2_38.5.	triacylglycerols	0.1	3.79	TRUE	3.79
1034131815	005 ex	CON	plasma	TG.18.2_38.6.	triacylglycerols	0.1	3.36	TRUE	3.36
1034131815	005 ex	CON	plasma	TG.18.3_30.0.	triacylglycerols	0.123	0.691	TRUE	0.691
1034131815	005 ex	CON	plasma	TG.18.3_32.0.	triacylglycerols	0.13	3.2	TRUE	3.2
1034131815	005 ex	CON	plasma	TG.18.3_32.1.	triacylglycerols	0.1	6.26	TRUE	6.26
1034131815	005 ex	CON	plasma	TG.18.3_33.2.	triacylglycerols	0.1	0.406	TRUE	0.406
1034131815	005 ex	CON	plasma	TG.18.3_34.0.	triacylglycerols	0.108	1.99	TRUE	1.99
1034131815	005 ex	CON	plasma	TG.18.3_34.1.	triacylglycerols	0.223	18.2	TRUE	18.2
1034131815	005 ex	CON	plasma	TG.18.3_34.2.	triacylglycerols	0.118	17.7	TRUE	17.7
1034131815	005 ex	CON	plasma	TG.18.3_34.3.	triacylglycerols	0.1	3.44	TRUE	3.44
1034131815	005 ex	CON	plasma	TG.18.3_35.2.	triacylglycerols	0.1	0.264	TRUE	0.264
1034131815	005 ex	CON	plasma	TG.18.3_36.1.	triacylglycerols	0.1	0.966	TRUE	0.966
1034131815	005 ex	CON	plasma	TG.18.3_36.2.	triacylglycerols	0.1	4.23	TRUE	4.23
1034131815	005 ex	CON	plasma	TG.18.3_36.3.	triacylglycerols	0.1	6.52	TRUE	6.52
1034131815	005 ex	CON	plasma	TG.18.3_36.4.	triacylglycerols	0.1	3.62	TRUE	3.62
1034131815	005 ex	CON	plasma	TG.18.3_38.5.	triacylglycerols	0.1	0.58	TRUE	0.58
1034131815	005 ex	CON	plasma	TG.18.3_38.6.	triacylglycerols	0.1	0.407	TRUE	0.407
1034131815	005 ex	CON	plasma	TG.20.0_32.3.	triacylglycerols	0.1	0.465	TRUE	0.465
1034131815	005 ex	CON	plasma	TG.20.0_32.4.	triacylglycerols	0.1	0.659	TRUE	0.659
1034131815	005 ex	CON	plasma	TG.20.1_32.1.	triacylglycerols	0.106	0.857	TRUE	0.857
1034131815	005 ex	CON	plasma	TG.20.1_32.2.	triacylglycerols	0.112	0.555	TRUE	0.555
1034131815	005 ex	CON	plasma	TG.20.1_32.3.	triacylglycerols	0.1	0.362	TRUE	0.362
1034131815	005 ex	CON	plasma	TG.20.1_34.0.	triacylglycerols	0.1	0.391	TRUE	0.391
1034131815	005 ex	CON	plasma	TG.20.1_34.1.	triacylglycerols	0.118	1.61	TRUE	1.61
1034131815	005 ex	CON	plasma	TG.20.1_34.2.	triacylglycerols	0.1	2.31	TRUE	2.31
1034131815	005 ex	CON	plasma	TG.20.1_34.3.	triacylglycerols	0.1	0.588	TRUE	0.588
1034131815	005 ex	CON	plasma	TG.20.2_32.1.	triacylglycerols	0.1	1.18	TRUE	1.18
1034131815	005 ex	CON	plasma	TG.20.2_34.1.	triacylglycerols	0.1	2.37	TRUE	2.37
1034131815	005 ex	CON	plasma	TG.20.2_34.2.	triacylglycerols	0.1	3.23	TRUE	3.23
1034131815	005 ex	CON	plasma	TG.20.2_34.3.	triacylglycerols	0.1	0.742	TRUE	0.742
1034131815	005 ex	CON	plasma	TG.20.2_34.4.	triacylglycerols	0.1	0.182	TRUE	0.182
1034131815	005 ex	CON	plasma	TG.20.2_36.5.	triacylglycerols	0.1	0	FALSE	0.0418437
1034131815	005 ex	CON	plasma	TG.20.3_32.0.	triacylglycerols	0.136	0.781	TRUE	0.781
1034131815	005 ex	CON	plasma	TG.20.3_32.1.	triacylglycerols	0.1	1.77	TRUE	1.77
1034131815	005 ex	CON	plasma	TG.20.3_32.2.	triacylglycerols	0.1	0.7	TRUE	0.7
1034131815	005 ex	CON	plasma	TG.20.3_34.0.	triacylglycerols	0.1	0.491	TRUE	0.491
1034131815	005 ex	CON	plasma	TG.20.3_34.1.	triacylglycerols	0.1	4.35	TRUE	4.35
1034131815	005 ex	CON	plasma	TG.20.3_34.2.	triacylglycerols	0.1	5.6	TRUE	5.6
1034131815	005 ex	CON	plasma	TG.20.3_34.3.	triacylglycerols	0.1	1.2	TRUE	1.2
1034131815	005 ex	CON	plasma	TG.20.3_36.3.	triacylglycerols	0.1	1.2	TRUE	1.2
1034131815	005 ex	CON	plasma	TG.20.3_36.4.	triacylglycerols	0.1	0.774	TRUE	0.774
1034131815	005 ex	CON	plasma	TG.20.3_36.5.	triacylglycerols	0.1	0.225	TRUE	0.225
1034131815	005 ex	CON	plasma	TG.20.4_30.0.	triacylglycerols	0.1	0.419	TRUE	0.419
1034131815	005 ex	CON	plasma	TG.20.4_32.0.	triacylglycerols	0.1	2.99	TRUE	2.99
1034131815	005 ex	CON	plasma	TG.20.4_32.1.	triacylglycerols	0.1	5.66	TRUE	5.66
1034131815	005 ex	CON	plasma	TG.20.4_32.2.	triacylglycerols	0.1	1.71	TRUE	1.71
1034131815	005 ex	CON	plasma	TG.20.4_33.2.	triacylglycerols	0.1	0.467	TRUE	0.467
1034131815	005 ex	CON	plasma	TG.20.4_34.0.	triacylglycerols	0.1	2.05	TRUE	2.05
1034131815	005 ex	CON	plasma	TG.20.4_34.1.	triacylglycerols	0.1	16.2	TRUE	16.2
1034131815	005 ex	CON	plasma	TG.20.4_34.2.	triacylglycerols	0.1	20.6	TRUE	20.6
1034131815	005 ex	CON	plasma	TG.20.4_34.3.	triacylglycerols	0.1	3.82	TRUE	3.82
1034131815	005 ex	CON	plasma	TG.20.4_35.3.	triacylglycerols	0.1	0.285	TRUE	0.285
1034131815	005 ex	CON	plasma	TG.20.4_36.2.	triacylglycerols	0.1	3.84	TRUE	3.84
1034131815	005 ex	CON	plasma	TG.20.4_36.3.	triacylglycerols	0.1	4.66	TRUE	4.66
1034131815	005 ex	CON	plasma	TG.20.4_36.4.	triacylglycerols	0.1	3.21	TRUE	3.21
1034131815	005 ex	CON	plasma	TG.20.4_36.5.	triacylglycerols	0.1	0.694	TRUE	0.694
1034131815	005 ex	CON	plasma	TG.20.5_34.0.	triacylglycerols	0.1	0.677	TRUE	0.677
1034131815	005 ex	CON	plasma	TG.20.5_34.1.	triacylglycerols	0.1	5.52	TRUE	5.52
1034131815	005 ex	CON	plasma	TG.20.5_34.2.	triacylglycerols	0.1	7.35	TRUE	7.35
1034131815	005 ex	CON	plasma	TG.20.5_36.2.	triacylglycerols	0.1	0.949	TRUE	0.949
1034131815	005 ex	CON	plasma	TG.20.5_36.3.	triacylglycerols	0.1	1.23	TRUE	1.23
1034131815	005 ex	CON	plasma	TG.22.1_32.5.	triacylglycerols	0.1	0.335	TRUE	0.335
1034131815	005 ex	CON	plasma	TG.22.2_32.4.	triacylglycerols	0.1	0	FALSE	0.0510317
1034131815	005 ex	CON	plasma	TG.22.4_32.0.	triacylglycerols	0.1	0.34	TRUE	0.34
1034131815	005 ex	CON	plasma	TG.22.4_32.2.	triacylglycerols	0.1	0.492	TRUE	0.492
1034131815	005 ex	CON	plasma	TG.22.4_34.2.	triacylglycerols	0.1	3.17	TRUE	3.17
1034131815	005 ex	CON	plasma	TG.22.5_32.0.	triacylglycerols	0.1	1.02	TRUE	1.02
1034131815	005 ex	CON	plasma	TG.22.5_32.1.	triacylglycerols	0.1	2.66	TRUE	2.66
1034131815	005 ex	CON	plasma	TG.22.5_34.1.	triacylglycerols	0.1	5.52	TRUE	5.52
1034131815	005 ex	CON	plasma	TG.22.5_34.2.	triacylglycerols	0.1	6.03	TRUE	6.03
1034131815	005 ex	CON	plasma	TG.22.5_34.3.	triacylglycerols	0.1	1.16	TRUE	1.16
1034131815	005 ex	CON	plasma	TG.22.6_32.0.	triacylglycerols	0.1	1.91	TRUE	1.91
1034131815	005 ex	CON	plasma	TG.22.6_32.1.	triacylglycerols	0.1	4.98	TRUE	4.98
1034131815	005 ex	CON	plasma	TG.22.6_34.1.	triacylglycerols	0.1	11.9	TRUE	11.9
1034131815	005 ex	CON	plasma	TG.22.6_34.2.	triacylglycerols	0.1	14.2	TRUE	14.2
1034131815	005 ex	CON	plasma	TG.22.6_34.3.	triacylglycerols	0.1	2.54	TRUE	2.54
1034131815	005 ex	CON	plasma	Ala	aminoacids	0.772	327	TRUE	327
1034131815	005 ex	CON	plasma	Arg	aminoacids	1.35	10.5	TRUE	10.5
1034131815	005 ex	CON	plasma	Asn	aminoacids	1.4	41.1	TRUE	41.1
1034131815	005 ex	CON	plasma	Asp	aminoacids	1.5	3.94	TRUE	3.94
1034131815	005 ex	CON	plasma	Cys	aminoacids	0.355	232	TRUE	232
1034131815	005 ex	CON	plasma	Gln	aminoacids	2.19	520	TRUE	520
1034131815	005 ex	CON	plasma	Glu	aminoacids	0.603	62.8	TRUE	62.8
1034131815	005 ex	CON	plasma	Gly	aminoacids	4.7	147	TRUE	147
1034131815	005 ex	CON	plasma	His	aminoacids	0.221	66	TRUE	66
1034131815	005 ex	CON	plasma	Ile	aminoacids	1.5	111	TRUE	111
1034131815	005 ex	CON	plasma	Leu	aminoacids	0.98	173	TRUE	173
1034131815	005 ex	CON	plasma	Lys	aminoacids	2.85	227	TRUE	227
1034131815	005 ex	CON	plasma	Met	aminoacids	1.8	45.2	TRUE	45.2
1034131815	005 ex	CON	plasma	Phe	aminoacids	1.39	57.5	TRUE	57.5
1034131815	005 ex	CON	plasma	Pro	aminoacids	4	146	TRUE	146
1034131815	005 ex	CON	plasma	Ser	aminoacids	1.54	151	TRUE	151
1034131815	005 ex	CON	plasma	Thr	aminoacids	1.5	162	TRUE	162
1034131815	005 ex	CON	plasma	Trp	aminoacids	0.328	65.5	TRUE	65.5
1034131815	005 ex	CON	plasma	Tyr	aminoacids	0.3	55.4	TRUE	55.4
1034131815	005 ex	CON	plasma	Val	aminoacids	2.75	209	TRUE	209
1034131815	005 ex	CON	plasma	CA	bile acids	0.057	0.356	TRUE	0.356
1034131815	005 ex	CON	plasma	CDCA	bile acids	0.483	0.148	FALSE	0.205563
1034131815	005 ex	CON	plasma	DCA	bile acids	0.034	0.052	TRUE	0.052
1034131815	005 ex	CON	plasma	GCA	bile acids	0.014	0.031	TRUE	0.031
1034131815	005 ex	CON	plasma	GCDCA	bile acids	0.002	0.006	TRUE	0.006
1034131815	005 ex	CON	plasma	GDCA	bile acids	0.006	0.002	FALSE	0.00255276
1034131815	005 ex	CON	plasma	GUDCA	bile acids	0.001	0.006	TRUE	0.006
1034131815	005 ex	CON	plasma	TCA	bile acids	0.023	0.242	TRUE	0.242
1034131815	005 ex	CON	plasma	TCDCA	bile acids	0.033	0.124	TRUE	0.124
1034131815	005 ex	CON	plasma	TDCA	bile acids	0.031	0.021	FALSE	0.0179891
1034131815	005 ex	CON	plasma	TMCA	bile acids	0.019	0.28	TRUE	0.28
1034131815	005 ex	CON	plasma	beta.Ala	biogenic amines	0.124	5.08	TRUE	5.08
1034131815	005 ex	CON	plasma	GABA	biogenic amines	0.129	0.258	TRUE	0.258
1034131815	005 ex	CON	plasma	PEA	biogenic amines	0.001	0.002	TRUE	0.002
1034131815	005 ex	CON	plasma	Putrescine	biogenic amines	0.157	0.704	TRUE	0.704
1034131815	005 ex	CON	plasma	Serotonin	biogenic amines	0.041	0.04	FALSE	0.0217888
1034131815	005 ex	CON	plasma	Spermidine	biogenic amines	0.201	3.46	TRUE	3.46
1034131815	005 ex	CON	plasma	Spermine	biogenic amines	0.246	0.304	TRUE	0.304
1034131815	005 ex	CON	plasma	AA	fatty acids	5.22	74	TRUE	74
1034131815	005 ex	CON	plasma	DHA	fatty acids	0.04	19.7	TRUE	19.7
1034131815	005 ex	CON	plasma	EPA	fatty acids	0.13	2.03	TRUE	2.03
1034131815	005 ex	CON	plasma	FA.18.2.	fatty acids	97.3	164	TRUE	164
1034131815	005 ex	CON	plasma	FA.20.3.	fatty acids	1.64	1.24	FALSE	0.697011
1034131815	005 ex	CON	plasma	AconAcid	carboxylic acids	0.885	742	TRUE	742
1034131815	005 ex	CON	plasma	HipAcid	carboxylic acids	0.08	8.03	TRUE	8.03
1034131815	005 ex	CON	plasma	Lac	carboxylic acids	412	4597	TRUE	4597
1034131815	005 ex	CON	plasma	OH.GlutAcid	carboxylic acids	5.37	13	TRUE	13
1034131815	005 ex	CON	plasma	Suc	carboxylic acids	14.9	15.9	TRUE	15.9
1034131815	005 ex	CON	plasma	X3.IAA	indoles derivatives	0.258	0.286	TRUE	0.286
1034131815	005 ex	CON	plasma	X3.IPA	indoles derivatives	0.133	2.07	TRUE	2.07
1034131815	005 ex	CON	plasma	Ind.SO4	indoles derivatives	0.282	4.62	TRUE	4.62
1034131815	005 ex	CON	plasma	X1.Met.His	aminoacids related	0.006	4.37	TRUE	4.37
1034131815	005 ex	CON	plasma	X3.Met.His	aminoacids related	0.005	18.4	TRUE	18.4
1034131815	005 ex	CON	plasma	AABA	aminoacids related	0.926	4.4	TRUE	4.4
1034131815	005 ex	CON	plasma	ADMA	aminoacids related	0.006	0.557	TRUE	0.557
1034131815	005 ex	CON	plasma	alpha.AAA	aminoacids related	0.3	0.533	TRUE	0.533
1034131815	005 ex	CON	plasma	Anserine	aminoacids related	0.311	1.74	TRUE	1.74
1034131815	005 ex	CON	plasma	BABA	aminoacids related	0.131	0.197	TRUE	0.197
1034131815	005 ex	CON	plasma	Betaine	aminoacids related	1.81	123	TRUE	123
1034131815	005 ex	CON	plasma	Carnosine	aminoacids related	0.007	0.35	TRUE	0.35
1034131815	005 ex	CON	plasma	Cit	aminoacids related	0.762	61.8	TRUE	61.8
1034131815	005 ex	CON	plasma	Creatinine	aminoacids related	6	17.9	TRUE	17.9
1034131815	005 ex	CON	plasma	Cystine	aminoacids related	0.167	0.554	TRUE	0.554
1034131815	005 ex	CON	plasma	HArg	aminoacids related	0.04	3.01	TRUE	3.01
1034131815	005 ex	CON	plasma	HCys	aminoacids related	1.25	13.7	TRUE	13.7
1034131815	005 ex	CON	plasma	Kynurenine	aminoacids related	0.112	1.84	TRUE	1.84
1034131815	005 ex	CON	plasma	Met.SO	aminoacids related	0.1	1.76	TRUE	1.76
1034131815	005 ex	CON	plasma	Orn	aminoacids related	2.11	132	TRUE	132
1034131815	005 ex	CON	plasma	PAG	aminoacids related	0.01	0.198	TRUE	0.198
1034131815	005 ex	CON	plasma	ProBetaine	aminoacids related	0.365	1.72	TRUE	1.72
1034131815	005 ex	CON	plasma	Sarcosine	aminoacids related	0.563	1.51	TRUE	1.51
1034131815	005 ex	CON	plasma	SDMA	aminoacids related	0.042	0.184	TRUE	0.184
1034131815	005 ex	CON	plasma	t4.OH.Pro	aminoacids related	0.233	11.6	TRUE	11.6
1034131815	005 ex	CON	plasma	Taurine	aminoacids related	0.028	129	TRUE	129
1034131815	005 ex	CON	plasma	Trigonelline	alkaloids	0.334	2.76	TRUE	2.76
1034131815	005 ex	CON	plasma	p.Cresol.SO4	cresols	0.221	0.175	FALSE	0.116554
1034131815	005 ex	CON	plasma	Choline	vitamins & cofactors	1.87	25.6	TRUE	25.6
1034131815	005 ex	CON	plasma	TMAO	amine oxides	0.237	5.07	TRUE	5.07
1034131820	006 ex	CON	plasma	C0	acylcarnitines	1.05	18.6	TRUE	18.6
1034131820	006 ex	CON	plasma	C2	acylcarnitines	0.092	4.71	TRUE	4.71
1034131820	006 ex	CON	plasma	C3	acylcarnitines	0.084	0.123	TRUE	0.123
1034131820	006 ex	CON	plasma	C4	acylcarnitines	0.126	0.212	TRUE	0.212
1034131820	006 ex	CON	plasma	C16.1	acylcarnitines	0.028	0.017	FALSE	0.0161234
1034131820	006 ex	CON	plasma	C18.1	acylcarnitines	0.038	0.037	FALSE	0.0156999
1034131820	006 ex	CON	plasma	lysoPC.a.C16.0	glycerophospholipids	0.464	82.1	TRUE	82.1
1034131820	006 ex	CON	plasma	lysoPC.a.C16.1	glycerophospholipids	0.161	2.53	TRUE	2.53
1034131820	006 ex	CON	plasma	lysoPC.a.C17.0	glycerophospholipids	0.046	2.27	TRUE	2.27
1034131820	006 ex	CON	plasma	lysoPC.a.C18.0	glycerophospholipids	0.513	54.7	TRUE	54.7
1034131820	006 ex	CON	plasma	lysoPC.a.C18.1	glycerophospholipids	0.388	18.1	TRUE	18.1
1034131820	006 ex	CON	plasma	lysoPC.a.C18.2	glycerophospholipids	0.098	31.5	TRUE	31.5
1034131820	006 ex	CON	plasma	lysoPC.a.C20.3	glycerophospholipids	0.149	0.981	TRUE	0.981
1034131820	006 ex	CON	plasma	lysoPC.a.C20.4	glycerophospholipids	0.052	28.6	TRUE	28.6
1034131820	006 ex	CON	plasma	lysoPC.a.C24.0	glycerophospholipids	0.073	0.136	TRUE	0.136
1034131820	006 ex	CON	plasma	lysoPC.a.C28.1	glycerophospholipids	0.05	0.074	TRUE	0.074
1034131820	006 ex	CON	plasma	PC.aa.C30.0	glycerophospholipids	0.14	0.318	TRUE	0.318
1034131820	006 ex	CON	plasma	PC.aa.C30.2	glycerophospholipids	0.012	0.01	FALSE	0.00639267
1034131820	006 ex	CON	plasma	PC.aa.C32.0	glycerophospholipids	0.382	3.01	TRUE	3.01
1034131820	006 ex	CON	plasma	PC.aa.C32.1	glycerophospholipids	0.114	1.41	TRUE	1.41
1034131820	006 ex	CON	plasma	PC.aa.C32.2	glycerophospholipids	0.096	1.02	TRUE	1.02
1034131820	006 ex	CON	plasma	PC.aa.C32.3	glycerophospholipids	0.011	0.046	TRUE	0.046
1034131820	006 ex	CON	plasma	PC.aa.C34.1	glycerophospholipids	2.17	17.5	TRUE	17.5
1034131820	006 ex	CON	plasma	PC.aa.C34.2	glycerophospholipids	1.08	51.8	TRUE	51.8
1034131820	006 ex	CON	plasma	PC.aa.C34.3	glycerophospholipids	0.096	2.26	TRUE	2.26
1034131820	006 ex	CON	plasma	PC.aa.C34.4	glycerophospholipids	0.006	0.663	TRUE	0.663
1034131820	006 ex	CON	plasma	PC.aa.C36.0	glycerophospholipids	0.161	0.464	TRUE	0.464
1034131820	006 ex	CON	plasma	PC.aa.C36.1	glycerophospholipids	2.43	4.78	TRUE	4.78
1034131820	006 ex	CON	plasma	PC.aa.C36.2	glycerophospholipids	4.32	32	TRUE	32
1034131820	006 ex	CON	plasma	PC.aa.C36.3	glycerophospholipids	0.192	13.9	TRUE	13.9
1034131820	006 ex	CON	plasma	PC.aa.C36.4	glycerophospholipids	0.27	46.1	TRUE	46.1
1034131820	006 ex	CON	plasma	PC.aa.C36.5	glycerophospholipids	0.043	1.45	TRUE	1.45
1034131820	006 ex	CON	plasma	PC.aa.C36.6	glycerophospholipids	0.062	0.166	TRUE	0.166
1034131820	006 ex	CON	plasma	PC.aa.C38.0	glycerophospholipids	0.11	0.183	TRUE	0.183
1034131820	006 ex	CON	plasma	PC.aa.C38.3	glycerophospholipids	0.109	5.87	TRUE	5.87
1034131820	006 ex	CON	plasma	PC.aa.C38.4	glycerophospholipids	0.314	44.6	TRUE	44.6
1034131820	006 ex	CON	plasma	PC.aa.C38.5	glycerophospholipids	0.074	15.6	TRUE	15.6
1034131820	006 ex	CON	plasma	PC.aa.C38.6	glycerophospholipids	0.107	22.6	TRUE	22.6
1034131820	006 ex	CON	plasma	PC.aa.C40.2	glycerophospholipids	0.087	0.083	FALSE	0.0452269
1034131820	006 ex	CON	plasma	PC.aa.C40.3	glycerophospholipids	0.024	0.098	TRUE	0.098
1034131820	006 ex	CON	plasma	PC.aa.C40.4	glycerophospholipids	0.031	0.753	TRUE	0.753
1034131820	006 ex	CON	plasma	PC.aa.C40.5	glycerophospholipids	0.01	2.73	TRUE	2.73
1034131820	006 ex	CON	plasma	PC.aa.C40.6	glycerophospholipids	0.199	10.4	TRUE	10.4
1034131820	006 ex	CON	plasma	PC.aa.C42.1	glycerophospholipids	0.01	0.029	TRUE	0.029
1034131820	006 ex	CON	plasma	PC.aa.C42.2	glycerophospholipids	0.067	0.077	TRUE	0.077
1034131820	006 ex	CON	plasma	PC.aa.C42.4	glycerophospholipids	0.016	0.069	TRUE	0.069
1034131820	006 ex	CON	plasma	PC.aa.C42.5	glycerophospholipids	0.029	0.059	TRUE	0.059
1034131820	006 ex	CON	plasma	PC.aa.C42.6	glycerophospholipids	0.091	0.171	TRUE	0.171
1034131820	006 ex	CON	plasma	PC.ae.C30.2	glycerophospholipids	0.011	0.013	TRUE	0.013
1034131820	006 ex	CON	plasma	PC.ae.C32.1	glycerophospholipids	0.099	0.205	TRUE	0.205
1034131820	006 ex	CON	plasma	PC.ae.C32.2	glycerophospholipids	0.043	0.046	TRUE	0.046
1034131820	006 ex	CON	plasma	PC.ae.C34.0	glycerophospholipids	0.053	0.216	TRUE	0.216
1034131820	006 ex	CON	plasma	PC.ae.C34.1	glycerophospholipids	0.573	0.852	TRUE	0.852
1034131820	006 ex	CON	plasma	PC.ae.C34.2	glycerophospholipids	0.105	1.17	TRUE	1.17
1034131820	006 ex	CON	plasma	PC.ae.C34.3	glycerophospholipids	0.039	0.145	TRUE	0.145
1034131820	006 ex	CON	plasma	PC.ae.C36.0	glycerophospholipids	0.023	0.134	TRUE	0.134
1034131820	006 ex	CON	plasma	PC.ae.C36.2	glycerophospholipids	0.915	1.58	TRUE	1.58
1034131820	006 ex	CON	plasma	PC.ae.C36.3	glycerophospholipids	0.054	0.314	TRUE	0.314
1034131820	006 ex	CON	plasma	PC.ae.C36.4	glycerophospholipids	0.07	1.79	TRUE	1.79
1034131820	006 ex	CON	plasma	PC.ae.C36.5	glycerophospholipids	0.024	0.517	TRUE	0.517
1034131820	006 ex	CON	plasma	PC.ae.C38.0	glycerophospholipids	0.175	0.472	TRUE	0.472
1034131820	006 ex	CON	plasma	PC.ae.C38.3	glycerophospholipids	0.066	0.269	TRUE	0.269
1034131820	006 ex	CON	plasma	PC.ae.C38.4	glycerophospholipids	0.055	2.56	TRUE	2.56
1034131820	006 ex	CON	plasma	PC.ae.C38.5	glycerophospholipids	0.037	1.12	TRUE	1.12
1034131820	006 ex	CON	plasma	PC.ae.C38.6	glycerophospholipids	0.029	0.589	TRUE	0.589
1034131820	006 ex	CON	plasma	PC.ae.C40.1	glycerophospholipids	0.106	1.76	TRUE	1.76
1034131820	006 ex	CON	plasma	PC.ae.C40.2	glycerophospholipids	0.054	0.174	TRUE	0.174
1034131820	006 ex	CON	plasma	PC.ae.C40.3	glycerophospholipids	0.021	0.098	TRUE	0.098
1034131820	006 ex	CON	plasma	PC.ae.C40.4	glycerophospholipids	0.062	1.01	TRUE	1.01
1034131820	006 ex	CON	plasma	PC.ae.C40.5	glycerophospholipids	0.039	0.472	TRUE	0.472
1034131820	006 ex	CON	plasma	PC.ae.C40.6	glycerophospholipids	0.044	0.624	TRUE	0.624
1034131820	006 ex	CON	plasma	PC.ae.C42.1	glycerophospholipids	0.107	0.265	TRUE	0.265
1034131820	006 ex	CON	plasma	PC.ae.C42.2	glycerophospholipids	0.018	0.124	TRUE	0.124
1034131820	006 ex	CON	plasma	PC.ae.C42.3	glycerophospholipids	0.051	0.296	TRUE	0.296
1034131820	006 ex	CON	plasma	PC.ae.C44.3	glycerophospholipids	0.051	0.086	TRUE	0.086
1034131820	006 ex	CON	plasma	PC.ae.C44.4	glycerophospholipids	0.081	0.059	FALSE	0.0423755
1034131820	006 ex	CON	plasma	PC.ae.C44.5	glycerophospholipids	0.033	0.051	TRUE	0.051
1034131820	006 ex	CON	plasma	SM..OH..C14.1	sphingolipids	0.054	0.244	TRUE	0.244
1034131820	006 ex	CON	plasma	SM..OH..C16.1	sphingolipids	0.023	0.117	TRUE	0.117
1034131820	006 ex	CON	plasma	SM..OH..C22.1	sphingolipids	0.015	1.94	TRUE	1.94
1034131820	006 ex	CON	plasma	SM..OH..C22.2	sphingolipids	0.036	0.528	TRUE	0.528
1034131820	006 ex	CON	plasma	SM..OH..C24.1	sphingolipids	0.014	0.608	TRUE	0.608
1034131820	006 ex	CON	plasma	SM.C16.0	sphingolipids	0.989	10.4	TRUE	10.4
1034131820	006 ex	CON	plasma	SM.C16.1	sphingolipids	0.071	1	TRUE	1
1034131820	006 ex	CON	plasma	SM.C18.0	sphingolipids	0.193	0.537	TRUE	0.537
1034131820	006 ex	CON	plasma	SM.C18.1	sphingolipids	0.038	0.262	TRUE	0.262
1034131820	006 ex	CON	plasma	SM.C20.2	sphingolipids	0.008	0.047	TRUE	0.047
1034131820	006 ex	CON	plasma	SM.C22.3	sphingolipids	0.031	0.198	TRUE	0.198
1034131820	006 ex	CON	plasma	SM.C24.0	sphingolipids	0.442	4.94	TRUE	4.94
1034131820	006 ex	CON	plasma	SM.C24.1	sphingolipids	0.138	5.02	TRUE	5.02
1034131820	006 ex	CON	plasma	SM.C26.0	sphingolipids	0.04	0.039	FALSE	0.0230276
1034131820	006 ex	CON	plasma	SM.C26.1	sphingolipids	0.01	0.085	TRUE	0.085
1034131820	006 ex	CON	plasma	H1	sugars	203	17737	TRUE	17737
1034131820	006 ex	CON	plasma	CE.14.0.	cholesterol esters	0.73	0.79	TRUE	0.79
1034131820	006 ex	CON	plasma	CE.14.1.	cholesterol esters	0.06	0	FALSE	0.0247694
1034131820	006 ex	CON	plasma	CE.15.0.	cholesterol esters	1.58	1.11	FALSE	0.851666
1034131820	006 ex	CON	plasma	CE.16.0.	cholesterol esters	1.01	12	TRUE	12
1034131820	006 ex	CON	plasma	CE.16.1.	cholesterol esters	0.8	3.8	TRUE	3.8
1034131820	006 ex	CON	plasma	CE.17.0.	cholesterol esters	0.71	0.741	TRUE	0.741
1034131820	006 ex	CON	plasma	CE.17.1.	cholesterol esters	0.35	0	FALSE	0.196373
1034131820	006 ex	CON	plasma	CE.18.0.	cholesterol esters	0.478	0.522	TRUE	0.522
1034131820	006 ex	CON	plasma	CE.18.1.	cholesterol esters	4.58	8.02	TRUE	8.02
1034131820	006 ex	CON	plasma	CE.18.2.	cholesterol esters	4.61	68.3	TRUE	68.3
1034131820	006 ex	CON	plasma	CE.18.3.	cholesterol esters	0.68	4.06	TRUE	4.06
1034131820	006 ex	CON	plasma	CE.20.1.	cholesterol esters	0.65	0	FALSE	0.382826
1034131820	006 ex	CON	plasma	CE.20.3.	cholesterol esters	0.24	0	FALSE	0.120409
1034131820	006 ex	CON	plasma	CE.20.4.	cholesterol esters	2.61	279	TRUE	279
1034131820	006 ex	CON	plasma	CE.20.5.	cholesterol esters	0.66	3.37	TRUE	3.37
1034131820	006 ex	CON	plasma	CE.22.2.	cholesterol esters	0.19	0	FALSE	0.106627
1034131820	006 ex	CON	plasma	CE.22.5.	cholesterol esters	0.3	0.615	TRUE	0.615
1034131820	006 ex	CON	plasma	CE.22.6.	cholesterol esters	0.3	17	TRUE	17
1034131820	006 ex	CON	plasma	Cer.d18.1.16.0.	ceramides	0.031	0.064	TRUE	0.064
1034131820	006 ex	CON	plasma	Cer.d18.1.18.0.	ceramides	0.01	0.023	TRUE	0.023
1034131820	006 ex	CON	plasma	Cer.d18.1.20.0.OH..	ceramides	0.21	0.703	TRUE	0.703
1034131820	006 ex	CON	plasma	Cer.d18.1.20.0.	ceramides	0.01	0.023	TRUE	0.023
1034131820	006 ex	CON	plasma	Cer.d18.1.22.0.	ceramides	0.02	0.155	TRUE	0.155
1034131820	006 ex	CON	plasma	Cer.d18.1.23.0.	ceramides	0.022	0.232	TRUE	0.232
1034131820	006 ex	CON	plasma	Cer.d18.1.24.0.	ceramides	0.033	0.789	TRUE	0.789
1034131820	006 ex	CON	plasma	Cer.d18.1.24.1.	ceramides	0.026	0.259	TRUE	0.259
1034131820	006 ex	CON	plasma	Cer.d18.1.25.0.	ceramides	0.04	0.329	TRUE	0.329
1034131820	006 ex	CON	plasma	Cer.d18.1.26.0.	ceramides	0.01	0.055	TRUE	0.055
1034131820	006 ex	CON	plasma	Cer.d18.1.26.1.	ceramides	0.01	0.035	TRUE	0.035
1034131820	006 ex	CON	plasma	Cer.d18.2.22.0.	ceramides	0.01	0	FALSE	0.00558016
1034131820	006 ex	CON	plasma	Cer.d18.2.23.0.	ceramides	0.01	0	FALSE	0.00407541
1034131820	006 ex	CON	plasma	Cer.d18.2.24.0.	ceramides	0.01	0.069	TRUE	0.069
1034131820	006 ex	CON	plasma	Cer.d18.2.24.1.	ceramides	0.01	0.027	TRUE	0.027
1034131820	006 ex	CON	plasma	Cer.d18.0.24.0.	dihydroceramides	0.12	0.057	FALSE	0.0578002
1034131820	006 ex	CON	plasma	DG.16.0_18.1.	diacylglycerols	1.54	1.85	TRUE	1.85
1034131820	006 ex	CON	plasma	DG.16.0_18.2.	diacylglycerols	0.794	2.5	TRUE	2.5
1034131820	006 ex	CON	plasma	DG.16.1_18.2.	diacylglycerols	0.04	0.674	TRUE	0.674
1034131820	006 ex	CON	plasma	DG.17.0_18.1.	diacylglycerols	0.507	0.519	TRUE	0.519
1034131820	006 ex	CON	plasma	DG.18.1_18.1.	diacylglycerols	0.299	0.734	TRUE	0.734
1034131820	006 ex	CON	plasma	DG.18.1_18.2.	diacylglycerols	0.881	5.03	TRUE	5.03
1034131820	006 ex	CON	plasma	DG.18.1_18.3.	diacylglycerols	0.44	0.704	TRUE	0.704
1034131820	006 ex	CON	plasma	DG.18.1_20.1.	diacylglycerols	0.11	0.086	FALSE	0.0611663
1034131820	006 ex	CON	plasma	DG.18.1_20.4.	diacylglycerols	0.16	0.562	TRUE	0.562
1034131820	006 ex	CON	plasma	DG.18.2_18.2.	diacylglycerols	0.28	6.73	TRUE	6.73
1034131820	006 ex	CON	plasma	DG.18.2_18.3.	diacylglycerols	0.11	0.665	TRUE	0.665
1034131820	006 ex	CON	plasma	DG.18.2_20.4.	diacylglycerols	0.18	0.922	TRUE	0.922
1034131820	006 ex	CON	plasma	Hex2Cer.d18.1.18.0.	glycosylceramides	0.01	0.047	TRUE	0.047
1034131820	006 ex	CON	plasma	Hex2Cer.d18.1.20.0.	glycosylceramides	0.01	0.088	TRUE	0.088
1034131820	006 ex	CON	plasma	HexCer.d18.1.16.0.	glycosylceramides	0.03	0.122	TRUE	0.122
1034131820	006 ex	CON	plasma	HexCer.d18.1.20.0.	glycosylceramides	0.03	0	FALSE	0.0132777
1034131820	006 ex	CON	plasma	HexCer.d18.1.22.0.	glycosylceramides	0.06	0.239	TRUE	0.239
1034131820	006 ex	CON	plasma	HexCer.d18.1.23.0.	glycosylceramides	0.09	0.17	TRUE	0.17
1034131820	006 ex	CON	plasma	HexCer.d18.1.24.0.	glycosylceramides	0.03	0.247	TRUE	0.247
1034131820	006 ex	CON	plasma	HexCer.d18.1.24.1.	glycosylceramides	0.18	0.304	TRUE	0.304
1034131820	006 ex	CON	plasma	TG.14.0_32.2.	triacylglycerols	0.228	0.238	TRUE	0.238
1034131820	006 ex	CON	plasma	TG.14.0_34.0.	triacylglycerols	0.306	0.188	FALSE	0.165418
1034131820	006 ex	CON	plasma	TG.14.0_34.1.	triacylglycerols	0.881	0.889	TRUE	0.889
1034131820	006 ex	CON	plasma	TG.14.0_34.2.	triacylglycerols	0.185	1.4	TRUE	1.4
1034131820	006 ex	CON	plasma	TG.14.0_34.3.	triacylglycerols	0.231	0.486	TRUE	0.486
1034131820	006 ex	CON	plasma	TG.14.0_35.2.	triacylglycerols	0.191	0.201	TRUE	0.201
1034131820	006 ex	CON	plasma	TG.14.0_36.1.	triacylglycerols	0.193	0	FALSE	0.0907713
1034131820	006 ex	CON	plasma	TG.14.0_36.2.	triacylglycerols	0.17	1.08	TRUE	1.08
1034131820	006 ex	CON	plasma	TG.14.0_36.3.	triacylglycerols	0.208	2.72	TRUE	2.72
1034131820	006 ex	CON	plasma	TG.14.0_36.4.	triacylglycerols	0.135	1.91	TRUE	1.91
1034131820	006 ex	CON	plasma	TG.14.0_38.4.	triacylglycerols	0.1	0	FALSE	0.0442137
1034131820	006 ex	CON	plasma	TG.14.0_38.5.	triacylglycerols	0.1	0.204	TRUE	0.204
1034131820	006 ex	CON	plasma	TG.16.0_32.0.	triacylglycerols	4.12	2.1	FALSE	1.93574
1034131820	006 ex	CON	plasma	TG.16.0_32.2.	triacylglycerols	3.98	2.18	FALSE	2.13047
1034131820	006 ex	CON	plasma	TG.16.0_32.3.	triacylglycerols	0.117	0.369	TRUE	0.369
1034131820	006 ex	CON	plasma	TG.16.0_33.2.	triacylglycerols	0.711	0.879	TRUE	0.879
1034131820	006 ex	CON	plasma	TG.16.0_34.0.	triacylglycerols	1.06	1.52	TRUE	1.52
1034131820	006 ex	CON	plasma	TG.16.0_34.1.	triacylglycerols	4.4	13.1	TRUE	13.1
1034131820	006 ex	CON	plasma	TG.16.0_34.2.	triacylglycerols	2.73	26.3	TRUE	26.3
1034131820	006 ex	CON	plasma	TG.16.0_34.3.	triacylglycerols	0.341	9.91	TRUE	9.91
1034131820	006 ex	CON	plasma	TG.16.0_34.4.	triacylglycerols	0.1	0.79	TRUE	0.79
1034131820	006 ex	CON	plasma	TG.16.0_35.1.	triacylglycerols	0.527	0.456	FALSE	0.240541
1034131820	006 ex	CON	plasma	TG.16.0_35.2.	triacylglycerols	0.219	0.865	TRUE	0.865
1034131820	006 ex	CON	plasma	TG.16.0_35.3.	triacylglycerols	0.1	0.726	TRUE	0.726
1034131820	006 ex	CON	plasma	TG.16.0_36.2.	triacylglycerols	1.32	24.9	TRUE	24.9
1034131820	006 ex	CON	plasma	TG.16.0_36.3.	triacylglycerols	1.01	67.8	TRUE	67.8
1034131820	006 ex	CON	plasma	TG.16.0_36.4.	triacylglycerols	0.488	47.8	TRUE	47.8
1034131820	006 ex	CON	plasma	TG.16.0_36.5.	triacylglycerols	0.149	6.03	TRUE	6.03
1034131820	006 ex	CON	plasma	TG.16.0_36.6.	triacylglycerols	0.135	0.463	TRUE	0.463
1034131820	006 ex	CON	plasma	TG.16.0_37.3.	triacylglycerols	0.1	0.501	TRUE	0.501
1034131820	006 ex	CON	plasma	TG.16.0_38.1.	triacylglycerols	0.1	0	FALSE	0.0513648
[truncated: 6,317 more rows]
