# Supplementary material for: Effect of hypercholesterolemia on circulating and cardiomyocyte-derived extracellular vesicles
Source: Sci Rep. 2024 May 26;14:12016. doi: 10.1038/s41598-024-62689-6 (PMC11128454; doi:10.1038/s41598-024-62689-6)
Supplement: Supplementary file 3 — Supplementary Information 3. [file 41598_2024_62689_MOESM3_ESM.xlsx]

## Sheet: Proteomics_data
Protein IDs	Majority protein IDs	Peptide counts (all)	Peptide counts (razor+unique)	Peptide counts (unique)	Protein names	Gene names	Number of proteins	Peptides	Razor + unique peptides	Unique peptides	Sequence coverage [%]	Unique + razor sequence coverage [%]	Unique sequence coverage [%]	Mol. weight [kDa]	Sequence length	Sequence lengths	Q-value	Score	MS/MS count	Peptide sequences	Only identified by site	Reverse	Potential contaminant	Peptide is razor	Best MS/MS	Oxidation (M) site positions	CTRL_1	CTRL_2	CTRL_3	CTRL_4	CTRL_5	CTRL_6	CTRL_7	CTRL_8	CTRL_9	CTRL_10	VEH_1	VEH_2	VEH_3	VEH_4	VEH_5	VEH_6	VEH_7	VEH_8	VEH_9	VEH_10	HC_1	HC_2	HC_3
A0AVT1;A0AVT1-2;A0AVT1-4;A0AVT1-3	A0AVT1;A0AVT1-2	9;8;1;1	9;8;1;1	8;8;0;0	Ubiquitin-like modifier-activating enzyme 6	UBA6	4	9	9	8	13.1	13.1	10.6	117.97	1052	1052;578;340;389	0	16.912	35	CLANLRPLLDSGTMGTK;DGSLFWQSPK;FWQTYSSAEEVLQK;GMITVTDPDLIEK;IQSGHSLEGCFQVIK;KPDHVPISSEDER;MEGSEPVAAHQGEEASCSSWGTGSTNK;VCPTTETIYNDEFYTK;YGIEPTMVVQGVK				True;True;True;True;True;True;True;True;True	29933;37243;88891;103997;140517;154755;279696;314477		8402.2	5144.1	17255	0	17096	19092	0	7610.2	6665.2	21107	7586.9	9275.7	11570	15131	0	0	4790.9	0	10215	9710.4	12337	10865	17837
A0FGR8-4;A0FGR8-2;A0FGR8;A0FGR8-6	A0FGR8-4;A0FGR8-2;A0FGR8;A0FGR8-6	1;1;1;1	1;1;1;1	1;1;1;1	Extended synaptotagmin-2	ESYT2	4	1	1	1	3.4	3.4	3.4	59.403	527	527;893;921;942	0	3.846	3	TNEPVWEENFTFFIHNPK				True	267219		0	0	0	0	0	1355	0	0	20723	14839	0	0	0	0	0	0	0	0	0	0	0	0	0
A1KXE4-2;A1KXE4	A1KXE4-2;A1KXE4	1;1	1;1	1;1	Myelin-associated neurite-outgrowth inhibitor	FAM168B	2	1	1	1	14.6	14.6	14.6	12.707	123	123;195	0	2.7073	1	MNPVYSPGSSGVPYANAK				True	195380		0	0	10791	6837.5	9236.9	0	13410	0	0	0	0	0	10829	8550.7	0	0	6119.6	13394	11078	15357	5759	7426.8	6157.2
A1L4H1;A1L4H1-2	A1L4H1;A1L4H1-2	15;13	15;13	15;13	Soluble scavenger receptor cysteine-rich domain-containing protein SSC5D	SSC5D	2	15	15	15	14.7	14.7	14.7	165.74	1573	1573;951	0	64.693	66	AHICSHEEDAGVVCAGQR;DATVACWELGCGK;ELGCGGALAAPGGAR;ELGCGGPQQPDPAAGR;GLGQLGEAVKR;GNEGQLGLCHHR;GSEASLSDCPSGAWGK;LEVWHGGR;LTQVVEQER;SNCDHSEDAGLVCTGPAPR;THYGPGTGPIWLDDMGCK;WGSVCDDAWDLR;WGTVCDDGWDLR;WGTVCDDNWDLR;WGTVCDDSWDMR				True;True;True;True;True;True;True;True;True;True;True;True;True;True;True	10286;33378;63970;63977;102205;104430;108482;165603;186297;242661;261793;308825;308977;308982;308985		5968.5	9656.9	614.76	185.03	7347.8	18786	101410	160300	393.36	187.38	1126.3	279.95	5312.2	5510.7	152890	136100	68223	75662	6884.3	389.42	7845.1	7366	943.36
A5D8V6	A5D8V6	1	1	1	Vacuolar protein sorting-associated protein 37C	VPS37C	1	1	1	1	3.4	3.4	3.4	38.658	355	355	0.00046729	2.644	5	NLEFQGPLEISR				True	205641		30827	22532	25140	31147	0	17056	86949	59979	9640.1	0	15709	20826	18045	15564	33498	29908	16049	0	12610	0	13017	8661.4	0
A5YKK6;A5YKK6-2;A5YKK6-3;A5YKK6-4	A5YKK6;A5YKK6-2;A5YKK6-3;A5YKK6-4	8;7;6;5	8;7;6;5	8;7;6;5	CCR4-NOT transcription complex subunit 1	CNOT1	4	8	8	8	4	4	4	266.94	2376	2376;2371;2150;1551	0	12.203	15	DAIAALGLLQK;EIDDEANSYFQR;EWVNLYHSAAAGR;IVEPPENIQEK;LAEVGQYEQVK;LGTSGLNQPTFQQSK;NLGHWLGMITLAK;SPVTFLSDLR				True;True;True;True;True;True;True;True	32874;60502;74366;144274;159761;169982;205873;244586		4602.7	0	0	0	6307.1	17746	0	0	13083	31787	3149	0	8116.3	3880.9	0	0	0	0	0	0	1650	0	5694.5
P30046-2;P30046;A6NHG4	P30046-2;P30046;A6NHG4	1;1;1	1;1;1	1;1;1	D-dopachrome decarboxylase;D-dopachrome decarboxylase-like protein	DDT;DDTL	3	1	1	1	11.2	11.2	11.2	11.323	107	107;118;134	0	3.0603	4	SHSAHFFEFLTK				True	236376		0	0	0	0	8057.6	15516	0	0	22296	30148	6608.2	0	0	4079	0	0	3864.6	7882.2	0	8405.3	8086.9	10425	5650.4
A6NHL2-2;A6NHL2	A6NHL2-2;A6NHL2	7;7	1;1	1;1	Tubulin alpha chain-like 3	TUBAL3	2	7	1	1	13.1	4.2	4.2	45.517	406	406;446	1	-2	1	EDAANNYAR;FDLMYAK;LDHKFDLMYAK;LDHKFDLMYAKR;SFGGGTGSGFTSLLMER;YMACCLLYR;YMACCLLYRGDVVPK	+			False;False;False;False;True;False;False	55068;77093;162897;162962;233078;318456;318486	280;365	0	0	6380	0	0	0	0	0	5041	0	0	0	0	3483.3	0	0	0	0	0	0	0	0	0
A8MWD9;P62308	A8MWD9;P62308	4;3	4;3	4;3	Putative small nuclear ribonucleoprotein G-like protein 15;Small nuclear ribonucleoprotein G	SNRPGP15;SNRPG	2	4	4	4	38.2	38.2	38.2	8.544	76	76;76	0	159.52	82	FSLKLNGGR;GNSIIMLEALER;GNSIIMLEALERV;HVQGILR				True;True;True;True	86135;105094;105123;123088		24479	30925	83580	62027	65576	92206	90072	48103	99972	76136	35018	72202	74479	41131	104280	88799	63327	60732	112620	94501	107220	131330	122640
P0DOY3;P0DOY2;P0CG04;P0CF74;B9A064	P0DOY3;P0DOY2;P0CG04;P0CF74;B9A064	1;1;1;1;1	1;1;1;1;1	1;1;1;1;1	Ig lambda-1 chain C regions;Ig lambda-6 chain C region;Immunoglobulin lambda-like polypeptide 5	IGLC1;IGLC6;IGLL5	5	1	1	1	14.2	14.2	14.2	11.265	106	106;106;106;106;214	0.0057522	1.9587	1	SYSCQVTHEGSTVEK				True	252648		0	0	0	0	0	0	0	0	0	0	0	0	0	0	0	0	0	0	0	0	0	0	0
CON__ENSEMBL:ENSBTAP00000007350	CON__ENSEMBL:ENSBTAP00000007350	32	32	7			1	32	32	7	26.1	26.1	6.6	192.99	1742	1742	0	264.55	247	AAGLAFSDGDHR;AAGLAFSDGDHRTEIR;AELADQAASWLTR;AMELLQEEDLIEEDDIPVR;ATSGLLGAHASAITAYALSLTEAPEDLRR;CSVFYGAPR;DDGSFHDPFPVMDR;DGSYGAWLHR;DMSGSPASGIPVK;EEMVYELNPLDPR;EPFLSCCQFAESLR;FGLLGEDGEKTFLR;FVLSPFSLDLSK;GDPQYLLDSNSWIEEMPSER;GSFDFPVGDAISK;HRTPCAQLNSFLQEYGTQGCQV;IGVPLSVAVK;ILSLAQDQVGGSPEK;ITQVLHFTK;LGQYTSPVAK;LLLFSPSVVR;LLLPDSLTTWEIHGVSLSK;LLSTLCSADVCQCAEGK;LQDAPSGQVVR;LQLEPGKEYLIMGLDGATYDLK;LVDGQCQI…			+	True;True;True;True;True;True;True;True;True;True;True;True;True;True;True;True;True;True;True;True;True;True;True;True;True;True;True;True;True;True;True;True	1043;1045;6043;17107;24035;31521;34509;37306;43528;56946;67681;79509;88184;92671;108584;121179;131405;137273;143462;169770;176344;176457;177535;181226;181957;186912;209033;236444;264658;272111;281521;284138		42030	44077	139570	204610	112970	140920	158900	168530	212370	274110	29631	36936	55928	46705	22972	29529	239500	273700	293540	221260	127960	120650	85262
CON__ENSEMBL:ENSBTAP00000011227	CON__ENSEMBL:ENSBTAP00000011227	1	1	1			1	1	1	1	15.3	15.3	15.3	14.629	137	137	0	71.094	22	ALEWLGVIYSGGSTGYNPALK			+	True	14274		0	0	0	18066	12514	24121	4262.8	7511.5	26305	33799	0	0	5186.3	0	0	0	26933	51532	44403	42293	35447	38727	9895.6
CON__ENSEMBL:ENSBTAP00000014147	CON__ENSEMBL:ENSBTAP00000014147	5	5	5			1	5	5	5	57.5	57.5	57.5	11.756	113	113	0	24.162	65	TIIYGSSSRPSGVPDR;TIIYGSSSRPSGVPDRFSGSK;VLTQPSSVSGSLGQR;VSITCSGSSNNIGR;YGVGWYQQVPGSGLR			+	True;True;True;True;True	262579;262585;295310;300683;314960		69504	32051	155480	166640	18689	38375	217620	306460	49693	73751	73420	66853	27158	26246	71364	39327	212690	196050	119620	69279	99032	133850	31761
CON__ENSEMBL:ENSBTAP00000016046;P23142;P23142-2;P23142-3;P23142-4	CON__ENSEMBL:ENSBTAP00000016046	15;7;4;4;4	15;7;4;4;4	15;7;4;4;4			5	15	15	15	33.1	33.1	33.1	77.456	706	706;703;566;601;683	0	220.11	206	ACSLPYASESK;AGYYFDGISR;AITPAYPANHADIIFDITDGNLR;CLAFECPENYRR;DSFDIIKR;EFTRPEEIIFLR;GQETADFAPGDGGDLQETAK;GYHLNEEGTR;GYQLSDVDGVTCEDIDECALPTGGHICSYR;MVQEQCCQNQLEELHCATGINLANEQDSCATPR;RGYQLSDVDGVTCEDIDECALPTGGHICSYR;SCRPNDVACVLDPVHTISHTVVSLPTFR;TCVDINECR;VSEIEEEQEDPYLNDR;YMDGMTVGVVR			+	True;True;True;True;True;True;True;True;True;True;True;True;True;True;True	3324;10019;12129;29932;46539;57924;107355;113907;114271;197439;223942;229104;255264;300131;318500		90062	73341	116430	140200	70386	81986	397100	410210	82460	98771	48818	54006	28378	29239	89597	90882	379950	396490	108370	98918	180570	194010	39537
CON__ENSEMBL:ENSBTAP00000018229;P02774;P02774-3;P02774-2	CON__ENSEMBL:ENSBTAP00000018229	24;8;8;6	2;0;0;0	2;0;0;0			4	24	2	2	52.4	4.4	4.4	53.661	475	475;474;493;352	0	37.276	34	CCDSVSEDCIK;CCDSVSEDCIKELPEYAVK;DDFTSLSMVLYSR;ELPEYAVK;FPDATETDLQELVAK;GKFPDATETDLQELVAK;GQELCADYSENTFTEYK;GQELCADYSENTFTEYKK;HFSLLTIMTNR;HQPQEFPTYVEPTNDEICEAFR;HQPQEFPTYVEPTNDEICEAFRK;HQPQEFPTYVEPTNDEICEAFRKDPK;ICSQYAAYGK;IPEVFLTK;KLCMAALK;LCDNLSTK;LCMAALK;LPMNKDVCDEGNTK;SCESNSPFPVHPGTPECCTHEGLEK;SCESNSPFPVHPGTPECCTHEGLEKK;SLDECCHSESSTACLNAK;SYLSMVGSCCTSPNPTVCFLK;VLDQYIFELSR;VPTAHLEDVLPLAEDITTIL…			+	False;False;True;False;False;False;False;False;False;False;False;False;False;True;False;False;False;False;False;False;False;False;False;False	28224;28229;34457;65022;83715;101026;107259;107309;116056;120854;120883;120904;125975;139227;152875;161848;161932;180531;228919;228933;238868;252539;292394;298446	45	0	0	42435	36551	0	34290	37796	22105	45586	73641	18297	10839	11443	19305	0	0	97823	97830	73714	91469	73083	57573	68984
CON__ENSEMBL:ENSBTAP00000018574;P05546	CON__ENSEMBL:ENSBTAP00000018574	10;1	10;1	10;1			2	10	10	10	28.4	28.4	28.4	55.207	496	496;499	0	54.775	38	AADFSDPAFLAHTNR;DYDLVGALR;EYYFAEVR;FSVDRPFLFLIYEHR;GAFLAASDQELDCDVLR;GSWVNKFPVEMTHNHNFR;HQGTITVNEEGTQAAAVTAVGFMPLSTQVR;IVIDLFK;SVSDLYVQK;TLESQLTPQAVER			+	True;True;True;True;True;True;True;True;True;True	577;50261;75252;86611;90144;109778;120654;144663;250991;264703		6447.6	8506.8	70911	40229	15330	6649.7	8618.5	30847	49040	53210	3585.2	8294.4	8032.7	8072.9	2998.9	5220.9	98936	82591	32124	53270	5127.7	14238	21858
CON__ENSEMBL:ENSBTAP00000024146;P01023	CON__ENSEMBL:ENSBTAP00000024146	93;7	93;7	90;5			2	93	93	90	76.1	76.1	74.6	164.34	1477	1477;1474	0	323.31	3730	AAQVTIQSSGTFSTK;AGALCLSR;AILYLNTGYQR;ALLAYAFALAGNQER;ALLAYAFALAGNQERR;APSAEVEMTAYVILAHVTAQPAPNPEDLKR;ASFSVLGDILGSAMR;ATVLNYLPK;AVDQSVLLMRPEAELSAATVYNLLPVK;DFVHFDDTSEPPTETVR;DFVHFDDTSEPPTETVRK;DHSPCYGYQWLSEEHQDAYHSANLVFSR;DLFHCVSFTLPR;DLKPAIVK;DMYSFLQDMGLK;DTGLGLSPTASLR;DTIIKPLLVEPEGLEK;EDNTIHWTRPQKPR;EGSQGSHVYTK;EGSQGSHVYTKALLAYAFALAGNQER;ELVFYYLIMAK;EQETYCICGNGR;FQVENSNR;FSGELNNEGCFSQQVNTK;GATEI…			+	True;True;True;True;True;True;True;True;True;True;True;True;True;True;True;True;True;True;True;True;True;True;True;True;True;True;True;True;True;True;True;True;True;True;True;True;True;True;True;True;True;True;True;True;True;True;True;True;True;True;True;True;True;True;True;True;True;True;True;True;True;True;True;True;True;True;True;True;True;True;True;True;True;True;True;True;True;True;True;True…	1892;7832;11594;14878;14891;18927;21480;24345;25044;36027;36057;38122;41035;41405;43621;47842;47922;55717;59361;59364;65878;67997;85131;85735;91144;93333;98105;105007;106846;107817;108668;113929;115733;115808;125130;125964;134410;135055;139895;139922;144894;144920;146793;148091;148373;158781;158830;176263;176686;177616;180644;184022;184098;197636;198741;200851;209060;210189;210358;212645;214994;2…	101;500;520;526;607;668;675;963;972;981;1212;1382;1389	1532300	1533200	8917600	8774300	3044500	3045000	5690100	5879600	3475600	3355500	2347800	2395600	1834200	1804200	1541100	1556100	10082000	9346800	6893800	6894500	3964500	3833400	3513100
CON__ENSEMBL:ENSBTAP00000024466;CON__ENSEMBL:ENSBTAP00000024462	CON__ENSEMBL:ENSBTAP00000024466;CON__ENSEMBL:ENSBTAP00000024462	7;7	7;7	7;7			2	7	7	7	27.9	27.9	27.9	43.9	401	401;419	0	80.578	128	EPQVYVLAPPQEELSK;FSWFVDDVEVNTATTKPR;IQHQDWTGGK;IQHQDWTGGKEFK;NGQPESEDKYGTTPPQLDADSSYFLYSK;NSWQEGDTYTCVVMHEALHNHYTQK;VHNEGLPAPIVR			+	True;True;True;True;True;True;True	67821;86638;140191;140202;202797;212045;288234		82238	93436	446470	409050	54749	62912	430130	358680	78868	35360	84276	70216	51253	32311	87873	128270	499830	315570	179810	181090	186870	180190	87369
CON__ENSEMBL:ENSBTAP00000025008;Q9H4B7	CON__ENSEMBL:ENSBTAP00000025008;Q9H4B7	19;11	13;5	12;4	Tubulin beta-1 chain	TUBB1	2	19	13	12	50	42.9	40.1	59.299	536	536;451	0	268.7	80	ADVEEEEIGGEAEVEPADKEH;ALTVAELTQQMFDAR;AVLVDLEPGTMDSIR;EIVHIQIGQCGNQIGAK;EVDEQLLNVQTR;FPGQLNADLR;FPGQLNADLRK;FWEVIGEEHGIDWAGSYCGDSALQLER;GYYTEGAELVDR;ILNSFSVMPSPK;IREEYPDR;KLAVNMVPFPR;LAVNMVPFPR;LHFFMPGFAPLTAQGSQQYR;NSSCFVEWIPNNVK;TEAEGCDCLQGFQLVHSLGGGTGSGMGTLLLGK;VAVCDIPPR;VGALFQPDSFVHGNSGAGNNWAK;YLTVACIFR			+	True;True;True;True;True;False;False;True;True;True;False;False;False;True;True;True;False;True;True	4935;16279;61648;72281;83914;84008;88722;114452;136950;140807;152855;161603;170261;211327;256245;278681;285566;318125	343	4087.7	1869.1	215310	216300	48645	72389	9299.9	30314	381950	467300	63702	67653	9592.9	9556.6	609.85	0	87461	45696	326010	301790	29552	17106	5796.3
CON__ENSEMBL:ENSBTAP00000031360	CON__ENSEMBL:ENSBTAP00000031360	3	3	3			1	3	3	3	11.2	11.2	11.2	54.678	491	491	0	29.276	25	GIWGSVCDDGWAK;IWLDDVHCKGEEQSLEQCQHR;KEEQVVCQQLGCGKPIFVPAK			+	True;True;True	100776;145827;148945		0	0	44966	36180	10370	20322	53024	8840.4	26653	26948	19120	12905	2920.5	4786.3	5105.6	5889.1	48539	32307	59999	52430	22934	28026	9217.1
CON__ENSEMBL:ENSBTAP00000032840	CON__ENSEMBL:ENSBTAP00000032840	8	8	7			1	8	8	7	15.4	15.4	13.9	92.273	825	825	0	64.045	28	DEVLENVSPSCPK;EVLLQTFLDDTSPGDKR;GFEPTLEALFGK;GIISALLLPPETEEAK;ITQLLSGEQNEQVK;NFVASHIANILNSEDLYVQDLK;STSPPNHAEAIVK;YVYNYEAESSSGVPGTADSR			+	True;True;True;True;True;True;True;True	35302;73154;95150;99681;143427;202035;249404;322320		0	2775.8	27509	17172	21581	26058	0	0	51196	44780	0	0	5326.3	4230.1	0	0	34882	11415	14335	12581	5517.3	2915.1	8212.6
CON__ENSEMBL:ENSBTAP00000033053	CON__ENSEMBL:ENSBTAP00000033053	1	1	1			1	1	1	1	15.1	15.1	15.1	14.759	139	139	0	2.9345	4	ALEWLGGIDTGGSTGYNPGLK			+	True	14260		0	0	30048	96161	0	54334	83701	0	0	0	0	0	0	25875	0	0	131030	62529	116330	89973	74737	0	83517
CON__ENSEMBL:ENSBTAP00000034412	CON__ENSEMBL:ENSBTAP00000034412	9	9	9			1	9	9	9	55.3	55.3	55.3	22.336	199	199	0	29.096	82	ALCQKPEISNGK;DQYVSPETVTVR;EIWGTDVVEYECQEGYTLVGEAR;FVGWSPPAPQCK;HGHFVYIQR;LSLEIEKLEQEKR;LSVEKDQYVSPETVTVR;MVGSQDILCSENK;VSAEVCEAVFK			+	True;True;True;True;True;True;True;True;True	13261;46154;61817;87971;116376;184654;185208;197198;299902		10191	9654.5	80545	72815	20002	17825	92153	67703	55718	56499	28589	26165	20519	20226	11939	15336	89086	75565	75204	98027	29967	24473	15062
CON__ENSEMBL:ENSBTAP00000037665	CON__ENSEMBL:ENSBTAP00000037665	17	17	17			1	17	17	17	46.2	46.2	46.2	65.19	578	578	0	162.95	228	AESLVFVQTDKPIYKPGQTVQFR;ELTFYYLIK;GLPFFGQVLLVNEK;GLVTINVCR;GSIAQSETHVLSIK;GVFSFSFR;IEHSFEVDEYVLPK;IFQWPSFK;KISFLEDEFEVSVCSLYTYGKPVR;LQGGLSQLSFPLSVEPALGPYK;NLLTDLEAK;SICEEFSQQADDEGCFTQLVNAK;SYIQLEPVADTVICGKTQEIR;VHYILNGQILTDER;VREEGTGLELTGHGSSEITNTLSK;VVLLKEPGKR;WLEESHIPATHTASHIFSPSK			+	True;True;True;True;True;True;True;True;True;True;True;True;True;True;True;True;True	6617;65748;102875;103711;108872;111906;127918;129368;152337;181774;206229;236591;252441;288549;299634;304845;309428		4232.3	14933	284480	206040	111290	120680	141310	94156	195990	235740	39147	38620	35877	26261	3205.3	5617.2	411800	375820	246920	256020	143050	143040	100560
CON__ENSEMBL:ENSBTAP00000038329	CON__ENSEMBL:ENSBTAP00000038329	2	1	1			1	2	1	1	27.5	15	15	8.5787	80	80	0	3.9746	5	ETQSIIFLGK;LPENVTPEEQHK			+	False;True	71641;180211		0	0	29640	23684	0	0	8117.2	26715	0	0	0	0	0	5254.5	2905.9	0	23279	0	6604.8	12323	4986.1	1858.9	0
CON__P00735;P00734	CON__P00735	24;7	24;7	24;7			2	24	24	24	39.5	39.5	39.5	70.505	625	625;622	0	323.31	326	ELFESYIEGR;ENLDRDIALLK;ETWTTSVAEVQPSVLQVVNLPLVERPVCK;GDACEGDSGGPFVMK;ITDNMFCAGYKPGEGK;ITDNMFCAGYKPGEGKR;IVEGQDAEVGLSPWQVMLFR;KSPQELLCGASLISDR;LKRPIELSDYIHPVCLPDK;LLHAGFK;NPDGSITGPWCYTTSPTLR;QVQDQTEKELFESYIEGR;RPIELSDYIHPVCLPDK;RPIELSDYIHPVCLPDKQTAAK;SGIECQLWR;SPQELLCGASLISDR;TFGAGEADCGLRPLFEK;TFGAGEADCGLRPLFEKK;TSEDHFQPFFNEK;WYQMGIVSWGEGCDR;WYQMGIVSWGEGCDRDGK;YGFYTHVFR;YNWKENLDR;YNWKENLDRDIALLK			+	True;True;True;True;True;True;True;True;True;True;True;True;True;True;True;True;True;True;True;True;True;True;True;True	63958;67277;71986;92039;142581;142627;144207;156552;173806;175906;208625;221659;225936;225962;234928;244192;258195;258205;270469;310672;310678;314299;319091;319101	383	20933	35097	314900	346720	174180	152920	199690	181600	570560	538760	139970	146480	84185	85572	36426	43089	462170	440270	429280	519130	115430	92614	76664
CON__P00761	CON__P00761	8	8	8			1	8	8	8	43.3	43.3	43.3	24.409	231	231	0	323.31	1792	APVLSDSSCK;IITHPNFNGNTLDNDIMLIK;IITHPNFNGNTLDNDIMLIKLSSPATLNSR;LGEHNIDVLEGNEQFINAAK;LSSPATLNSR;SCAAAGTECLISGWGNTK;SSGSSYPSLLQCLK;VATVSLPR			+	True;True;True;True;True;True;True;True	19069;134239;134376;167689;185065;228697;247116;278419	94	7519400	8927200	52412000	45500000	9944700	8599100	40349000	35528000	6692100	7360000	32404000	38664000	16276000	12989000	32256000	33159000	39413000	37126000	16966000	18665000	20204000	18263000	14127000
CON__P00978	CON__P00978	7	7	7			1	7	7	7	19.9	19.9	19.9	39.234	352	352	0	159.18	129	ADSCQLDYSQGPCLGLFK;ESLLEEFR;EYCGIPGEADEELLR;KADSCQLDYSQGPCLGLFK;KADSCQLDYSQGPCLGLFKR;SYIQLWAFDAVK;TVEACNLPIVQGPCR			+	True;True;True;True;True;True;True	4796;70195;74438;146919;146944;252453;273202		10717	11716	173410	172200	117160	109440	196620	197970	70906	84809	21908	31396	56636	68640	27629	21494	184690	291100	230050	173670	128550	121150	204270
CON__P01030	CON__P01030	28	4	4			1	28	4	4	22.7	4	4	192.79	1741	1741	0	11.382	14	AAGLAFSDGDHR;AAGLAFSDGDHRTEIR;AELADQAASWLTR;AMELLQEEDLIEEDDIPVR;ATSGLLGSHASAITAYALSLTEAPEDLRR;CSVFYGAPR;DGSYGAWLHR;DMSGSPASSIPVK;FGLLGEDGEKTFLR;GDPQYLLDSNSWIEEMPSER;GSFDFPVGDAISK;HRTPCAQLNSFLQEYGTQGCQV;IGVPLSVAVK;ILSLAQDQVGGSAEK;ITQVLHFTK;LGQYTSPVAK;LLLFSPSVVR;LLSTLCSADVCQCAEGK;LQDAPSGQVVR;LQETATWLLSQQR;LQLEPGKEYLIMGLDGATYDLK;LVDGQCQISLQK;NPSHVNELCSPK;SHVLQLTNHQVHR;TLEIPGNSDPNIIPEGDFK;TTGLCVATPAR…			+	False;False;False;False;True;False;False;True;False;False;False;False;False;True;False;False;False;False;False;True;False;False;False;False;False;False;False;False	1043;1045;6043;17107;24037;31521;37306;43532;79509;92671;108584;121179;131405;137269;143462;169770;176344;177535;181226;181661;181957;186912;209033;236444;264658;272111;281521;284138		4533.2	7642.2	12374	13895	16229	15156	30626	20773	25953	51740	0	0	0	6432.1	0	7979.8	33075	29751	37529	60126	15080	21561	31354
CON__P01044-1;CON__Q2KJ62	CON__P01044-1;CON__Q2KJ62	8;7	8;7	2;2			2	8	8	2	19.3	19.3	8.1	68.889	621	621;621	0	118.76	80	LCAGCPKPIPVDSPDLEEPLSHSIAK;LISDFPETTSPKCPSR;MDNPDTFYSLK;SGNQFVLYR;SPDLEPVLR;TWQDCDYKDSAQAATGECTATVAK;VYPTVNCQPLGQTSLMK;YSIVFIAR			+	True;True;True;True;True;True;True;True	161790;172117;191754;235192;243608;275431;307138;320629		116580	103160	429980	425100	91348	107110	533330	569510	122440	168040	43374	54075	125250	102490	286200	159560	779730	659300	238570	178240	238460	356560	173840
CON__P01045-1	CON__P01045-1	8	2	2			1	8	2	2	17.1	5.8	5.8	68.709	619	619	0	13.538	2	LISDFPETTSPKCPSR;LNAEHDGTFYFK;MDNPDTFYSLK;SGNQFVLYR;SPDLEPVLR;TWQDCDYKDSAQAATGQCTATVAK;VYPTVNCQPLGQTSLMK;YSIVFIAR			+	False;True;False;False;False;True;False;False	172117;178555;191754;235192;243608;275441;307138;320629		0	0	0	0	0	0	0	3471.6	0	0	0	0	0	0	0	0	0	5113.2	0	0	0	1730.9	0
CON__P01966;P02008	CON__P01966	10;1	10;1	6;0			2	10	10	6	85.9	85.9	63.4	15.184	142	142;142	0	323.31	395	AVEHLDDLPGALSELSDLHAHK;AVEHLDDLPGALSELSDLHAHKLR;FLANVSTVLTSK;LLSHSLLVTLASHLPSDFTPAVHASLDK;LRVDPVNFK;MFLSFPTTK;TYFPHFDLSHGSAQVK;VDPVNFK;VGGHAAEYGAEALER;VLSAADKGNVK			+	True;True;True;True;True;True;True;True;True;True	25349;25362;81304;177460;183418;193056;275876;281043;286171;294804	33	489570	587650	2255900	1787700	750110	642850	1921700	1563400	2131500	2001100	788710	894000	639010	525670	844650	749010	1821300	1746500	1762100	1903800	829350	799700	676750
CON__P02070	CON__P02070	8	4	4			1	8	4	4	60.7	36.6	36.6	15.954	145	145	0	102.58	42	EFTPVLQADFQK;FFESFGDLSTADAVMNNPK;LLGNVLVVVLAR;LLVVYPWTQR;VDEVGGEALGR;VKVDEVGGEALGR;VLDSFSNGMK;VVAGVANALAHR			+	True;True;False;False;False;False;True;True	57914;78412;175803;177940;280118;291254;292455;303672		0	1931.4	73515	38839	32854	41003	20767	10157	40788	237190	4414.7	2055.7	11795	20882	0	3189.8	72672	56893	148110	1642.9	42492	33715	26495
P02533;CON__P02533;CON__Q6IFX2;CON__A2A4G1;P19012;CON__P19012;P08727;CON__Q3ZAW8;CON__P08727;CON__P19001;CON__Q9Z2K1;CON__Q61782;CON__Q99456;Q99456;CON__P05784;CON__Q9D312;CON__Q7Z3Y9;P19012-2;Q7Z3Y9;P35900;CON__P35900	P02533;CON__P02533	15;15;7;5;5;5;4;4;4;4;4;2;2;2;2;1;1;1;1;1;1	11;11;6;1;2;2;1;2;1;1;2;2;0;0;0;1;0;1;0;1;1	3;3;1;0;0;0;0;0;0;0;0;1;0;0;0;0;0;0;0;0;0	Keratin, type I cytoskeletal 14	KRT14	21	15	11	3	34.7	29.4	9.7	51.561	472	472;472;452;456;456;456;400;474;400;403;469;93;494;494;423;431;468;251;468;424;424	0	38.825	42	ALEEANADLEVK;APSTYGGGLSVSSSR;ASLENSLEETK;DAEEWFFTK;EVATNSELVQSGK;GSCGIGGGIGGGSSR;ILNEMRDQYEK;LAADDFR;LASYLDK;LASYLDKVR;LLEGEDAHLSSSQFSSGSQSSR;NHEEEMNALR;TRLEQEIATYRR;VLDELTLAR;VTMQNLNDR			+	True;True;True;True;True;True;True;False;False;False;True;True;True;True;False	13637;19023;22022;32317;72118;108315;136928;158937;161234;161246;175113;203141;270127;291953;302859		9451.2	10205	95498	87444	8114	7300.3	7292.8	4698.2	170380	172240	1578.7	3937.6	0	7582	0	6756.6	70958	61294	4257.6	0	5317.6	3375.4	7446.5
CON__P02538;P02538;CON__P48668;CON__P04259;P48668	CON__P02538;P02538;CON__P48668;CON__P04259;P48668	10;10;9;9;9	5;5;4;4;4	0;0;0;0;0	Keratin, type II cytoskeletal 6A;Keratin, type II cytoskeletal 6C	KRT6A;KRT6C	5	10	5	0	16.3	10.8	0	60.044	564	564;564;564;564;564	0	5.9768	5	ADTLTDEINFLR;AQYEEIAQR;DVDAAYMNKVELQAK;FLEQQNK;FLEQQNKVLETK;NKYEDEINKR;NLDLDSIIAEVK;TAAENEFVTLKK;YEDEINKR;YEELQVTAGR			+	True;False;True;False;True;False;False;True;False;True	4850;20581;48628;81627;81629;205101;205531;252998;312462;312602		0	0	3389.8	0	0	0	0	0	5706.3	10034	0	0	0	0	0	0	0	0	0	0	0	0	0
CON__P02584	CON__P02584	8	4	4			1	8	4	4	54.3	32.9	32.9	15.057	140	140	0	72.602	35	CYEMASHLR;CYEMASHLRR;DSLLQDGEFTMDLR;DSPSVWAAVPGK;SSFFVNGLTLGGQK;TFVNITPAEVGILVGK;TFVNITPAEVGILVGKDR;TLVLLMGK			+	False;False;True;False;True;True;True;False	31960;31981;46755;47024;246711;258965;258967;266663		6925.7	8312.4	80755	5013.1	56795	45144	68422	32858	206660	106400	39220	40540	0	37286	7035.6	22021	88759	86015	215450	123380	22159	34676	14999
CON__P02662	CON__P02662	4	4	4			1	4	4	4	24.1	24.1	24.1	22.975	199	199	0	26.115	41	FFVAPFPEVFGK;HIQKEDVPSER;HQGLPQEVLNENLLR;YLGYLEQLLR			+	True;True;True;True	78721;117560;120622;317407		0	0	17614	19827	0	0	265920	177800	0	592.93	0	3927.7	1776.4	3368.2	1620.7	0	15678	17245	0	1474.1	3384.9	17807	213.08
CON__P02663	CON__P02663	4	4	4			1	4	4	4	19.3	19.3	19.3	24.348	207	207	0	4.6367	10	ALNEINQFYQK;FALPQYLK;ITVDDKHYQK;NAVPITPTLNR			+	True;True;True;True	15259;75794;143659;199198		0	0	463.61	0	0	0	337890	235670	0	0	523.58	0	0	1286.6	0	0	0	0	0	0	0	0	239.77
CON__P02666	CON__P02666	1	1	1			1	1	1	1	9.1	9.1	9.1	23.583	209	209	0	43.858	5	DMPIQAFLLYQEPVLGPVR			+	True	43476	185	0	0	0	0	0	0	192410	79755	1078.6	1240.6	0	0	0	0	0	0	0	0	0	0	0	0	0
CON__P02668	CON__P02668	3	3	3			1	3	3	3	23.1	23.1	23.1	18.974	169	169	0	29.189	8	SCQAQPTTMAR;SPAQILQWQVLSNTVPAK;YIPIQYVLSR			+	True;True;True	229093;243439;316020		0	0	0	0	0	0	525080	287060	0	0	0	0	11178	8022.6	0	0	0	0	0	0	0	0	0
CON__P02672	CON__P02672	12	12	12			1	12	12	12	24.6	24.6	24.6	67.011	615	615	0	76.292	55	ALEHKVDLEDYK;DIQYLPLIK;DKDDFFTR;EEGSVSSGTKQEFHTGK;EVVKSEDGSDCGDADFDWHHTFPSR;GDSVSQGTGLAPGSPR;GNLDDFFHR;MEDEAESLEDLGFK;QFVSSSTTVNR;SEDGSDCGDADFDWHHTFPSR;SQLQEAPLEWK;TGLAPEFAALGESGSSSSK			+	True;True;True;True;True;True;True;True;True;True;True;True	13884;39063;39652;56694;73847;92890;104642;192074;217868;230971;245493;259961		5758.3	3426.3	12277	53418	23151	29046	44809	44681	35150	44864	4895.9	3787.7	4929	5970.4	3661.9	6586.7	88359	87393	73401	54026	20809	35943	3959.9
CON__P02676;P02675	CON__P02676	12;1	12;1	12;1			2	12	12	12	32.9	32.9	32.9	56.44	495	495;491	0	59.33	46	EDGGGWWYNR;GGWTVIQNR;HGTDDGVVWMNWQGSWYSMK;HQLYIDETVKNNIPTK;IRPYFPEQ;ISQLTNMGPTK;LESDVSTQMEYCR;NGGETSEMYLIQPEDSSKPYR;TPCTVTCNIPVVSGK;TSSSTFQYITLLK;YCGVPGEYWLGNDR;YYWGGAYTWDMAK			+	True;True;True;True;True;True;True;True;True;True;True;True	55274;98298;116665;120842;141051;142069;165377;202367;268310;271170;311613;323130		3253.9	4064	40120	48477	21286	30407	54363	7916.5	81911	85728	12031	3684.2	9531.2	9339.8	6055.5	0	67842	126560	44230	44941	23170	25795	6698
CON__P02754	CON__P02754	4	4	4			1	4	4	4	35.8	35.8	35.8	18.281	162	162	0	12.147	12	LSFNPTQLEEQCHI;TPEVDDEALEKFDK;VLVLDTDYKK;VYVEELKPTPEGDLEILLQK			+	True;True;True;True	183978;268432;295535;307342		3086.9	3696	0	1325.7	3168	5486.2	81413	85492	0	0	0	5115.6	6833.3	5324.4	0	4321.1	0	0	0	1615.5	0	4892.4	3200.7
CON__P02768-1;P02768;P02768-3;P02768-2	CON__P02768-1;P02768;P02768-3;P02768-2	44;44;30;28	39;39;27;24	39;39;27;24	Serum albumin	ALB	4	44	39	39	70.3	64	64	69.366	609	609;609;396;417	0	323.31	415	AAFTECCQAADK;ADDKETCFAEEGK;ADDKETCFAEEGKK;ALVLIAFAQYLQQCPFEDHVK;AVMDDFAAFVEK;CCAAADPHECYAK;CCTESLVNR;DLGEENFK;ECCEKPLLEK;EFNAETFTFHADICTLSEK;EFNAETFTFHADICTLSEKER;ETYGEMADCCAK;FKDLGEENFK;FQNALLVR;HPDYSVVLLLR;HPYFYAPELLFFAK;KQTALVELVK;KVPQVSTPTLVEVSR;LCTVATLR;LDELRDEGK;LKECCEKPLLEK;LVNEVTEFAK;LVRPEVDVMCTAFHDNEETFLK;LVRPEVDVMCTAFHDNEETFLKK;LVTDLTK;MPCAEDYLSVVLNQLCVLHEK;NECFLQHKDDNPNLPR;QEPERNECFLQH…			+	True;True;True;True;True;True;False;True;True;True;True;True;True;True;True;True;True;False;True;True;True;True;True;True;False;True;True;True;True;True;True;True;True;True;True;True;True;True;True;True;True;True;False;False	955;3626;3631;16749;26357;28137;28343;41170;54670;57543;57545;72044;81014;84876;119784;120313;155964;157964;162142;162632;173030;188023;188510;188512;188777;195466;200572;217457;219726;220758;224001;224059;225296;225529;236108;240272;240279;255134;275806;283743;288376;288382;298331;318230	111;572	72408	61608	98327	89825	36808	50502	76148	90702	98548	103870	185900	179650	92719	91343	144940	134690	257810	264500	68852	102760	33975	45485	45664
CON__P02769	CON__P02769	73	73	68			1	73	73	68	82.2	82.2	77.4	69.293	607	607	0	323.31	3532	AEFVEVTK;AFDEKLFTFHADICTLPDTEK;ATEEQLK;CCAADDKEACFAVEGPK;CCTESLVNR;CCTESLVNRRPCFSALTPDETYVPK;CCTKPESERMPCTEDYLSLILNR;DAFLGSFLYEYSR;DAIPENLPPLTADFAEDK;DAIPENLPPLTADFAEDKDVCK;DAIPENLPPLTADFAEDKDVCKNYQEAK;DDPHACYSTVFDK;DDPHACYSTVFDKLK;DDSPDLPK;DLGEEHFK;DTHKSEIAHR;EACFAVEGPK;ECCDKPLLEK;ECCHGDLLECADDR;ECCHGDLLECADDRADLAK;ETYGDMADCCEK;ETYGDMADCCEKQEPER;ETYGDMADCCEKQEPERNECFLSHK;EYEATLEECCAK;EYEATLEECCA…			+	True;True;True;True;True;True;True;True;True;True;True;True;True;True;True;True;True;True;True;True;True;True;True;True;True;True;True;True;True;True;True;True;True;True;True;True;True;True;True;True;True;True;True;True;True;True;True;True;True;True;True;True;True;True;True;True;True;True;True;True;True;True;True;True;True;True;True;True;True;True;True;True;True	5714;6847;23254;28188;28343;28383;28393;32494;32885;32914;32925;34738;34792;34841;41147;47858;51625;54617;54715;54737;71996;72034;72040;74482;74500;74564;80975;89671;103629;119027;119050;119938;120342;155928;157964;160176;160185;162164;166862;168645;172988;173294;173408;173461;184870;188015;188777;195490;200573;200599;215089;215094;217471;217516;219718;220747;224040;224140;224152;225576;235988;23…	111;469;571	2973100	3145500	12942000	12318000	9271000	9664800	15510000	14728000	2608900	2868500	2067900	2089000	2738800	2631400	3985100	4067000	14410000	12440000	7233100	6841400	7083000	7212800	7179100
CON__P06868;P00747	CON__P06868	34;1	34;1	34;1			2	34	34	34	56.4	56.4	56.4	91.215	812	812;810	0	323.31	437	APWCYTTNSEVR;ATTVAGVPCQEWAAQEPHQHSIFTPETNPQSGLER;CEEETDFVCR;DCQAWDSQSPHAHGYIPSK;DCQAWDSQSPHAHGYIPSKFPNK;EAHLPVIENK;EPSQADIALLK;EQQCVVMAENSK;EQSVQEIPVSR;EVIPACLPPPNYMVAAR;FSPEKFPLAGLEENYCR;HFCGGTLISPK;IVGGCVSKPHSWPWQVSLR;IYLLECK;LFREPSQADIALLK;LSRPAIITK;MRDVILYEK;NLEENYCR;NPDADKSPWCYTTDPR;NPDGDVNGPWCYTMNPR;NPDGEPRPWCFTTDPQKR;NYGGTVAVTESGHTCQR;SVEDCAAKCEEETDFVCR;TECYITGWGETQGTFGEGLLK;VCNRNEYLDGR;VK…			+	True;True;True;True;True;True;True;True;True;True;True;True;True;True;True;True;True;True;True;True;True;True;True;True;True;True;True;True;True;True;True;True;True;True	19110;24276;28847;33915;33926;52737;67876;68721;68816;73027;86324;115691;144501;146388;166719;184891;196031;205631;208495;208592;208606;214382;249945;256410;279659;291164;299894;300876;308067;308070;308235;310132;312306;315982		34702	30780	199200	187150	56431	72521	235300	249790	139210	141170	29883	51881	54622	43893	51002	59465	272970	267110	228860	200920	110890	119420	108010
CON__P08779;P08779	CON__P08779;P08779	11;11	2;2	2;2	Keratin, type I cytoskeletal 16	KRT16	2	11	2	2	25.8	8	8	51.267	473	473;473	0	8.9978	3	ALEEANADLEVK;ASLENSLEETK;GSCGIGGGIGGGSSR;IIAATIENAQPILQIDNAR;LAADDFR;LASYLDK;LASYLDKVR;TEELNKEVASNSELVQSSR;TRLEQEIATYRR;VLDELTLAR;VTMQNLNDR			+	False;False;False;True;False;False;False;True;False;False;False	13637;22022;108315;132197;158937;161234;161246;256533;270127;291953;302859		0	0	20899	8273.9	3453.9	0	0	0	31729	30228	0	0	0	0	0	0	4346	9591.7	0	0	0	0	0
CON__P12763;P02765	CON__P12763	17;3	17;3	17;3			2	17	17	17	52.9	52.9	52.9	38.418	359	359;367	0	323.31	711	ALGGEDVR;AQFVPLPVSVSVEFAVAATDCIAK;CDSSPDSAEDVR;CDSSPDSAEDVRK;CNLLAEK;EPACDDPDTEQAALAAVDYINK;EVVDPTK;EVVDPTKCNLLAEK;GYKHTLNQIDSVK;HTFSGVASVESSSGEAFHVGK;HTLNQIDSVK;HTLNQIDSVKVWPR;QDGQFSVLFTK;QQTQHAVEGDCDIHVLK;QQTQHAVEGDCDIHVLKQDGQFSVLFTK;TPIVGQPSIPGGPVR;VVHAVEVALATFNAESNGSYLQLVEISR			+	True;True;True;True;True;True;True;True;True;True;True;True;True;True;True;True;True	14414;19497;28644;28700;30648;67604;73741;73789;114075;122074;122232;122296;216998;220312;220391;268564;304519		10846000	10244000	10084000	9277500	3207900	3389900	7722900	8073300	1994900	2377100	3285000	3159100	3053900	2990600	7932000	8109600	8227100	6194300	4862000	4805900	2418300	2253100	2391600
CON__P13645;P13645;CON__P02535-1;CON__P08730-1;CON__Q148H6;CON__Q7Z3Y7;Q7Z3Y7;CON__Q7Z3Z0;CON__Q7Z3Y8;Q7Z3Z0;Q7Z3Y8	CON__P13645;P13645	27;27;9;5;3;3;3;2;2;2;2	26;26;9;4;3;3;3;2;2;2;2	21;21;5;0;1;1;1;1;1;1;1	Keratin, type I cytoskeletal 10	KRT10	11	27	26	21	43.2	43.2	36.9	59.51	593	593;584;570;437;464;486;464;450;459;450;459	0	243.11	342	ADLEMQIESLTEELAYLKK;ALEESNYELEGK;DAEAWFNEK;ELTTEIDNNIEQISSYK;GSLGGGFSSGGFSGGSFSR;GSSGGGCFGGSSGGYGGLGGFGGGSFR;IKEWYEK;IRLENEIQTYR;KNHEEEMKDLR;LAADDFR;LASYLDK;LASYLDKVR;LENEIQTYR;LKYENEVALR;NHEEEMKDLR;QSLEASLAETEGR;QSVEADINGLR;QSVEADINGLRR;SEITELRR;SGGGGGGGGCGGGGGVSSLR;SKELTTEIDNNIEQISSYK;SLLEGEGSSGGGGR;SQYEQLAEQNR;SQYEQLAEQNRK;VLDELTLTK;VTMQNLNDR;YENEVALR			+	True;True;True;True;True;True;True;True;True;True;False;True;True;True;True;True;True;True;True;True;True;True;True;True;True;True;True	4401;13694;32233;65812;109081;109569;134971;141046;154521;158937;161234;161246;165192;173991;203132;220624;220695;220697;231617;234708;238093;240458;245832;245863;291957;302859;312973		119360	125070	612400	586550	299490	312190	274740	318460	678220	626190	702890	672910	37052	28084	166150	193460	493510	443900	50653	70571	97941	137350	178850
CON__P13647;P13647	CON__P13647;P13647	15;15	11;11	4;4	Keratin, type II cytoskeletal 5	KRT5	2	15	11	4	27.8	22.9	8.8	62.378	590	590;590	0	21.196	22	DVDAAYMNKVELEAK;FLEQQNK;GLGVGFGSGGGSSSSVK;LAELEEALQK;LRAEIDNVKK;NKYEDEINKR;NLDLDSIIAEVK;SFSTASAITPSVSR;SLYNLGGSKR;TEAESWYQTK;TTAENEFVMLKK;VDALMDEINFMK;VSLAGACGVGGYGSR;YEDEINKR;YEELQQTAGR			+	True;False;True;True;True;False;False;True;True;True;True;True;True;False;True	48627;81627;102442;159525;183020;205101;205531;233369;241993;256281;271358;279827;300698;312462;312596		1479.8	0	5687.6	15013	1050.2	775.56	1627.5	2711.2	72800	18200	1562.7	0	6348.5	0	0	0	1407.4	0	0	0	0	570.41	0
CON__P15497	CON__P15497	24	24	23			1	24	24	23	64.5	64.5	64.5	30.276	265	265	0	323.31	424	AKPVLEDLR;DFATVYVEAIK;DFATVYVEAIKDSGR;DSGRDYVAQFEASALGK;DYVAQFEASALGK;EGGGSLAEYHAK;EQLGPVTQEFWDNLEK;KWHEEVEIYR;LEALKEGGGSLAEYHAK;LLDNWDTLASTLSK;LSPLAQELR;QGLLPVLESLK;QQLAPYSDDLR;VAPLGEEFR;VAPLGEEFREGAR;VKDFATVYVEAIK;VKDFATVYVEAIKDSGR;VQPYLDEFQK;VQPYLDEFQKK;VREQLGPVTQEFWDNLEK;VREQLGPVTQEFWDNLEKETASLR;VSILAAIDEASK;VSILAAIDEASKK;WHEEVEIYR			+	True;True;True;True;True;True;True;True;True;True;True;True;True;True;True;True;True;True;True;True;True;True;True;True	12629;35325;35326;46559;51197;58538;68506;158370;164133;174696;184818;218149;220103;277896;277904;290744;290780;299203;299238;299681;299688;300589;300637;309008		96841	77099	375160	352780	249530	300050	272480	171670	465570	414000	99320	99500	148840	174260	124410	140680	397790	397970	296750	278350	213740	229550	199620
CON__P17690;P02749	CON__P17690	12;1	12;1	12;1			2	12	12	12	51.3	51.3	51.3	38.252	345	345;345	0	296.63	201	ATVIYEGER;CPFPSRPDNGFVNHPANPVLYYK;CSYTEDAQCIDGTIEIPK;DTATFGCHETYSLDGPEEVECSK;EHSSLAFWK;FTCPLTGLWPINTLK;KCSYTEDAQCIDGTIEIPK;RATVIYEGER;TCPKPDELPFSTVVPLKR;TYEPGEQIVFSCQPGYVSR;WSPDLPVCAPITCPPPPIPK;YTTFEYPNTISFSCHTGFYLK			+	True;True;True;True;True;True;True;True;True;True;True;True	24314;30954;31546;47610;60038;86763;147861;222521;254913;275791;310204;321529		28442	36457	258920	227540	88423	73711	348690	366910	194380	150400	125460	109490	66094	44804	107670	77790	361960	376980	302640	234760	254490	200270	126450
CON__P17697	CON__P17697	14	14	14			1	14	14	14	35.8	35.8	35.8	51.113	439	439	0	323.31	283	ASSIMDELFQDR;CQEILEVDCSASNPTQTLLR;EQSHVMDVMEDSFTR;GSLFFNPK;IDSLMENDREQSHVMDVMEDSFTR;KLLLSSLEEAK;KLLLSSLEEAKK;LFNSFPITVTVPQEVSSPNFMENVAEK;LLLSSLEEAK;LLLSSLEEAKK;LYDQLLQSYQQK;RPQDTQYYSPFSSFPR;TPYHFPTMEFTENNDR;TQIEQTNEER			+	True;True;True;True;True;True;True;True;True;True;True;True;True;True	22407;31253;68761;109058;126802;153751;153794;166445;176688;176701;189609;226175;269175;269561	181	59787	65861	309490	360460	133570	137800	764820	790100	297800	365200	153370	182080	131790	56083	239970	153150	898820	720750	403600	559200	348890	274190	197060
CON__P28800;P08697-2;P08697	CON__P28800	6;2;2	6;2;2	6;2;2			3	6	6	6	20.9	20.9	20.9	54.71	492	492;427;491	0	38.365	44	GFPIKEDFLEQSEQLFGAK;LCQDLGPGAFR;LDNQEPGGQIAPK;LKEVLHADSGPCLPHLLSR;LVVSSVQHQSALELSEAGVQAAAATSTAMSR;SKFDPNLTQR			+	True;True;True;True;True;True	96303;162092;163350;173176;189009;238158		53325	56816	125890	132590	36356	34882	64132	87080	31944	43098	14832	24177	26369	22075	11132	10108	84531	69133	48019	58443	21143	30489	72878
CON__P34955	CON__P34955	24	24	24			1	24	24	24	44	44	44	46.103	416	416	0	323.31	781	AALTIDEK;ADLSGITK;DFHVDEQTTVK;DFHVDEQTTVKVPMMNR;EQPLKVSK;GKWEKPFEMK;GNTHTEILK;HTTERDFHVDEQTTVK;INDYVEK;KINDYVEK;KYASSANLHLPK;LGMFDLHYCDK;LNNELLAK;LQQLEDKLNNELLAK;LSISETYDLK;LVDTFLEDVK;LVDTFLEDVKNLYHSEAFSINFR;NLYHSEAFSINFR;SPLFVGK;SVLGDVGITEVFSDR;SVLGDVGITEVFSDRADLSGITK;VLDPNTVFALVNYISFK;WEKPFEMK;YASSANLHLPK			+	True;True;True;True;True;True;True;True;True;True;True;True;True;True;True;True;True;True;True;True;True;True;True;True	1489;4527;35486;35496;68659;101248;105173;122529;138543;152209;158437;169352;179375;182412;184437;186998;187012;207184;244032;250562;250594;292304;308107;311458	222	538870	713800	2015500	2544900	906380	822100	2655200	2596200	967670	1093500	580970	647080	501450	592820	907630	1000300	2272800	2700000	1417100	1470900	1436300	1408700	1034800
CON__P35527;P35527	CON__P35527;P35527	31;31	31;31	30;30	Keratin, type I cytoskeletal 9	KRT9	2	31	31	30	58.1	58.1	58.1	62.129	623	623;623	0	323.31	261	DIENQYETQITQIEHEVSSSGQEVQSSAK;EIETYHNLLEGGQEDFESSGAGK;FEMEQNLR;FSSSSGYGGGSSR;GGGGSFGYSYGGGSGGGFSASSLGGGFGGGSR;GGSGGSHGGGSGFGGESGGSYGGGEEASGSGGGYGGGSGK;GGSGGSYGGGGSGGGYGGGSGSR;HGVQELEIELQSQLSK;HGVQELEIELQSQLSKK;IKFEMEQNLR;IQDWYDK;IQDWYDKK;IQDWYDKKGPAAIQK;KDIENQYETQITQIEHEVSSSGQEVQSSAK;LASYLDK;LASYLDKVQALEEANNDLENK;LASYLDKVQALEEANNDLENKIQDWYDK;MTLDDFR;NYSPYYNTIDDLKDQIVDLTVGNNK;QEIECQNQEYSLLLSIK;QEY…			+	True;True;True;True;True;True;True;True;True;True;True;True;True;True;True;True;True;True;True;True;True;True;True;True;True;True;True;True;True;True;True	38461;60653;78004;86479;97221;98009;98012;116715;116726;134973;139826;139829;139835;148207;161234;161239;161242;196778;214701;217345;217742;218197;221475;230060;234714;249162;265467;265775;298748;298763;298770	157;245;276;286	16141	15582	164830	167180	121070	90227	95120	110690	947550	944880	195750	164670	4643.3	5827.8	2926.9	3180.8	26681	37696	1118.1	1409.2	3557.7	4474.9	47464
CON__P35908v2;P35908;CON__P35908;CON__P19013;P19013	CON__P35908v2;P35908;CON__P35908	26;26;25;1;1	23;23;22;1;1	17;17;16;0;0	Keratin, type II cytoskeletal 2 epidermal	KRT2	5	26	23	17	55.2	52.1	43.7	65.432	639	639;639;645;594;520	0	323.31	215	AQYEEIAQR;DVDNAYMIK;FGGFGGPGGVGGLGGPGGFGPGGYPGGIHEVSVNQSLLQPLNVK;FLEQQNQVLQTK;GFSSGSAVVSGGSR;GFSSGSAVVSGGSRR;GGGFGGGSSFGGGSGFSGGGFGGGGFGGGR;GGSGGGGSISGGGYGSGGGSGGR;IEISELNR;KYEDEINKR;NKLNDLEEALQQAK;NKLNDLEEALQQAKEDLAR;NLDLDSIIAEVK;NVQDAIADAEQRGEHALKDAR;SISISVAGGGGGFGAAGGFGGR;SKEEAEALYHSK;STSSFSCLSR;TAAENDFVTLK;TAAENDFVTLKK;TSQNSELNNMQDLVEDYKK;VDLLNQEIEFLK;VDPEIQNVK;VLYDAEISQIHQSVTDTNVILSMDNSR;YED…			+	True;True;True;False;True;True;True;True;False;True;True;True;True;True;True;True;True;True;True;True;True;True;True;False;True;True	20581;48782;79357;81677;96663;96666;97083;98006;127956;158529;204878;204879;205531;213717;237539;238080;249474;252971;252981;271058;280844;281037;295714;312462;312604;317029		10680	9835.7	208730	139420	56716	87096	81832	78453	279390	314540	167820	121460	2002.4	1061.6	2914.9	3895.5	166440	139660	4403.8	7599.2	30397	21051	51115
CON__P41361;P01008	CON__P41361	10;2	10;2	10;2			2	10	10	10	25.6	25.6	25.6	52.347	465	465;464	0	45.434	101	ADGESCSVLMMYQESK;ANSHFATAFYQHLADSK;ATEGQGSEQKIPGATNR;DIPVNPMCIYR;EQLQDMGLEDLFSPEK;KATEGQGSEQKIPGATNR;LQPLDFK;SDLYVSDAFHK;SPVEDVCTAKPR;TSDQIHFFFAK			+	True;True;True;True;True;True;True;True;True;True	3964;17967;23340;38979;68522;147607;182133;230080;244451;270415	53	83284	77488	385540	354040	127620	118020	171900	268390	218590	179970	127210	107690	95154	108430	83329	75380	358610	316050	393320	318160	81355	87445	107170
CON__P50448	CON__P50448	2	2	2			1	2	2	2	5.3	5.3	5.3	51.723	468	468	0	4.1343	4	HHLQDLEQALSTAVFK;LYQDFSVLK			+	True;True	116945;190229		0	0	0	3156.4	0	847.07	12438	18073	0	14628	0	0	0	0	0	0	3540.2	3935.3	4357.9	3011.8	2470.8	0	0
CON__P81644	CON__P81644	3	3	3			1	3	3	3	27	27	27	11.202	100	100	0	11.799	68	AGTDLLNFLSSFIDPK;TQEELTPFFK;TQEELTPFFKK			+	True;True;True	9451;269270;269299		43691	32254	123670	81891	117120	109760	61645	54858	125020	175370	29614	70605	103090	77514	40719	68024	194040	188680	126510	170250	41645	54238	59774
CON__Q03247;P02649	CON__Q03247	7;2	7;2	7;2			2	7	7	7	28.5	28.5	28.5	35.979	316	316;317	0	32.903	43	AYKEELEGQLGPMAQETQAR;FGPLVEQGQSR;LAVYQAGASEGAER;LGSDMEDLR;LQAEAFQAR;SEVQAMLGQSTEELR;SWFEPLVEDMQR			+	True;True;True;True;True;True;True	27551;79631;161686;169788;181025;232746;251414	142	5381.7	4282.8	97383	88258	8515.7	41909	94588	102470	80620	137290	27596	38171	15956	54698	11414	87656	169820	140740	11681	59516	79816	85732	28938
CON__Q04695;Q04695;CON__Q9QWL7	CON__Q04695;Q04695;CON__Q9QWL7	10;10;9	2;2;2	2;2;2	Keratin, type I cytoskeletal 17	KRT17	3	10	2	2	21.3	4.9	4.9	48.105	432	432;432;433	0.00046773	2.6525	3	ALEEANTELEVK;DAEDWFFSK;EVATNSELVQSGK;ILNEMRDQYEK;LAADDFR;LASYLDK;LASYLDKVR;NHEEEMNALR;TRLEQEIATYRR;VLDELTLAR			+	True;True;False;False;False;False;False;False;False;False	13639;32293;72118;136928;158937;161234;161246;203141;270127;291953		0	0	0	0	0	0	0	0	42688	53946	0	0	0	0	0	0	0	0	0	0	0	0	0
CON__Q05443	CON__Q05443	9	9	7			1	9	9	7	35.7	35.7	30.1	38.756	342	342	0	69.239	68	FSALQYLR;ILGPLSYSK;ISNIPDEYFK;LDGNHITQTSLPPDMYECLR;SIPTVNENLENYYLEVNELEK;SIPTVNENLENYYLEVNELEKFDVK;SLEYLDLSFNQMTK;SLVDLQLTNNK;SSPNCAPECNCPESYPSAMYCDELK			+	True;True;True;True;True;True;True;True;True	85453;136287;141990;162854;237196;237200;239482;241683;247515		20122	11374	122620	244190	86986	83487	219980	303310	85968	346980	31309	64338	13197	6956.8	91109	53368	268440	290400	184380	256080	106220	116980	77560
CON__Q05B55	CON__Q05B55	8	8	8			1	8	8	8	36.7	36.7	36.7	26.59	240	240	0	108.24	84	KSTYSLSSILTLPSSEYQSHDAYTCEVSHK;RSDAEPSVFLFKPSDEQLK;SDAEPSVFLFKPSDEQLK;TGTVSVVCLVNDFYPK;VDGVTQSSSNFQNSFTDQDSK;VDGVTQSSSNFQNSFTDQDSKK;WKVDGVTQSSSNFQNSFTDQDSK;WKVDGVTQSSSNFQNSFTDQDSKK			+	True;True;True;True;True;True;True;True	156592;226606;229255;260690;280214;280229;309362;309374		24011	27943	212250	243570	23133	45018	226390	187600	8393.9	81579	60469	64431	12564	8738.1	41874	0	185020	271480	220630	97954	102860	86935	57316
CON__Q0IIK2;CON__Q29443;CON__Q2HJF0	CON__Q0IIK2;CON__Q29443	63;62;2	63;62;2	60;59;1			3	63	63	60	82.2	82.2	78.6	77.738	704	704;685;622	0	323.31	1366	AAANFFSASCVPCADQSSFPK;AISNNEADAVTLDGGLVYEAGLKPNNLKPVVAEFHGTK;CACSNHEPYFGYSGAFK;CGLVPVLAENYK;CLASIAK;CLASIAKK;CLMEGAGDVAFVK;CLVEKGDVAFVK;DGTRKPVTDAENCHLAR;DKPDNFQLFQSPHGK;DLLFKDSADGFLK;DLLFRDDTK;DNPQTHYYAVAVVK;DNPQTHYYAVAVVKK;DQTVIQNTDGNNNEAWAK;DSADGFLK;DSADGFLKIPSK;DTDFKLNELR;ECVPNSNER;EDVIWELLNHAQEHFGK;ELPDPQESIQR;ENFEVLCK;ESKPPDSSKDECMVK;FDEFFSAGCAPGSPR;GDVAFVKDQTVIQNTDGNNNEAWAK;GEADAMSLDGGYLYI…			+	True;True;True;True;True;True;True;True;True;True;True;True;True;True;True;True;True;True;True;True;True;True;True;True;True;True;True;True;True;True;True;True;True;True;True;True;True;True;True;True;True;True;True;True;True;True;True;True;True;True;True;True;True;True;True;True;True;True;True;True;True;True;True	335;11904;27921;29326;29936;29942;30200;30280;37463;40023;41606;41648;44565;44579;46031;46402;46415;47618;55041;56146;64983;67107;70093;76802;92967;93284;110390;114116;121724;121757;136071;136095;138002;138771;148366;149068;154570;154586;155277;156595;157219;162107;174948;190012;191539;206112;212629;214318;214336;228035;249853;251126;253373;270341;270353;270368;270753;273558;275723;307623;307832;…	268;411;487	901440	938740	1052300	1178200	100820	116430	3394800	3435500	218130	219950	267430	279850	134690	139200	1528800	1141300	3172700	2727800	289710	354200	1335500	1642500	329370
CON__Q0V8M9;Q06033-2;Q06033	CON__Q0V8M9	16;3;3	16;3;3	16;3;3			3	16	16	16	23.1	23.1	23.1	99.536	891	891;886;890	0	82.668	168	AVDGIEVYSTK;DSLVPATPENIQEASK;DYIFGDYIER;FAHNVVTTR;FVMDIQDR;GDFIITYDVNR;GHGAINDLTFTEEVDMKEMEK;GHVSFKPSLDQQR;GMTNINDALLR;KGHVSFKPSLDQQR;LADEDMNSFK;LIQDPVTGLTVNGQIIGEK;NAQGEEKEILTAQALELSLK;SCPTCTDSLLK;STSIIIMLTDGDANVGESRPEK;VTFELTYEELLKR			+	True;True;True;True;True;True;True;True;True;True;True;True;True;True;True;True	24912;46810;50700;75712;88188;92318;98523;98970;104113;150583;159364;172013;199031;229076;249379;302131		40377	40609	141810	138770	65520	45810	98858	159560	99187	84560	32608	29477	39914	42541	35247	49170	206000	149060	111060	100120	63751	82664	91593
CON__Q0VCM5;P19827;P19827-3;P19827-2	CON__Q0VCM5	7;2;1;1	7;2;1;1	7;2;1;1			4	7	7	7	12	12	12	101.24	906	906;911;623;769	0	62.858	25	AAISGENAGLVR;EVSFNVEIPK;FAHYIITSQVVNSADTAK;GHMLENHVER;GSLVQASPANLEAAR;IYEDHDATQQLQGFYEQVANPLLR;NFVQQFSLAGATNLNGGLLR			+	True;True;True;True;True;True;True	1304;73489;75724;98616;109134;146037;202070		7332.1	15639	34209	22424	9992.1	14403	18936	30247	24186	34375	0	0	14609	7181.5	10097	9115.5	57990	78305	91498	78176	28008	24073	43965
CON__Q1A7A4	CON__Q1A7A4	7	7	7			1	7	7	7	5.6	5.6	5.6	188.74	1677	1677	0	15.976	11	DAEITFIKK;ESYAGVTLDPQGVYGIISR;FQNSATLTIQPK;ISTSEEVCSFHLK;SCCAIASQFR;TEDLDLPEENQASEDYR;TLDANQEITDLESK			+	True;True;True;True;True;True;True	32323;70826;84890;142248;228738;256474;264371		0	0	6399	17087	5887.2	12656	4713.7	3556.5	28841	9961.8	0	14015	1551	3096	0	0	52550	48071	35920	26189	8386.8	3349	14458
CON__Q1RMK2	CON__Q1RMK2	19	19	19			1	19	19	19	48.2	48.2	48.2	65.056	597	597	0	323.31	347	AEVLSPVVSVFVPPR;ALETHTYFER;AYSMLTITER;AYSMLTITERDWLSQNVYTCQVEHNKETFQK;DFVPNSVSFSWK;DGLWSASSQVVLPSSSAFQGPDDYLVCEVQHPK;DVAMKPPSVYLLPPTR;DWLSQNVYTCQVEHNK;DWLSQNVYTCQVEHNKETFQK;ESASVTCLVK;FWTFPEVLR;GEASVCSEDWESGEEFTCTVAHSDLPFPEK;GETYTCVVGHEALPHMVTER;GFAPADVFVQWLQR;IVSGISEGQVETVQSSPITFR;QISLSWFR;SSLICQATDFSPK;STGKPTLYNVSLVLSDTASTCY;VFPLVSCVSSPSDESTVALGCLAR			+	True;True;True;True;True;True;True;True;True;True;True;True;True;True;True;True;True;True;True	6768;14209;27726;27733;36123;36730;48533;50024;50026;69341;88942;93393;94465;94963;145235;218673;247304;248745;284937		145980	94860	622760	666340	218160	219900	448560	455940	443740	434720	232890	198970	121710	130020	204580	163390	682510	637210	652060	603040	307580	358340	167570
CON__Q1RMN8	CON__Q1RMN8	5	5	5			1	5	5	5	28.2	28.2	28.2	24.536	234	234	0	179.78	90	GSYSCEVTHEGSTVTK;SKGSYSCEVTHEGSTVTK;SPPSVTLFPPSTEELNGNK;VSITCSGSSSNIGR;YAASSYLSLTSSDWK			+	True;True;True;True;True	109810;238310;244169;300687;310729		26872	27338	180270	147590	56095	53378	330880	298060	61722	58254	41086	51826	37832	24066	52291	22048	310660	269560	145640	143400	128970	147540	62834
CON__Q28065	CON__Q28065	5	5	5			1	5	5	5	9.3	9.3	9.3	68.886	610	610	0	34.365	27	ELSCTSSGWSPAVPQCK;KNFLICDGTDNWK;NFLICDGTDNWK;VENKTIGVWSPSPPSCKK;YMFDALCTK			+	True;True;True;True;True	65454;154509;201804;282527;318537		34858	6027.5	160120	202130	104390	135450	576190	207300	309000	302400	55867	65803	104110	103070	82390	0	375050	368010	516430	327930	149600	70862	146420
CON__Q28085	CON__Q28085	19	19	19			1	19	19	19	20.2	20.2	20.2	140.37	1236	1236	0	241.21	193	CLSYYQLDGSNTIQCIK;CQAYYELR;DGWVPVPR;DVSCGNPPQVENAIIHNQK;EAFTMIGPR;ECDTNGWTNDIPICEVVK;ENYLIQDAEEIVCK;ENYLIQDAEEIVCKDGR;ETEILSGSWTEQTYQEGTQATYK;IENGFLSESTFTYPLNK;LNDRLDYECVDGYENR;LNDRLDYECVDGYENRDGR;NGWSAQPVCIK;TLGSIVMMCR;TPVILNGQAVLPK;TSGLITCLK;TTGSIVCGQDGWSDK;VNQQFVYSCDHHFVPPSQR;VVYTCDEGYQMVGEMNFR			+	True;True;True;True;True;True;True;True;True;True;True;True;True;True;True;True;True;True;True	30246;31226;37738;49534;52372;54821;67568;67592;71085;128064;178640;178660;203046;265038;269009;270718;272135;297259;305845		1205.1	1375.2	143490	143510	51872	46820	216170	205090	71262	49180	22774	24865	21912	19625	1552.5	4103.5	265210	236830	146000	123050	167630	149390	87532
CON__Q28107;P12259	CON__Q28107	40;8	40;8	40;8			2	40	40	40	23.1	23.1	23.1	248.98	2211	2211;2224	0	194.74	176	AADIEQQAVFAVFDENK;AEVDDVIQVR;AGMQTPFLIVDR;AHKPLSIHAQGIK;ANNNNQWLQIDLLK;ASKPGWWLLDTEVGEIQR;AVRPGETYTYK;AWAYYSAVNPEK;AWAYYSAVNPEKDIHSGLIGPLLICR;DIHSGLIGPLLICR;DLASGLIGLLLICK;EVLLTGIQTQGAK;EYEAYFQK;FSEGASYSDHTLPMEK;FVQSDDVDYVPEDTVYK;FVQSDDVDYVPEDTVYKK;IFEGNNNVR;ISPTGSYNKPALR;LDPQGEYEEHLGILGPVIR;LEDPSSEGDGILGPIIR;LELQGCEVNGCSTPLGMESGK;LELQGCEVNGCSTPLGMESGKIENK;LHLLNLGGSR;LNNGGSYNAWIAEK;LSTEFNPEPWIQVD…			+	True;True;True;True;True;True;True;True;True;True;True;True;True;True;True;True;True;True;True;True;True;True;True;True;True;True;True;True;True;True;True;True;True;True;True;True;True;True;True;True	583;6725;9103;10290;17835;21986;26531;27047;27048;38593;40399;73165;74592;85611;88471;88476;128949;142047;163500;164313;165109;165112;170686;179378;185106;198010;201445;205242;210608;213621;218390;224784;240021;251733;251738;252841;275414;309833;310384;317069		8887.6	13476	129880	97149	42465	41260	105140	65672	373300	299740	37040	35873	12771	18539	21200	7547.4	154630	192620	202480	241980	38028	43417	26029
CON__Q28194	CON__Q28194	37	3	3			1	37	3	3	35.6	3.7	3.7	129.39	1170	1170	0	8.4754	9	AGTLDLSLTVQGK;AQGYSGLSVK;AQLYIDCEK;CENTDPGYNCLPCPPR;CNYLGHYSDPMYR;DDDYAGFVFGYQSSSR;DNCQYVYNVDQK;DTDMDGVGDQCDNCPLEHNPDQLDSDSDR;FQDLVDAVR;FQMIPLDPK;FVFGTTPEDILR;FYVVMWK;GFLLLASLR;GGVNDNFQGVLQNVR;GPDPSSPAFR;GTSQNDPNWVVR;HIGWKDFTAYR;IMADSGPIYDK;IMADSGPIYDKTYAGGR;KIMADSGPIYDK;KVTEENKELANELR;LCNNPTPQFGGK;LCNSPSPQMNGKPCEGK;LVPNPDQK;QHVVSVEEALLATGQWK;QVTQSYWDTNPTR;RFQMIPLDPK;RPPLCYHNGVQYR;SCDSLNNRCEGSSVQ…			+	False;False;False;False;False;False;True;False;False;False;False;False;False;False;False;False;False;False;False;False;False;False;True;False;False;False;False;False;False;False;False;True;False;False;False;False;False	9540;19583;19821;29045;30808;34396;43789;47635;84536;84789;87924;89547;96063;98142;105626;110755;117410;137717;137725;152183;158096;161973;162010;188236;218410;221741;223283;226040;228799;237649;254829;259347;263320;263326;263510;266739;301917	1132	0	0	16083	28248	6438	8379.4	12803	5403.7	8770.4	8790.8	0	0	5390.5	7405.2	0	0	26839	25851	17326	6317.3	0	9629.8	4607.8
CON__Q29RQ1	CON__Q29RQ1	2	2	2			1	2	2	2	4.3	4.3	4.3	93.089	843	843	0	3.4019	3	GGHSGFLAGLSYLDLNNPAGNK;MPYECGSSLGVCAR			+	True;True	97376;195612		0	0	0	0	0	0	0	5157.3	25916	15695	0	0	0	0	0	0	0	4358.4	3929	2138.6	0	0	3718.2
CON__Q2KIG3	CON__Q2KIG3	4	4	4			1	4	4	4	17.3	17.3	17.3	48.821	423	423	0	15.97	9	EAVFAMENIHR;SKDHEELSLVAR;YGFLLPESYIRPTCSEALVAVAK;YTHGSGSESLYLAPGGSDDWIYDLGIK			+	True;True;True;True	54367;237998;314284;321236		0	0	5896.9	11595	3244.3	0	0	0	20271	48132	0	0	13627	0	0	0	5953.9	3606.3	24898	16850	0	0	0
CON__Q2KJ83;P15169	CON__Q2KJ83	9;1	9;1	9;1			2	9	9	9	33.3	33.3	33.3	52.668	462	462;458	0	142.73	44	DISGYLVGR;EALIQFLEQVHQGIK;GMVRDENYNNLADAVISVGGINHDVTSGAHGDYFR;HLYVLEFSDYPGIHEPLEPEVK;IHIMPSMNPDGYEVAAAAQER;SQVEPETQAVIQWIR;TANTPTPDDKLFQK;VHNECPHITR;YVGNMHGNEVLGR			+	True;True;True;True;True;True;True;True;True	39170;53170;104180;119188;131997;245768;253817;288214;322068		0	2112	10225	35980	12931	12393	0	0	163120	98655	489.69	367.06	981.43	2043.5	0	0	7745.2	14855	61444	80874	1027.9	584.98	290.89
CON__Q2KJC7;Q15063-7;Q15063-6;Q15063-4;Q15063-2;Q15063-3;Q15063-5;Q15063	CON__Q2KJC7;Q15063-7;Q15063-6;Q15063-4;Q15063-2;Q15063-3;Q15063-5;Q15063	2;2;2;2;2;2;2;2	2;2;2;2;2;2;2;2	2;2;2;2;2;2;2;2	Periostin	POSTN	8	2	2	2	4.1	4.1	4.1	86.858	779	779;721;749;751;779;781;809;836	0	3.4208	8	DGHFTLFAPTNEAFEK;DQGPNVCALQQILGTK			+	True;True	36477;45614		0	0	14048	6785.8	14722	12674	4940.7	3855.7	7478.7	9848.3	0	0	8778	6772.7	0	0	9082.5	17201	19602	10802	4505	4727	5086.5
CON__Q2KJF1;P04217-2;P04217	CON__Q2KJF1	8;1;1	8;1;1	8;1;1			3	8	8	8	23.5	23.5	23.5	53.553	503	503;373;495	0	43.836	58	ALWTGALTPGR;GAEEQLVPR;GVTFLLR;LEGEDQFLEVAEAPEATQATFPVHR;LSALAAGDGSGYTCR;SLLSELSDPVELR;VLRPGSSASLTCVAPLSGVDFQLR;VLSPAGPEAQFELR			+	True;True;True;True;True;True;True;True	16820;89969;112771;164676;183565;240591;294756;295001		3624.5	5149.9	110320	156080	19647	19814	262100	89430	21545	22675	2665.2	4669.5	6933.6	17288	3843.8	5878.2	141040	233120	66165	33133	92374	118980	30365
CON__Q2UVX4	CON__Q2UVX4	84	84	74			1	84	84	74	56.3	56.3	53.2	187.37	1662	1662	0	323.31	1105	AAVYNHFISDGVK;AAVYNHFISDGVKK;ACEPGVDYVYK;ADIGCTPGSGR;AFLDCCEYITQLR;AGDFLENHYR;AILYNYR;AYYEDSPQQVFSAEFEVK;CAEENCFMHHTEK;CAEENCFMHHTEKEVTLEDRLDK;DICEAQVNSLGR;DPLTITVR;DSCMGTLVVK;DSNKNTLIIYLDK;DYDTTPPVVR;EEVPAADLSDQVPDTESETK;EGAHYLVWGVSSDLWGEKPK;EKDVSLTAFVLIALHEAK;EVTLEDRLDK;EVVADSVWVDVK;EYVLPSFEVQLEPEEK;FFKPAMPFDLMVYVTNPDGSPAR;FLYGEQVDGTAFVIFGVQDGDRR;FVTVVATFGNVQVEK;FYHPDKEDGMLSK;FYYIDDPDGLKVNIIAR;…			+	True;True;True;True;True;True;True;True;True;True;True;True;True;True;True;True;True;True;True;True;True;True;True;True;True;True;True;True;True;True;True;True;True;True;True;True;True;True;True;True;True;True;True;True;True;True;True;True;True;True;True;True;True;True;True;True;True;True;True;True;True;True;True;True;True;True;True;True;True;True;True;True;True;True;True;True;True;True;True;True…	2489;2504;2893;4247;7331;7935;11599;27892;27981;27991;38228;45150;46485;46896;50313;57162;58035;62040;73607;73675;75179;78618;82643;88599;89349;89550;107533;109161;111908;114422;117046;117540;118340;120948;130824;136807;137614;141083;141925;142398;145631;148517;149700;151163;152496;156121;163071;173069;178475;180989;186858;190091;210498;212524;214234;217536;217539;218888;221540;221547;226382;2264…		124280	134380	747920	785770	261460	228480	558170	604980	518960	519150	175620	207150	154670	146910	151240	133320	1233500	1128900	633780	651780	487000	489840	317390
CON__Q7RTS7;CON__Q32MB2;Q86Y46-2;Q7RTS7;Q86Y46	CON__Q7RTS7;CON__Q32MB2;Q86Y46-2;Q7RTS7;Q86Y46	2;2;2;2;2	2;2;2;2;2	0;0;0;0;0	Keratin, type II cytoskeletal 73;Keratin, type II cytoskeletal 74	KRT73;KRT74	5	2	2	0	4.5	4.5	0	57.865	529	529;540;381;529;540	0	35.185	21	FLEQQNQVLETK;RTTAENEFVVLK			+	True;True	81649;226853		0	0	20554	28344	10195	7973	4087.1	0	175780	181190	23548	47769	11901	24737	0	23089	6014.4	11785	0	0	0	0	2060.7
CON__Q32PI4;P05156	CON__Q32PI4	9;1	9;1	9;1			2	9	9	9	18	18	18	68.932	618	618;583	0	22.378	33	EAAEMLTADMDAER;GFQLGALDTHR;GLETSLAECTFTK;MGEFPWQMAIK;RDPDPNSAECLHVR;SIPACVPWSPYLFQPNDK;SLISQHNI;VANYFDWISQHVGR;VFCQPWQK			+	True;True;True;True;True;True;True;True;True	51325;96374;102062;193249;222727;237158;240419;277745;283668		4746.1	1274.2	8785.3	9466.1	4315.9	1986.5	48990	55309	4641.5	1924.1	3342.5	3829.2	0	2006.7	3960	0	132300	16686	24575	25964	43292	67265	11515
CON__Q3KUS7	CON__Q3KUS7	19	19	19			1	19	19	19	28.8	28.8	28.8	85.411	760	760	0	173.34	122	AGQVLEYLCPSGFYPYPTQIR;ALLEVYNMMSR;CYDGYTLR;DIEALFVSESKK;EKLQNEDLGFL;FLCTGGVDPYADPNTCK;FLCTGGVDPYADPNTCKGDSGGPLIIHK;FLCTGGVDPYADPNTCKGDSGGPLIIHKR;GIPEFYDYDVALVR;LKYETTIRPICLPCTEGSIQALR;SSEADWVTDQLNQINYADHK;STGSWSTLQTQDR;STGSWSTLQTQDRK;STTCQQQMQELLPAKDIEALFVSESKK;TLGLCGMVWEHK;VKDVSEVVTPR;YETTIRPICLPCTEGSIQALR;YGLVTYATEPK;YLLDIGR			+	True;True;True;True;True;True;True;True;True;True;True;True;True;True;True;True;True;True;True	9384;14982;31945;38420;62466;81442;81452;81455;100090;174001;246517;248838;248844;249488;265020;290858;313203;314726;317657		20760	8033.5	271230	300850	53197	37663	205620	125700	109210	319800	22728	14414	11772	21750	9861.7	27223	270650	329690	226340	269180	111920	136470	113220
CON__Q3MHH8;P0DUB6;P0DTE8;P0DTE7;P19961-2;P19961;P04746	CON__Q3MHH8	8;2;2;2;2;2;1	8;2;2;2;2;2;1	8;2;2;2;2;2;1			7	8	8	8	27.8	27.8	27.8	57.407	511	511;511;511;511;370;511;511	0	32.795	26	EVTINPDTTCGNGWVCEHR;GFGGVQISPPSENAVITDPSRPWWER;GHGAGGASILTFWDAR;IYVDAVINHMTGSGVSAGTSSTCGSYFNPGTR;LIDIGVAGFR;LVGLLDLALAK;MGVGFMLAHPYGFTR;NWGEGWGFMPSDR			+	True;True;True;True;True;True;True;True	73594;95734;98505;146610;171376;187349;193462;214122		4515.1	0	14295	32456	6427.2	9683.3	13100	5763.1	20984	57890	0	0	5214.3	0	0	0	40389	28745	42527	35999	11040	4389.5	7889.9
CON__Q3MHN5	CON__Q3MHN5	26	26	4			1	26	26	4	57.2	57.2	9.1	53.341	474	474	0	323.31	498	CCDSVSEDCIK;CCDSVSEDCIKELPEYAVK;CCSVNSPPLYCNSEIDAEINTLQS;ELPEYAVK;ELSSFIQK;FPDATETDLQELVAK;GKFPDATETDLQELVAK;GQELCADYSENTFTEYK;GQELCADYSENTFTEYKK;HFSLLTIMTNR;HQPQEFPTYVEPTNDEICEAFR;HQPQEFPTYVEPTNDEICEAFRK;HQPQEFPTYVEPTNDEICEAFRKDPK;ICSQYAAYGK;KLCMAALK;KTQIPEVFLTK;LCDNLSTK;LCMAALK;LPMNKDVCDEGNTK;SCESNSPFPVHPGTPECCTHEGLEK;SCESNSPFPVHPGTPECCTHEGLEKK;SLDECCHSESSTACLNAK;SYLSMVGSCCTSPNPTVCFLK;TQIPEVFLT…			+	True;True;True;True;True;True;True;True;True;True;True;True;True;True;True;True;True;True;True;True;True;True;True;True;True;True	28224;28229;28340;65022;65677;83715;101026;107259;107309;116056;120854;120883;120904;125975;152875;156928;161848;161932;180531;228919;228933;238868;252539;269572;292394;298446		82042	138160	463890	472130	158690	167210	628990	640340	188150	175610	99844	82429	87671	90092	163750	149720	521260	588720	371000	406810	434830	465250	340780
CON__Q3SX09	CON__Q3SX09	16	16	11			1	16	16	11	65.7	65.7	48.3	22.06	201	201	0	323.31	568	AAVTSLFAK;FFESFGDLSSADAILGNPK;FGSEFSPELQASFQK;GAFASLSELHCDK;GAFASLSELHCDKLHVDPENFR;KVLDSFCEGLK;LHVDPENFR;LLGNVLVVVLAR;LLVVYPWTQR;RFGSEFSPELQASFQK;VDEVGGEALGR;VKVDEVGGEALGR;VLDSFCEGLK;VLDSFCEGLKQLDDLK;VVTGVANALAHR;VVTGVANALAHRYH			+	True;True;True;True;True;True;True;True;True;True;True;True;True;True;True;True	2487;78383;79773;90021;90080;157827;170974;175803;177940;223182;280118;291254;292449;292453;305439;305453		793800	706180	2169300	2348900	1167700	1286000	1695000	1795800	3103100	3282700	672780	1047900	963830	920580	814740	838570	3243700	2941600	2618100	2719900	1265000	1222900	813520
CON__Q3SX14	CON__Q3SX14	19	7	7			1	19	7	7	33.3	18.7	18.7	85.686	781	781	0	90.651	33	AGALNSNDAFVLK;AGKEPGLQIWR;AQPVQVAEGSEPDSFWEALGGK;DSQEEEKTEALTSAK;DSQEEEKTEALTSAKR;EPGLQIWR;EVQGFESATFLGYFK;HVVPNEVVVQR;IEGSDKVPVDPATYGQFYGGDSYIILYNYR;NWRDPDQTDGPGLSYLSSHIANVER;QTQVSVLPEGGETPLFK;RTPITVVK;SEDCFILDHGK;SEDCFILDHGKDGK;TGALELLR;TPSAAYLWVGAGASEAEK;VSNGAGTMSVSLVADENPFAQGALR;VTEARPGSMVVEHPEFLK;YIETDPANR			+	False;False;True;False;False;False;False;False;True;True;False;False;False;False;True;True;True;True;False	7853;8575;20005;47060;47075;67698;73344;123219;127851;214196;221096;226836;230889;230927;259257;268666;300848;301902;315854		11176	0	56707	81549	51035	71409	12694	42974	109930	153940	0	10174	9295.5	37325	0	23910	39405	51595	154950	93223	22664	31864	57921
CON__Q3SZ57;P02771	CON__Q3SZ57	28;4	28;4	28;4			2	28	28	28	55.2	55.2	55.2	68.587	610	610;609	0	274.14	425	AAPASIPPFPVLEPVTSCK;APQLTSPELMALTR;DKDLSMAR;DLCQVQGVPLQTMK;DVLTIIEKPTGSK;ESSLLNQHICAVMGK;FLGDRDFNQLSSR;FTYEYSR;GNVLECLQDGER;GYQELLEK;HEENPINPGVDQCCTSSYSNR;KAPQLTSPELMALTR;KMANAGAICCHLSEDK;LAVPIILR;LGEYYLQNAFLVAYTK;LPTTLELGHCIIHAENDDKPEGLSPNVNR;LVMDVAHIHEECCK;LVMDVAHIHEECCKGNVLECLQDGER;MANAGAICCHLSEDK;MANAGAICCHLSEDKQLACGEGVADLIIGHLCIR;QQFLINLVK;RPCFSSLVVDETYVPPPFSDDKFIFHK;SCGLFQK;TGEERHDCFLAHK;TG…			+	True;True;True;True;True;True;True;True;True;True;True;True;True;True;True;True;True;True;True;True;True;True;True;True;True;True;True;True	1674;18906;39668;40481;49229;70574;81817;87408;105259;114263;115286;147450;154317;161662;168692;180870;187855;187900;190689;190690;220083;225616;228949;259416;259420;296237;314713;316072	285;449;549	47877	44459	296300	314270	58125	61750	463840	431980	40256	64521	51362	43884	54893	52916	86934	78273	345130	379210	145700	138550	220250	225340	159750
CON__Q3SZH5	CON__Q3SZH5	14	14	14			1	14	14	14	52.1	52.1	52.1	45.456	424	424	0	287.37	130	ALTAVSPDSTLLFNAYVHFQGK;ATEKLEAEDRLR;FMQSVTGWNMGR;GFSLLPGLK;KVEALTFQHNFLTR;LLLSTVVGLFTAPGLHLK;LQAFLGVPGEGQGCTSR;QPFVQSLSSFAPITLPR;SLDLSTDPNLAAEK;SNCDQLEKPSVETPPDPTFTPVPIQTK;SSAVDEEALWEQLVR;VEALTFQHNFLTR;VLSSLQTIQGLLVAQGGASSQAR;VPLSANTYLLLIQPHHTPDLR			+	True;True;True;True;True;True;True;True;True;True;True;True;True;True	16133;23351;82809;96615;157372;176710;181054;219906;239080;242668;246383;281695;295061;298018		8415.1	20096	124480	169460	55278	66432	23513	74515	374720	273250	35426	29130	36056	38487	16655	33413	197560	221280	209860	186100	78844	70207	69898
CON__Q3SZR3	CON__Q3SZR3	4	4	4			1	4	4	4	27.2	27.2	27.2	23.182	202	202	0	11.824	36	AIQAAFFYLEPR;NVGVSFYADKPEVTQEQKK;VESDREHFVDLLLSK;WFYIGSAFR			+	True;True;True;True	11771;213146;282760;308396		0	0	42813	50882	18780	23277	76614	24736	6441	4999.7	10142	15176	7432.2	6904.1	0	5584.4	71347	22562	12005	30030	34723	32259	1717.9
CON__Q3SZV7	CON__Q3SZV7	12	12	12			1	12	12	12	42.8	42.8	42.8	52.295	460	460	0	62.117	132	APELGHGVEGGNVAKPDPEVTER;CSDGWGFDATTLDEHGNMLFLK;DYFMSCPNR;EFGSPDGVCLHSVDAAFTCPGSSQLYIMAGQK;FPGIPFPLDAAVECHR;GDKFWVYPPEKGEEYPK;MNSLLGCAPHQHS;SLGPHSCSANGLGLYLVQGPNLYCYK;SLGPHSCSANGLGLYLVQGPNLYCYKDVEELSK;VDGALCTEK;WKDAPSPVDAAFR;YDRNSVLLIK			+	True;True;True;True;True;True;True;True;True;True;True;True	18276;31415;50613;57403;83777;92468;195402;239681;239687;280210;309251;312201		31651	23601	104260	67978	22529	16820	229880	251710	8102.3	13724	40173	24154	15637	20212	68855	55541	207300	243210	47150	34637	88911	95955	42602
CON__Q3T052;Q14624-4;Q14624-3;Q14624-2;Q14624	CON__Q3T052	13;1;1;1;1	13;1;1;1;1	13;1;1;1;1			5	13	13	13	24.5	24.5	24.5	101.51	916	916;845;900;914;930	0	68.105	63	AAAQEQYSAAVAR;EATFQMELPK;EQSPDVLLAQIR;FAHTVITSR;FKPTLSQQQK;FSSHVSGTLGQFYQDVLWGPLDTADDSKR;HLGAYELLLK;ILDDLSPHDQFDLISFSSEATTWKPLLVPASTENVNEAK;LREQSPDVLLAQIR;RPQELVNLLSDPDQGVEVTGHFETAK;VQNDIDIYSLTVDSK;VTMDKEGLLLLSRPDR;YDVDRPLSGGSIQIENGYFVHYFAPDSLSTIPK			+	True;True;True;True;True;True;True;True;True;True;True;True;True	374;54033;68803;75718;81247;86408;118257;135612;183250;226186;299197;302826;312269		4509.1	11167	130270	145350	66885	54916	36602	38573	69416	62471	7650.1	10857	40015	45478	14357	27109	76451	86706	66031	77353	54602	42972	50140
CON__Q3Y5Z3	CON__Q3Y5Z3	7	7	7			1	7	7	7	26.7	26.7	26.7	26.133	240	240	0	101.81	129	ALLFTHDQFQDK;ALLFTHDQFQDKNVDQASGSVLLYLEK;IFYNQQNHYDGTTGK;NVDQASGSVLLYLEK;QVTVPNVPIR;QVTVPNVPIRFTK;SAFSVGLER			+	True;True;True;True;True;True;True	15016;15027;129740;212915;221800;221806;227900		116420	79410	104540	72962	48401	52963	674510	516130	23497	52671	17710	27468	26923	37560	142550	103800	760370	630920	140010	140370	240850	281150	65600
CON__Q3ZBD7	CON__Q3ZBD7	8	4	4			1	8	4	4	21.4	14.5	14.5	62.87	557	557	0	6.7736	7	AVLHVALR;FAAYFQQGDMESNGK;KIEPELDGSSPVTSHDSSTNGLINFIK;TFTTQETITNAETAK;TFTTQETITNAETAKEWFLLSAK;TLATLNPESSLFIIASK;VFEGNRPTNSIVFTK;VWFVSNIDGTHIAK			+	False;False;True;False;True;True;False;True	26166;75314;151902;258874;258885;264324;284207;306079		0	0	0	0	3860.6	5384.8	0	0	54467	79458	0	0	0	0	0	0	0	8539.4	19897	4311.6	0	7525	0
CON__Q3ZBS7;P04004	CON__Q3ZBS7	12;2	12;2	12;2			2	12	12	12	27.5	27.5	27.5	54.099	484	484;478	0	123.53	262	AVRPGYPK;DSWVDIFR;DVWGIEGPIDAAFTR;FQDGVLEPDFPR;GLYCYELDEK;HFALMQR;LDAAMAGHIYVSGSAPSFPR;LLFWGGSYGGAGQPQLISR;NWFGLPGR;RVDAVIPPYPR;SIAQYWLGCPVPGQA;VDAVIPPYPR			+	True;True;True;True;True;True;True;True;True;True;True;True	26532;47299;49888;84478;103784;115659;162487;175630;214116;226930;236584;279899		127490	106490	334100	242800	261750	207850	342490	304050	334750	276580	152310	118910	224240	194720	117080	125940	428850	419780	243660	303400	241510	285570	284210
CON__Q58D62	CON__Q58D62	9	9	9			1	9	9	9	28.2	28.2	28.2	42.663	387	387	0	77.806	139	AIFYINK;DGYVLSLNR;FMETATESLAK;GSVQYLPDWDK;GSVQYLPDWDKKR;IFHESVYGQCK;IISVTCSFFNSQAPTPR;SEGSSCALESPGSVPVGICHGSLGEPQGNQGK;VVVLPFPSK			+	True;True;True;True;True;True;True;True;True	11252;37795;82741;109703;109713;129050;133910;231253;305684		71657	36640	303720	447580	97643	94359	668780	520220	89740	92973	30200	44386	63963	46326	162900	69749	612530	519220	265720	222960	257140	273300	113320
CON__Q86YZ3;Q86YZ3	CON__Q86YZ3;Q86YZ3	1;1	1;1	1;1	Hornerin	HRNR	2	1	1	1	1.7	1.7	1.7	282.39	2850	2850;2850	0	13.295	3	GPYESGSGHSSGLGHR			+	True	107064		0	0	0	3412.8	0	0	0	2883.1	0	2460	0	0	0	0	0	0	0	0	0	0	0	0	0
CON__Q95121;P36955	CON__Q95121	14;4	14;4	14;4			2	14	14	14	38.7	38.7	38.7	46.228	416	416;418	0	92.988	173	ALYYDLISNPDIHGTYK;ALYYDLISNPDIHGTYKDLLASVTAPQK;ASFIPPLEK;DLLASVTAPQK;DTDTGALLFIGK;IAQLPLTGSTSIIFFLPQK;KTSLEDFYLDEER;LAAAVSNFGYDLYR;LQSLFDAPDFSK;TSLEDFYLDEER;TVQAVLTIPK;VGFEWNEDGAGTNSSPGVQPAR;VPMMSDPQAVLR;YGLDSDLNCK			+	True;True;True;True;True;True;True;True;True;True;True;True;True;True	16883;16914;21415;41524;47692;125059;156963;158931;182748;270904;274221;286064;298055;314669		57861	40945	180820	205630	69894	54409	179500	130340	213960	197130	36469	47112	24713	20493	82039	47258	197760	229020	229410	217730	84144	85139	97745
CON__Q95M17	CON__Q95M17	2	2	2			1	2	2	2	7	7	7	52.129	472	472	0	11.738	6	DGATEAWDDSQNVPYAYK;LIIGFPAYGHNFILR			+	True;True	36184;171776		0	0	0	0	2480.8	0	2970.5	0	0	18454	0	0	0	0	0	0	6100.5	13564	7889.3	20058	3208.7	2508.2	0
CON__Q9TRI1;P19823	CON__Q9TRI1	27;7	27;7	27;7			2	27	27	27	33.9	33.9	33.9	106.19	946	946;946	0	323.31	704	AHIAFKPTVAQQR;ALDMEDFK;ALDMEDFKTEVSIAPGAK;FYNQVSTPLLR;HLEVDVR;IIEPQGLR;IQPSGGTNINEALLR;IYGNQDTSVQLK;IYGNQDTSVQLKK;KLWAYLTINQLLAER;LHLKPGR;MKQTVEAMK;MLADSPPQDHSCCSGALYHGSK;NVQFNYPQPSVTDVTQNSFHNYFGGSEIVVAGK;SISGESGERTEDVDQVTVYSYK;SLHVLDTFDGHFDGVPVVSK;TEDHFSVVDFNHNVR;TEDVDQVTVYSYK;TEVSIAPGAK;TILDDLR;TILDDLRTEDHFSVVDFNHNVR;TILQMSLDHHIVTPLTAMVIENEAGDER;TWRNDLVSATK;VANTVIQTK;VQFELHYQEVK;VQSTITSR;VVNHSP…			+	True;True;True;True;True;True;True;True;True;True;True;True;True;True;True;True;True;True;True;True;True;True;True;True;True;True;True	10223;13417;13434;89419;118236;132666;140435;146244;146312;154279;170681;194279;194349;213730;237511;240304;256471;256503;257497;262648;262672;262751;275443;277684;298986;299376;304956		456900	391510	802320	788560	292460	269050	1005800	1119000	297010	343260	130710	168370	194650	178460	396380	404580	724470	695140	590860	610100	362030	372170	471280
CON__Q9TTE1;CON__A2I7N1;CON__A2I7N0	CON__Q9TTE1;CON__A2I7N1	3;2;1	2;1;1	2;1;1			3	3	2	2	8.8	6.8	6.8	46.203	411	411;411;411	0	5.6539	10	FIEDAQVLYSSEAFPTNFR;LTPETLTR;RIHELYLPK			+	True;False;True	80517;186165;224239		0	0	10252	7220.1	0	0	8465.5	0	4544.1	4156.5	0	0	0	0	0	0	9252.9	38565	6465.4	3940.1	12254	11423	0
CON__REFSEQ:XP_001252647;CON__A2I7N3	CON__REFSEQ:XP_001252647;CON__A2I7N3	3;2	3;2	1;1			2	3	3	1	6.5	6.5	2.2	46.897	417	417;417	0.0053144	1.9706	15	DILSQLGIK;ETQSIIFLGK;LTPETLTR			+	True;True;True	38793;71641;186165		4341.8	3881.1	7376.6	45317	6075.4	0	42114	14947	6563.4	21627	5617.9	4299.1	0	5361.7	9901.7	22609	40940	22221	21662	19372	23002	10395	24704
CON__REFSEQ:XP_585019;P43652	CON__REFSEQ:XP_585019	5;1	5;1	5;1			2	5	5	5	10.8	10.8	10.8	69.561	604	604;599	0	23.612	22	ECEHFQNLGKDDLK;ESFLNNYVYEVSR;FLVNLVK;LAPQLSTEELTFLGK;RNPFVFAPTLLTVAAR			+	True;True;True;True;True	54848;69763;82619;160574;225418		3453.4	0	57424	40559	3437.5	1953.7	31727	48684	4942.7	6180.2	3211.2	5026.9	3126.6	0	6004.3	8802.9	61885	94503	5496.9	14132	16374	45597	6778.3
Q13765;E9PAV3-2;E9PAV3	Q13765;E9PAV3-2;E9PAV3	5;5;5	5;5;5	3;3;3	Nascent polypeptide-associated complex subunit alpha;Nascent polypeptide-associated complex subunit alpha, muscle-specific form	NACA	3	5	5	3	26.5	26.5	19.5	23.384	215	215;925;2078	0	203.05	138	DIELVMSQANVSR;IEDLSQQAQLAAAEK;NILFVITKPDVYK;SKNILFVITKPDVYK;SPASDTYIVFGEAK				True;True;True;True;True	38436;127181;204110;238430;243443		211650	239280	333080	275260	193920	197660	203530	148810	200470	228320	433610	559090	287390	248630	139750	199710	96603	107820	274630	260170	299910	244320	342290
E9PRG8	E9PRG8	3	3	3	Uncharacterized protein C11orf98	C11orf98	1	3	3	3	32.5	32.5	32.5	14.234	123	123	0	15.662	36	APQDVEMKDLEDES;TAMEVEAPSKPAR;VVGAVIDQGLITR				True;True;True	18862;253653;304425		2928.5	5802.7	8072.3	8653.8	30941	14424	0	1746.1	1448.8	2227.6	13649	8593.4	25286	24945	16723	13017	0	0	3388.7	3864.4	43897	34978	25418
O00139-2;O00139-1;O00139-5;O00139;O00139-4	O00139-2;O00139-1;O00139-5;O00139;O00139-4	2;2;2;2;2	2;2;2;2;2	2;2;2;2;2	Kinesin-like protein KIF2A	KIF2A	5	2	2	2	5.3	5.3	5.3	75.042	660	660;679;686;706;744	0.0044863	2.1048	17	AQDVDATNPNYEIMCMIR;VLEDGKQQVQVVGLQER				True;True	19371;292652		0	0	237230	241570	73947	0	14188	13859	0	0	133790	0	241830	432530	0	0	27243	22630	182140	177370	4598	8220.6	124250
O00148;O00148-3;O00148-2	O00148;O00148-3;O00148-2	7;4;4	1;0;0	1;0;0	ATP-dependent RNA helicase DDX39A	DDX39A	3	7	1	1	24.6	4.4	4.4	49.129	427	427;267;322	0	9.6735	5	AIVDCGFEHPSEVQHECIPQAILGMDVLCQAK;DFLLKPELLR;GLAITFVSDENDAK;GSYVSIHSSGFR;ILVATNLFGR;MLEQLDMR;VNIVFNYDMPEDSDTYLHR				False;False;False;False;False;False;True	12276;35549;101447;109841;137582;194617;296933		0	0	0	0	0	0	0	0	0	0	0	0	0	0	0	0	0	0	0	0	7446.4	0	0
O00151	O00151	4	4	4	PDZ and LIM domain protein 1	PDLIM1	1	4	4	4	16.4	16.4	16.4	36.071	329	329	0	6.6064	15	DFEQPLAISR;GHFFVEDQIYCEK;SAMPFTASPASSTTAR;VTPPEGYEVVTVFPK				True;True;True;True	35374;98447;228294;302976		30767	14015	28767	10137	6552.8	4733.4	6748.7	3562.6	28348	35161	47502	51261	6487.2	9242	7505.9	5313.8	10258	6213	55255	33479	7092.3	8268.8	8325
O00154-4;O00154-2;O00154-3;O00154-6;O00154-7;O00154;O00154-5	O00154-4;O00154-2;O00154-3;O00154-6;O00154-7;O00154;O00154-5	10;9;9;9;9;9;8	10;9;9;9;9;9;8	10;9;9;9;9;9;8	Cytosolic acyl coenzyme A thioester hydrolase	ACOT7	7	10	10	10	36.4	36.4	36.4	37.419	338	338;246;283;329;370;380;350	0	86.643	136	AASAFFTYVSLSQEGR;ATLWYVPLSLK;IMRPDDANVAGNVHGGTILK;LMDEVAGIVAAR;MIEEAGAIISTR;SGPDVETPSAIQICR;TNIVTASVDAINFHDK;TNIVTASVDAINFHDKIR;VLEVPPVVYSR;YEAQKLER				True;True;True;True;True;True;True;True;True;True	1969;23895;138318;178017;193724;235206;267516;267521;292889;312447		72958	61360	41667	30579	108810	107310	35258	42871	68790	51023	43632	52716	66377	109150	50274	47941	47099	62652	60589	71112	101370	75225	101180
O00159-2;O00159-3;O00159	O00159-2;O00159-3;O00159	31;31;31	31;31;31	31;31;31	Unconventional myosin-Ic	MYO1C	3	31	31	31	38.9	38.9	38.9	117.91	1028	1028;1044;1063	0	268.49	386	CPENAFFLDHVR;DGTIDFTPGSELLITK;DNYPQSVPR;DQAVMISGESGAGK;DQAVMISGESGAGKTEATKR;GAPVGGHILSYLLEK;GDVVLQSDHVIETLTK;GEELLSPLNLEQAAYAR;GIISILDEECLRPGEATDLTFLEK;GVSFYEVPPHLFAVADTVYR;HLGYKPEEYK;IICDLVEEK;LGTDEISPR;LLQFYAETCPAPER;LLQSNPVLEAFGNAK;LLSVEGSTLR;NFHIFYQLLEGGEEETLR;NFHIFYQLLEGGEEETLRR;NGHLAVVAPR;NPIMSQCFDR;NPQSYLYLVK;QLLLTPNAVVIVEDAK;RPETVATQFK;SEQEEYEAEGIAWEPVQYFNNK;SLCPETWPTWAGRPQDGVAVLVR;TFTWLV…				True;True;True;True;True;True;True;True;True;True;True;True;True;True;True;True;True;True;True;True;True;True;True;True;True;True;True;True;True;True;True	30934;37397;44827;45454;45461;90985;93102;93500;99688;112697;118276;132353;169900;177151;177259;177542;201645;201651;202403;208805;209015;219343;225746;232076;238823;258917;270644;294446;297282;317396;320162		105690	86514	130450	107780	192210	161790	3053.4	8868.1	247020	291040	116250	116020	114570	116070	25446	43043	85254	68536	159190	164510	87263	76084	105150
O00161;O00161-2	O00161;O00161-2	7;5	7;5	7;5	Synaptosomal-associated protein 23	SNAP23	2	7	7	7	50.2	50.2	50.2	23.354	211	211;158	0	34.091	43	AHQITDESLESTRR;IEEGLDQINK;ILGLAIESQDAGIK;ITNDAREDEMEENLTQVGSILGNLK;MDNLSSEEIQQR;TITMLDEQKEQLNR;TTWGDGGENSPCNVVSK				True;True;True;True;True;True;True	10404;127458;136236;143261;191736;263186;272872		16650	28273	9960.7	9773	29468	4859.7	8160.8	7620.9	34455	50676	38136	26453	19304	32668	13346	0	29539	23613	29054	27331	7191.4	7005.2	21501
O00170	O00170	4	4	4	AH receptor-interacting protein	AIP	1	4	4	4	18.2	18.2	18.2	37.636	330	330	0	13.616	14	EGEIAQFLCDIK;LVVEEYYEVLDHCSSILNK;TLHSDDEGTVLDDSR;VLELDPALAPVVSR				True;True;True;True	58362;188931;265277;292739		3359.5	2701.3	4949.6	3160.1	0	3591.7	0	0	43811	34589	6512.6	21865	4583.5	12852	0	3282.1	0	0	4309.2	24657	0	0	3897.5
O00178	O00178	8	8	8	GTP-binding protein 1	GTPBP1	1	8	8	8	19.1	19.1	19.1	72.453	669	669	0	37.344	35	DDVIVTASNFSSER;LLQTTNNSPMNSKPQQIK;LVLVSPTSEQYDSLLR;MCPIFQISNVTGENLDLLK;SAMDSPVPASMFAPEPSSPGAAR;STLLGVLTHGELDNGR;VGDNDFLEVR;VITFIDLAGHEK				True;True;True;True;True;True;True;True	34858;177307;187848;191231;228285;249040;285709;290500		858.91	680.38	2069.9	0	1933.4	1449.8	0	0	3012.7	2404.7	0	0	1191.2	1105.3	0	0	739.11	1902.1	2642.5	0	1146.1	2871.7	3686.1
O00186	O00186	4	4	4	Syntaxin-binding protein 3	STXBP3	1	4	4	4	9.8	9.8	9.8	67.764	592	592	0	14.442	31	NWSYLGVPIVPQSQQGKPLRK;SVDCFLHDFASK;TEQDLALGTDAEGQK;THSQLLIIDR				True;True;True;True	214201;249845;257218;261666		30966	33250	22713	24757	20931	28306	0	0	30396	55731	29006	23313	19257	14660	8085.8	0	20004	0	35573	21401	0	0	9575
O00203-3;O00203;Q13367;Q13367-4	O00203-3;O00203	10;10;1;1	10;10;1;1	10;10;1;1	AP-3 complex subunit beta-1	AP3B1	4	10	10	10	12.9	12.9	12.9	116.19	1045	1045;1094;1082;1101	0	52.713	46	ASILWLIGENCER;ATGYLELSNWPEVAPDPSVR;EASADLSPYVR;EGSTAQLIINTEK;KPYTMDPDHR;LLTQYILNLGK;NASELFPAVVK;TVIGSVLLR;VVNVANVGAVPSGQDNIHR;YAEEQQDLALLSISTFQR				True;True;True;True;True;True;True;True;True;True	21925;23690;53863;59370;155332;177691;199047;273752;305028;310827		4136.3	0	7649.5	6192.7	17548	17728	5086.9	0	31355	35694	18004	3559	9795.1	10148	0	5559.7	4398.5	2893.9	9740.8	12717	4631.9	5917.1	13538
O00214;O00214-2	O00214;O00214-2	1;1	1;1	1;1	Galectin-8	LGALS8	2	1	1	1	4.1	4.1	4.1	35.808	317	317;359	0.0022676	2.2313	1	AGCIVCNTLINEK				True	7922		5167.5	6207.8	0	0	0	0	0	0	6775.1	0	0	0	8503.8	0	0	0	0	0	0	0	6007.9	5838.1	0
O00231;O00231-2	O00231;O00231-2	23;22	23;22	23;22	26S proteasome non-ATPase regulatory subunit 11	PSMD11	2	23	23	23	62.6	62.6	62.6	47.463	422	422;423	0	194.47	375	AAAAVVEFQR;AELRDDPIISTHLAK;AQSLLSTDREASIDILHSIVK;AQSLLSTDREASIDILHSIVKR;DDPIISTHLAK;DIQENDEEAVQVK;EASIDILHSIVK;EASIDILHSIVKR;EQSILELGSLLAK;FHGILDQGEGVLIIFDEPPVDK;IMLNTPEDVQALVSGK;KLSQMILDKK;LQATLDMQSGIIHAAEEKDWK;LYDNLLEQNLIR;TAYSYFYEAFEGYDSIDSPK;TGQAAELGGLLK;TTANAIYCPPK;TYEAALETIQNMSK;TYHALSNLPK;VQIEHISSLIK;VVDSLYNK;YQEALHLGSQLLR;YVRPFLNSISK				True;True;True;True;True;True;True;True;True;True;True;True;True;True;True;True;True;True;True;True;True;True;True	214;6167;20370;20392;34803;39014;53924;53931;68775;80098;138085;154073;181149;189581;254670;260289;271379;275737;275952;299103;304144;319720;322226		82447	168610	108720	97503	260940	250630	76549	47854	242720	255570	153730	140010	182330	238340	95696	74312	91428	91146	181710	187080	160640	157730	197580
O00232;O00232-2	O00232;O00232-2	24;22	24;22	24;22	26S proteasome non-ATPase regulatory subunit 12	PSMD12	2	24	24	24	49.6	49.6	49.6	52.904	456	456;436	0	191.21	306	AIYDTPCIQAESEK;AIYDTPCIQAESEKWQQALK;DPNNLLNDWSQK;EAASILQELQVETYGSMEK;EAASILQELQVETYGSMEKK;EEMIHNLQ;ERVEFILEQMR;FFQEENTEK;FFQEENTEKLK;GSLESPATDVFGSTEEGEKR;KGSLESPATDVFGSTEEGEKR;KLEEIPK;LAGIINFQRPK;LFTTMELMR;LNSLMSLVNK;LQEVIETLLSLEK;MEVDYSATVDQR;MVQQCCTYVEEITDLPIK;TASDMVSTSR;TLATIKEQNGDVK;TTHLIAKEEMIHNLQ;VEFILEQMR;WSTLVEDYGMELR;WSTLVEDYGMELRK				True;True;True;True;True;True;True;True;True;True;True;True;True;True;True;True;True;True;True;True;True;True;True;True	12382;12396;45190;51455;51470;56943;69264;78664;78676;109038;150757;153183;159957;166931;179681;181680;192794;197448;253877;264322;272264;282002;310299;310323		45458	37009	25022	12752	139810	131000	7837	5626	110520	90370	47882	24545	91593	84482	2561.5	17754	32125	46737	76412	69176	55306	57592	66951
O00233;O00233-2;O00233-3	O00233;O00233-2	6;5;2	6;5;2	6;5;2	26S proteasome non-ATPase regulatory subunit 9	PSMD9	3	6	6	6	30	30	30	24.682	223	223;209;118	0	11.47	40	ANYDVLESQK;GIGMNEPLVDCEGYPR;GLLGCNIIPLQR;HNIICLQNDHK;KEEIEAQIK;SDVDLYQVR				True;True;True;True;True;True	18119;99648;102677;119553;148862;230592		66126	47627	18286	20217	18907	25121	18595	24958	37631	42989	41026	29795	59258	42609	52141	42863	25508	25452	36568	50760	45803	37680	40769
O00264;O00264-2	O00264;O00264-2	3;2	3;2	3;2	Membrane-associated progesterone receptor component 1	PGRMC1	2	3	3	3	19	19	19	21.671	195	195;143	0	5.4982	14	EGEEPTVYSDEEEPKDESAR;FYGPEGPYGVFAGR;LLKEGEEPTVYSDEEEPKDESAR				True;True;True	58341;89288;176273		20716	21251	0	38416	4750.7	11680	10420	0	34885	21906	24410	0	11039	7249.7	7231.5	5290.2	43822	52402	10495	5505.4	38256	20960	8605.5
O00267-2;O00267	O00267-2;O00267	9;9	9;9	9;9	Transcription elongation factor SPT5	SUPT5H	2	9	9	9	12.1	12.1	12.1	120.5	1083	1083;1087	0	32.07	41	DVTNFTVGGFAPMSPR;ETFQVLNMYGK;FAVALDSEQNNIHVK;HEDLKDMLEFPAQELR;SFAFLHCKK;SLGGDVASDGDFLIFEGNR;TPHYGSQTPLHDGSR;TPMYGSQTPMYGSGSR;VELHSTCQTISVDR				True;True;True;True;True;True;True;True;True	49682;71138;76112;115273;232777;239658;268529;268629;282402		64600	56563	45903	62685	109560	214570	0	31689	78825	37964	70449	55876	88989	125030	0	0	31278	24073	46739	208900	45402	28526	124670
O00291-3;O00291-4;O00291	O00291-3;O00291-4;O00291	2;2;2	2;2;2	2;2;2	Huntingtin-interacting protein 1	HIP1	3	2	2	2	3	3	3	110.66	986	986;1008;1037	0	5.9909	6	GHVSELEADLAEQQHLR;LASTEESMCQLAK				True;True	98967;161032		0	0	0	7081.6	13256	8687.7	0	0	12219	20062	0	0	0	0	0	11365	0	0	0	0	0	0	0
O00299	O00299	16	16	16	Chloride intracellular channel protein 1	CLIC1	1	16	16	16	66.4	66.4	66.4	26.922	241	241	0	323.31	440	AEEQPQVELFVK;EEFASTCPDDEEIELAYEQVAK;FLDGNELTLADCNLLPK;GFTIPEAFR;GVTFNVTTVDTK;GVTFNVTTVDTKR;IGNCPFSQR;KFLDGNELTLADCNLLPK;LAALNPESNTAGLDIFAK;LHIVQVVCK;LHIVQVVCKK;NSNPALNDNLEK;VLDNYLTSPLPEEVDETSAEDEGVSQR;VLDNYLTSPLPEEVDETSAEDEGVSQRK;YLSNAYAR;YRGFTIPEAFR				True;True;True;True;True;True;True;True;True;True;True;True;True;True;True;True	5606;56593;81503;96723;112787;112805;130883;149726;159035;170526;170557;211213;292171;292206;317970;320082		213690	234080	152360	187410	286220	235870	101300	82840	382460	420400	168520	138990	240590	222240	152250	126730	156550	125630	307980	285270	267970	263260	271430
O00300	O00300	2	2	2	Tumor necrosis factor receptor superfamily member 11B	TNFRSF11B	1	2	2	2	7.5	7.5	7.5	46.026	401	401	0	3.5023	8	IIQDIDLCENSVQR;YLHYDEETSHQLLCDK				True;True	133584;317443		10521	7845.7	31638	13088	2647.1	17435	0	7764.5	5923.3	10238	0	0	7661.5	6074.7	0	0	0	0	7098.5	5947.3	11045	8688.3	39802
O00303	O00303	12	12	12	Eukaryotic translation initiation factor 3 subunit F	EIF3F	1	12	12	12	42.6	42.6	42.6	37.563	357	357	0	271.45	158	AYVSTLMGVPGR;FLMSLVNQVPK;IGVDLIMK;IQDALSTVLQYAEDVLSGK;LHPVILASIVDSYER;LHPVILASIVDSYERR;NMYELHKK;TMGVMFTPLTVK;VIGLSSDLQQVGGASAR;VIGTLLGTVDK;VSPNELILGWYATGHDITEHSVLIHEYYSR;YAYYDTER				True;True;True;True;True;True;True;True;True;True;True;True	27864;82149;131358;139690;170795;170819;207656;266831;289016;289094;300863;311579	309	64856	83558	63931	56442	114700	118380	42969	53721	95183	136210	48064	40249	91233	78970	58546	51078	64297	70229	58309	62805	158630	141100	85648
O00339-3;O00339-2;O00339;O00339-4	O00339-3;O00339-2;O00339;O00339-4	12;12;12;8	12;12;12;8	12;12;12;8	Matrilin-2	MATN2	4	12	12	12	18.5	18.5	18.5	102.23	915	915;937;956;672	0	79.816	174	AAIVFTDGR;AIEEELQEIASEPTNK;AQDDVSEWASK;GICEALEDSDGRQDSPAGELPK;HLFYAEDFSTMDEISEK;QGYILNSDQTTCR;SFACQCPEGHVLR;SLGEENFEVVK;THPQTALLESSCENKR;VGLLQYGSTVK;VIMIVTDGRPQDSVAEVAAK;YLFEEDNLLR				True;True;True;True;True;True;True;True;True;True;True;True	1308;10980;19292;99392;118246;218227;232765;239616;261648;286506;289728;317367		46638	45055	101270	107060	84882	56911	62950	106210	71865	83191	76437	56137	40742	53048	62193	46248	50442	37941	53500	61397	104510	115580	104060
O00391;O00391-2	O00391;O00391-2	24;22	24;22	24;22	Sulfhydryl oxidase 1	QSOX1	2	24	24	24	36.1	36.1	36.1	82.577	747	747;604	0	311.79	382	AAPGQEPPEHMAELQR;AHFSPSNIILDFPAAGSAAR;AWRPALYLAALDCAEETNSAVCR;DCASHFEQMAAASMHR;DFNIPGFPTVR;EVALDLSQHK;FGVTDFPSCYLLFR;GYVHYFFGCR;KFGVTDFPSCYLLFR;KVNWIGCQGSEPHFR;LAGAPSEDPQFPK;LEEIDGFFAR;LWGPLEVR;NGSGAVFPVAGADVQTLR;NKIPYSFFK;NNEEYLALIFEK;RVLNTEANVVR;SALYSPSDPLTLLQADTVR;SFYTAYLQR;VGSPNAAVLWLWSSHNR;VLNTEANVVR;VLNTEANVVRK;VNWIGCQGSEPHFR;VPVLMESR				True;True;True;True;True;True;True;True;True;True;True;True;True;True;True;True;True;True;True;True;True;True;True;True	1727;10146;27202;33692;35691;72097;79888;114429;149618;157873;159801;164466;189270;202887;204737;207799;227185;228268;233573;287197;294161;294171;297520;298712		201680	169850	195190	281680	381620	393120	356760	277930	113130	143020	107870	90842	267970	280130	212830	214580	538920	539160	235830	256240	385380	360170	178460
O00410;O00410-3;O00410-2;O60518	O00410;O00410-3;O00410-2	22;21;20;1	22;21;20;1	21;21;20;1	Importin-5	IPO5	4	22	22	21	29.3	29.3	27	123.63	1097	1097;1115;1037;1105	0	124.26	190	AAAAAEQQQFYLLLGNLLSPDNVVR;ATAAFILANEHNVALFK;EFQQYLPVVMGPLMK;EGFVEYTEQVVK;ENVNATENCISAVGK;FLFDSVSSQNVGLR;HIVENAVQK;IFSIIAEGEMHEAIKHEDPCAK;ITFLLQAIR;LCGDTSLNNMQR;LLSSAFDEVYPALPSDVQTAIK;MLVQCMQDQEHPSIR;NLIDEDGNNQWPEGLK;SLVEIADTVPK;STACQMLVCYAK;TIECISLIGLAVGK;TKENVNATENCISAVGK;VAAAESMPLLLECAR;VCDIAAELAR;VIAALLQTMEDQGNQR;VQAHAAAALINFTEDCPK;YAACNAVGQMATDFAPGFQK				True;True;True;True;True;True;True;True;True;True;True;True;True;True;True;True;True;True;True;True;True;True	22640;57790;58448;67553;81741;117618;129441;142886;161916;177489;195093;206057;241728;248148;262179;263597;276381;279320;288573;298740;310687		5869.9	6485.9	7514.1	5237.9	43022	40763	2837.8	1200.6	44458	21816	1469.8	3425.4	30585	23359	1275.3	3026.6	28115	26013	8634.1	11483	20404	26363	33147
O00425;O00425-2	O00425	7;3	6;2	6;2	Insulin-like growth factor 2 mRNA-binding protein 3	IGF2BP3	2	7	6	6	19.3	17.1	17.1	63.704	579	579;198	0	57.896	50	DQTPDENDQVVVK;LLVPTQFVGAIIGK;LYIGNLSENAAPSDLESIFK;MVIITGPPEAQFK;SITILSTPEGTSAACK;TVNELQNLSSAEVVVPR;VAYIPDEMAAQQNPLQQPR				True;True;True;False;True;True;True	45987;177804;189979;197216;237632;274118;279045		0	0	28759	0	3962.8	5753.5	0	0	3758.1	8545.5	2201.6	1050.3	6762.2	4538.8	0	0	2315	1407.1	0	3043.7	13939	15091	26733
O00429;O00429-6;O00429-3;O00429-5;O00429-7	O00429;O00429-6;O00429-3;O00429-5;O00429-7	12;12;11;10;8	12;12;11;10;8	1;1;1;0;1	Dynamin-1-like protein	DNM1L	5	12	12	1	24.6	24.6	3	81.876	736	736;749;710;710;533	0	69.906	97	ALQGASQIIAEIR;DTLQSELVGQLYK;FATEYCNTIEGTAK;IIQHCSNYSTQELLR;LYTDFDEIRQEIENETER;MEALIPVINK;NVASGGGGVGDGVQEPTTGNWR;RPLILQLVHVSQEDKR;SSVLESLVGR;SVTDSIRDEYAFLQK;VPSALAPASQEPSPAASAEADGK;YIETSELCGGAR				True;True;True;True;True;True;True;True;True;True;True;True	15575;48053;76090;133606;190502;212783;226022;248007;251141;298337;315865		3114.6	2959.9	2345.8	3854.1	23088	34451	0	0	38247	41209	4945.3	3048.5	12115	13536	0	2028	0	4500.7	11176	11755	13341	12676	41659
O00429-2;O00429-8;O00429-4;O00429-9	O00429-2;O00429-8;O00429-4;O00429-9	12;12;11;11	1;1;1;1	1;1;1;1	Dynamin-1-like protein	DNM1L	4	12	1	1	24.8	2.9	2.9	80.535	725	725;738;699;712	0	13.075	5	ALQGASQIIAEIR;DTLQSELVGQLYK;FATEYCNTIEGTAK;IIQHCSNYSTQELLR;LYTDFDEIRQEIENETER;MEALIPVINK;RPLILQLVHVSQEDKR;SSVLESLVGR;SVTDSIRDEYAFLQK;VASGGGGVGDGVQEPTTGNWR;VPSALAPASQEPSPAASAEADGK;YIETSELCGGAR				False;False;False;False;False;False;False;False;False;True;False;False	15575;48053;76090;133606;190502;226022;248007;251141;278073;298337;315865		0	0	0	0	1758.6	3054.1	0	0	0	3086.4	0	0	0	0	0	0	0	0	0	0	0	0	0
O00461	O00461	3	3	3	Golgi integral membrane protein 4	GOLIM4	1	3	3	3	5.2	5.2	5.2	81.879	696	696	0	19.348	10	LAVQQVEEAQQLR;LEAQETLNK;SALAAAQTQVAEYK				True;True;True	161670;164158;228133		10441	7759.2	9983.4	5379.4	8845.2	11285	6854.5	0	19145	27172	6971	17772	9391.6	9380	48874	0	5655.9	2196	11695	13750	5753.8	8194.8	5162
O00468-6;O00468-7;O00468-3;O00468-5;O00468-4;O00468;O00468-2	O00468-6;O00468-7;O00468-3;O00468-5;O00468-4;O00468;O00468-2	79;78;77;76;76;76;71	79;78;77;76;76;76;71	79;78;77;76;76;76;71	Agrin;Agrin N-terminal 110 kDa subunit;Agrin C-terminal 110 kDa subunit;Agrin C-terminal 90 kDa fragment;Agrin C-terminal 22 kDa fragment	AGRN	7	79	79	79	52.6	52.6	52.6	214.84	2045	2045;2064;2049;2057;2060;2068;1964	0	323.31	1891	AAAVSSGFDGAIQLVSLGGR;AIVDVHFDPTTAFR;ALEPQGLLLYNGNAR;ALGPAGCEADASAPATCAEMR;ALQSNHFELSLR;ASCYNSALGCCSDGK;ASCYNSALGCCSDGKTPSLDAEGSNCPATK;ASGHPCLNGASCVPR;AYGTGFVGCLR;CDRCEPGFWNFR;CEHPPPGPVCGSDGVTYGSACELR;CEPGFWNFR;DDCEQMTGLCSCKPGVAGPK;DQCPEPCR;EAACLQQTQIEEAR;EAAYVCLCPGGFSGPHCEK;EGTFCQTASGQDGSGPFLADFNGFSHLELR;EPLYVGGAPDFSK;EPVTLGAWTR;ESLLDGGNK;ESLLDGGNKVVISGFGDPLICDNQVSTGDTR;FDGPCDPCQGALPDPSR;FDTGSGPA…				True;True;True;True;True;True;True;True;True;True;True;True;True;True;True;True;True;True;True;True;True;True;True;True;True;True;True;True;True;True;True;True;True;True;True;True;True;True;True;True;True;True;True;True;True;True;True;True;True;True;True;True;True;True;True;True;True;True;True;True;True;True;True;True;True;True;True;True;True;True;True;True;True;True;True;True;True;True;True	489;12324;13994;14454;15788;21205;21207;21554;27382;28610;28904;29065;34068;45464;51285;51606;59408;67744;67892;70174;70185;76990;77362;78807;80001;83261;90829;90871;92334;100921;102514;103888;104007;106628;108831;110579;111984;120068;120643;128995;149435;156521;165108;174871;183046;190656;216484;219414;221332;222861;225744;226025;227629;227930;231706;233190;234006;234028;236747;243525;243559;245…	175;904	1197300	1249800	1013000	905380	566330	620430	2049200	2104400	248080	275060	484200	479970	486190	499920	1472700	1356300	840460	787860	458540	431770	476340	467230	265010
O00469-2;O00469;O00469-3	O00469-2;O00469	11;11;3	11;11;3	11;11;3	Procollagen-lysine,2-oxoglutarate 5-dioxygenase 2	PLOD2	3	11	11	11	19.8	19.8	19.8	87.097	758	758;737;418	0	83.422	130	ACDELVEEMEHYGK;DKLDPDMALCR;IFQTLNGAVDEVVLK;IVGPEENLSQAEAR;IVQQWNLQDNDDDQLFYTK;NTFYETLPVAINGNGPTK;SEDYVDIVQGNR;VLGQGEEWR;VVFAADGILWPDKR;VYIDPLKR;YLNSGGFIGYAPYVNR				True;True;True;True;True;True;True;True;True;True;True	2855;39852;129327;144519;145175;212345;231036;293338;304278;306930;317800		59207	85865	72421	73272	162650	101330	65137	83385	93200	105050	77427	72907	110890	108160	74426	53343	90705	57302	101440	81871	82454	81857	52950
O00471	O00471	1	1	1	Exocyst complex component 5	EXOC5	1	1	1	1	2.1	2.1	2.1	81.852	708	708	0	3.6767	1	VCHLGDQLEGVNTPR				True	279603		0	0	0	0	0	2127.6	0	0	0	2701.1	0	0	1415.2	0	0	0	0	0	0	0	0	0	0
O00479	O00479	1	1	1	High mobility group nucleosome-binding domain-containing protein 4	HMGN4	1	1	1	1	14.4	14.4	14.4	9.5388	90	90	0	4.5418	16	LSAKPAPPKPEPR				True	183550		9177.7	11251	0	0	0	0	0	0	0	0	0	0	6055.3	10209	17971	19208	0	0	4843.6	6425.4	0	0	2722.6
O00487	O00487	8	8	8	26S proteasome non-ATPase regulatory subunit 14	PSMD14	1	8	8	8	40.3	40.3	40.3	34.577	310	310	0	67.643	164	AVAVVVDPIQSVK;AVEEEDKMTPEQLAIK;HYYSITINYR;LINANMMVLGHEPR;QTTSNLGHLNKPSIQALIHGLNR;SWMEGLTLQDYSEHCK;SWMEGLTLQDYSEHCKHNESVVK;VIDVFAMPQSGTGVSVEAVDPVFQAK				True;True;True;True;True;True;True;True	24675;25198;124029;171925;221104;251539;251568;288815		94546	19726	35664	39317	117450	128020	34503	26148	101180	88979	77423	63384	111540	95840	95792	34485	32462	32709	100180	66270	84275	64087	123430
O00506-3;O00506-2;O00506;Q9Y6E0-2;Q9Y6E0;Q9P289-2;Q9P289-3;Q9P289	O00506-3;O00506-2;O00506;Q9Y6E0-2;Q9Y6E0;Q9P289-2;Q9P289-3;Q9P289	2;2;2;2;2;1;1;1	2;2;2;2;2;1;1;1	2;2;2;2;2;1;1;1	Serine/threonine-protein kinase 25;Serine/threonine-protein kinase 24;Serine/threonine-protein kinase 24 36 kDa subunit;Serine/threonine-protein kinase 24 12 kDa subunit;Serine/threonine-protein kinase 26	STK25;STK24;STK26	8	2	2	2	9.9	9.9	9.9	37.297	332	332;349;426;431;443;339;354;416	0	6.2012	3	LADFGVAGQLTDTQIKR;NTFVGTPFWMAPEVIK				True;True	159391;212344		0	0	0	0	0	5953.3	0	0	30038	6268.8	0	0	3605.4	5051.9	0	0	0	0	7539.3	4500.1	0	0	4389
O00507	O00507	6	1	1	Probable ubiquitin carboxyl-terminal hydrolase FAF-Y	USP9Y	1	6	1	1	3	0.5	0.5	291.07	2555	2555	0	3.4087	7	DGQLWLCAPQAK;GDLLEGANAYHCEK;GIPDDRDGLFDTIQR;IIEDCSNSEDTIK;TEDRKEYNIGVLR;YSHVQEVQER				False;False;False;True;False;False	37046;92554;100087;132587;256477;320627		0	0	0	0	15481	0	0	0	0	0	0	4580.6	24461	0	0	0	0	0	0	0	0	0	0
O00541-2;O00541	O00541-2;O00541	1;1	1;1	1;1	Pescadillo homolog	PES1	2	1	1	1	2.7	2.7	2.7	67.455	583	583;588	0	4.5633	3	AGEGTYALDSESCMEK				True	8109		3759.9	0	16500	14468	0	0	0	0	0	0	0	0	0	0	0	0	0	0	0	0	0	0	0
O00560;O00560-3	O00560;O00560-3	20;17	20;17	3;3	Syntenin-1	SDCBP	2	20	20	3	81.5	81.5	12.8	32.444	298	298;292	0	323.31	624	ANVAVVSGAPLQGQLVAR;ANVAVVSGAPLQGQLVARPSSINYMVAPVTGNDVGIR;ANVAVVSGAPLQGQLVARPSSINYMVAPVTGNDVGIRR;DSQIADILSTSGTVVTITIMPAFIFEHIIKR;DSTGHVGFIFK;EVILCKDQDGK;FGDQVLQINGENCAGWSSDK;FGDQVLQINGENCAGWSSDKAHK;LKSIDNGIFVQLVQANSPASLVGLR;LYPELSQYMGLSLNEEEIR;MAPSIMK;NGLLTEHNICEINGQNVIGLK;PSSINYMVAPVTGNDVGIR;PSSINYMVAPVTGNDVGIRR;SIDNGIFVQLVQANSPASLVGLR;SLMDHTIPEV;SLYPSLEDLK;SLYPSLEDLKVDK;VDKVIQAQTAFSANPANPAILSEAS…				True;True;True;True;True;True;True;True;True;True;True;True;True;True;True;True;True;True;True;True	18065;18084;18094;47104;47210;72960;79005;79048;173833;190145;190737;202534;215793;215825;236642;240733;241995;242024;280789;290101	57;92;291	1640800	1678100	1396600	1591700	1211600	1116600	2134700	1888100	1343200	1390500	1634700	1620200	966880	904640	2264800	1866700	1223200	1270200	1632100	1798300	876560	839610	475860
O00560-2	O00560-2	19	2	2	Syntenin-1	SDCBP	1	19	2	2	81.5	12.1	12.1	32.316	297	297	0	101.53	49	ANVAVVSGAPLQGLVAR;ANVAVVSGAPLQGLVARPSSINYMVAPVTGNDVGIR;DSQIADILSTSGTVVTITIMPAFIFEHIIKR;DSTGHVGFIFK;EVILCKDQDGK;FGDQVLQINGENCAGWSSDK;FGDQVLQINGENCAGWSSDKAHK;LKSIDNGIFVQLVQANSPASLVGLR;LYPELSQYMGLSLNEEEIR;MAPSIMK;NGLLTEHNICEINGQNVIGLK;PSSINYMVAPVTGNDVGIR;PSSINYMVAPVTGNDVGIRR;SIDNGIFVQLVQANSPASLVGLR;SLMDHTIPEV;SLYPSLEDLK;SLYPSLEDLKVDK;VDKVIQAQTAFSANPANPAILSEASAPIPHDGNLYPR;VIQAQTAFSANPANPAILSEASAPIPHD…				True;True;False;False;False;False;False;False;False;False;False;False;False;False;False;False;False;False;False	17992;18019;47104;47210;72960;79005;79048;173833;190145;190737;202534;215793;215825;236642;240733;241995;242024;280789;290101	57;91;290	358690	353280	405120	373230	155830	116870	408440	515590	206450	144910	320010	362640	93909	116470	548780	504880	294460	288320	226230	247660	152690	148470	112810
O00567	O00567	2	2	2	Nucleolar protein 56	NOP56	1	2	2	2	5.4	5.4	5.4	66.049	594	594	0	9.8423	5	EAMVQAEEAAAEITR;STPKEETVNDPEEAGHR				True;True	53395;249314		0	0	0	0	3798.3	5601	0	0	6941.9	0	0	0	7552.6	5374.4	0	0	0	2132.4	4486.5	0	0	0	5074.5
O00571;O00571-2;O15523-2;O15523;O15523-3	O00571;O00571-2;O15523-2;O15523	28;26;20;20;7	27;25;19;19;7	24;23;17;17;6	ATP-dependent RNA helicase DDX3X;ATP-dependent RNA helicase DDX3Y	DDX3X;DDX3Y	5	28	27	24	54.2	52.6	44.3	73.243	662	662;646;657;660;291	0	317.47	237	DKDAYSSFGSR;DLLDLLVEAK;DLMACAQTGSGK;DREEALHQFR;DSLTLVFVETK;ELAVQIYEEAR;GADSLEDFLYHEGYACTSIHGDR;GCHLLVATPGR;GFYDKDSSGWSSSK;HAIPIIK;HTMMFSATFPK;HVINFDLPSDIEEYVHR;KGADSLEDFLYHEGYACTSIHGDR;KQYPISLVLAPTR;LEQELFSGGNTGINFEK;MLDMGFEPQIR;QEVPSWLENMAYEHHYK;QSSGASSSSFSSSR;QYPISLVLAPTR;SFLLDLLNATGK;SHVAVENALGLDQQFAGLDLNSSDNQSGGSTASK;SPILVATAVAAR;VGNLGLATSFFNER;VGSTSENITQK;VRPCVVYGGADIGQQIR;VVWVEESDKR;WCDKSDE…				True;True;True;True;True;True;True;True;True;True;True;True;True;True;True;False;True;True;True;True;True;True;True;True;True;True;True;True	39648;41588;41871;46236;46764;63131;89841;91745;96798;114662;122301;122856;150014;156022;165269;194549;217546;220682;222176;233219;243968;286681;287217;299764;305770;307631;318182	352	21284	51384	33083	23211	109280	94683	4718.7	0	37632	58956	30815	41586	72726	112540	2603.3	21381	23838	28096	45755	65065	84854	81357	164510
O00622	O00622	22	22	22	Protein CYR61	CYR61	1	22	22	22	66.4	66.4	66.4	42.026	381	381	0	323.31	401	AQSEGRPCEYNSR;CAPGVGLVR;CCTPQLTR;CIVQTTSWSQCSK;CNYNCPHANEAAFPFYR;ELGFDASEVELTR;FRCEDGETFSK;FTYAGCLSVK;FTYAGCLSVKK;GLECNFGASSTALK;HQCTCIDGAVGCIPLCPQELSLPNLGCPNPR;ICEVRPCGQPVYSSLK;ICEVRPCGQPVYSSLKK;ILYNPLQGQK;IYQNGESFQPNCK;LFNDIHK;LPVFGMEPR;NNELIAVGK;NVMMIQSCK;RLPVFGMEPR;VTGQCCEEWVCDEDSIKDPMEDQDGLLGK;YCGSCVDGR				True;True;True;True;True;True;True;True;True;True;True;True;True;True;True;True;True;True;True;True;True;True	20339;28072;28397;29656;30834;64030;85174;87400;87402;101822;120507;125772;125803;137646;146488;166356;180924;207815;213609;224981;302309;311610		237130	270520	155210	121610	100660	150030	309760	269160	102010	166790	202690	190830	154320	138630	261010	275200	151790	172410	89824	107240	557330	574770	536330
O00743-3;O00743;O00743-2	O00743-3;O00743;O00743-2	6;6;5	6;6;5	6;6;5	Serine/threonine-protein phosphatase 6 catalytic subunit;Serine/threonine-protein phosphatase 6 catalytic subunit, N-terminally processed	PPP6C	3	6	6	6	25.7	25.7	25.7	38.946	342	342;305;283	0	20.781	50	APLDLDKYVEIAR;GAFCDLVWSDPEDVDTWAISPR;GAGWLFGAK;LVTVWSAPNYCYR;TGGQVPDTNYIFMGDFVDR;VTNEFVHINNLK				True;True;True;True;True;True	18735;90092;90401;188928;259771;302874		11872	10298	8017.4	9126.5	33939	19931	12843	10729	21748	29774	5766.3	10354	18999	22097	7571	6065.6	10325	11283	21638	22117	22165	21173	23702
O00754-2;O00754	O00754-2;O00754	1;1	1;1	1;1	Lysosomal alpha-mannosidase;Lysosomal alpha-mannosidase A peptide;Lysosomal alpha-mannosidase B peptide;Lysosomal alpha-mannosidase C peptide;Lysosomal alpha-mannosidase D peptide;Lysosomal alpha-mannosidase E peptide	MAN2B1	2	1	1	1	1.6	1.6	1.6	113.61	1010	1010;1011	0.00046751	2.6486	1	HLVLLDTAQAAAAGHR				True	119053		0	4036.9	0	0	2047.9	14014	0	0	0	2121.3	0	0	0	3241.6	0	0	0	4953.5	0	0	0	0	0
O00762-2;O00762;O00762-3;O00762-4	O00762-2;O00762;O00762-3;O00762-4	2;2;1;1	2;2;1;1	2;2;1;1	Ubiquitin-conjugating enzyme E2 C	UBE2C	4	2	2	2	21.4	21.4	21.4	15.765	140	140;179;150;161	0	5.2784	6	GISAFPESDNLFK;LSLEFPSGYPYNAPTVK				True;True	100201;184564		7734.2	14791	0	0	184100	166280	0	0	221910	237350	0	0	94573	113880	0	0	0	0	185090	171720	21877	0	139310
O00764;O00764-3;O00764-2	O00764;O00764-3;O00764-2	4;3;3	4;3;3	4;3;3	Pyridoxal kinase	PDXK	3	4	4	4	19.6	19.6	19.6	35.102	312	312;239;284	0	31.638	26	AQAGEGVRPSPMQLELR;DKSFLAMVVDIVQELK;GQVLNSDELQELYEGLR;TVSTLHHVLQR				True;True;True;True	19237;40137;107820;274452		27717	8358.4	0	0	14397	15324	0	0	9748.8	8437.5	0	0	6987.8	10487	0	0	0	8819.8	10992	13946	5156.1	9917.2	15760
O14530-2;O14530	O14530-2;O14530	1;1	1;1	1;1	Thioredoxin domain-containing protein 9	TXNDC9	2	1	1	1	5.9	5.9	5.9	22.199	188	188;226	0.0022604	2.2107	3	VLEHQLLQTTK				True	292728		0	0	0	0	0	0	0	0	0	1010	0	0	0	5043.7	0	0	0	0	0	0	0	0	0
O14578-3;O14578;O14578-4	O14578-3;O14578;O14578-4	2;2;2	2;2;2	2;2;2	Citron Rho-interacting kinase	CIT	3	2	2	2	2.5	2.5	2.5	177.03	1544	1544;2027;2069	0.0098755	1.5866	2	SDLEYQLENIQVLYSHEK;YLGPAISSGAIYLASSYQDK				True;True	230072;317399		0	0	0	0	0	0	0	0	7947	9315.6	0	0	0	0	0	0	0	0	0	0	0	0	0
O14579;O14579-3;O14579-2	O14579;O14579-3;O14579-2	9;7;7	9;7;7	9;7;7	Coatomer subunit epsilon	COPE	3	9	9	9	37.3	37.3	37.3	34.482	308	308;256;257	0	152.77	141	APPAPGPASGGSGEVDELFDVK;CSPTLLLLNGQAACHMAQGR;DSIVAELDR;FGVVLDEIKPSSAPELQAVR;KFGVVLDEIKPSSAPELQAVR;LQDAYYIFQEMADK;MFADYLAHESR;MFADYLAHESRR;NAFYIGSYQQCINEAQR				True;True;True;True;True;True;True;True;True	18827;31501;46626;79901;149627;181242;192815;192820;198567		11465	21210	41364	42963	128280	96740	33855	42371	72613	69489	37913	22638	84230	99602	27420	20806	17960	37969	81836	83111	102340	103850	172380
O14617-4;O14617;O14617-5;O14617-2;O14617-3	O14617-4;O14617;O14617-5;O14617-2;O14617-3	8;8;8;7;6	8;8;8;7;6	8;8;8;7;6	AP-3 complex subunit delta-1	AP3D1	5	8	8	8	13.1	13.1	13.1	114.71	1021	1021;1153;1215;1112;984	0	69.885	40	DLILQCLDDKDESIR;EKLEDPDPGVQSAAVNVICELAR;EQAGEAEGAQAVTQLMVDR;HRPSEADEEELAR;ICFHHHFSVVER;IGYLAASQSFHEGTDVIMLTTNQIR;MSFQNLLAK;VTTLPGHIQAVYVQNVVK				True;True;True;True;True;True;True;True	41292;62363;67966;121165;125846;131411;196272;303160		0	0	0	0	2522.5	8084	0	0	2489.8	4338.6	0	0	0	2339.7	0	0	0	0	980.28	2543.3	2066.8	0	14827
O14657	O14657	2	2	2	Torsin-1B	TOR1B	1	2	2	2	9.5	9.5	9.5	37.978	336	336	0	5.4511	6	NFVSQIVAENLHPK;SNFVHLFVSTLHFPHEQK				True;True	202074;242843		0	0	0	0	12011	8136.8	0	0	3603.1	1821.8	0	0	2433.6	0	0	0	0	0	2158.8	0	0	2941.4	0
O14672;O14672-2	O14672;O14672-2	13;10	13;10	13;10	Disintegrin and metalloproteinase domain-containing protein 10	ADAM10	2	13	13	13	27.1	27.1	27.1	84.141	748	748;447	0	89.741	142	AIDTIYQTTDFSGIR;EAVIAQISSHVK;ENGNYIMYAR;FSLCSIR;LVDADGPLAR;MDPSTCASTGSVQWSR;NTCQLYIQTDHLFFK;QCSPSQGPCCTAQCAFK;RRPPQPIQQPQR;SLNTGIITVQNYGSHVPPK;TITLQPGSPCNDFR;VSHITFAHEVGHNFGSPHDSGTECTPGESK;YGLEECTCASSDGKDDKELCHVCCMK				True;True;True;True;True;True;True;True;True;True;True;True;True	10912;54389;67173;86124;186870;191774;212134;216851;226603;240986;263172;300403;314680		86281	76466	63162	50703	43723	64642	35551	25558	76780	95391	83773	91469	66354	58221	35493	36872	62802	60175	81227	88054	26771	27329	42905
O14744-2;O14744;O14744-3;O14744-5;O14744-4	O14744-2;O14744;O14744-3;O14744-5;O14744-4	9;9;8;8;5	9;9;8;8;5	9;9;8;8;5	Protein arginine N-methyltransferase 5;Protein arginine N-methyltransferase 5, N-terminally processed	PRMT5	5	9	9	9	20.2	20.2	20.2	71.319	620	620;637;576;593;466	0	21.516	47	AAILPTSIFLTNK;AAILPTSIFLTNKK;DWNTLIVGK;EKDRDPEAQFEMPYVVR;KVWYEWAVTAPVCSAIHNPTGR;QGFDFLCMPVFHPR;TWMWWHNFR;VPLVAPEDLRDDIIENAPTTHTEEYSGEEK;YSQYQQAIYK				True;True;True;True;True;True;True;True;True	1301;1303;50082;62019;158355;218080;275367;298051;320819		5942.1	10578	0	18366	33788	27131	9053.1	6298.1	30920	4919.7	21179	20291	10156	41124	3577.6	22504	8955.1	16196	28730	28687	16790	17959	16957
O14745;O14745-2	O14745;O14745-2	4;2	4;2	3;2	Na(+)/H(+) exchange regulatory cofactor NHE-RF1	SLC9A3R1	2	4	4	3	14.5	14.5	11.2	38.868	358	358;202	0	8.2834	28	IVEVNGVCMEGK;LLVVDPETDEQLQK;SADAAAGAPLPR;SVDPDSPAEASGLR				True;True;True;True	144351;177887;249892		29041	45607	27407	26459	10868	21033	38388	9224.1	31529	23475	41367	27898	15204	31587	9319.2	24166	30370	11605	52426	43127	16691	9423.8	8724.2
O14773-2;O14773	O14773-2;O14773	1;1	1;1	1;1	Tripeptidyl-peptidase 1	TPP1	2	1	1	1	4.4	4.4	4.4	34.463	320	320;563	0	6.2175	5	LYQQHGAGLFDVTR				True	190255		8257.4	2927.9	0	0	0	0	0	0	0	0	0	0	0	0	6511.8	9341.9	11902	0	0	0	0	6552.3	0
O14776-2;O14776	O14776-2;O14776	5;5	5;5	5;5	Transcription elongation regulator 1	TCERG1	2	5	5	5	7.1	7.1	7.1	121.69	1077	1077;1098	0	5.1623	11	AKPVATAPIPGTPWCVVWTGDER;EALFNEFVAAAR;IKSDFFELLSNHHLDSQSR;LSMWDRPDDLIGR;VFFYNPTTR				True;True;True;True;True	12626;53148;135171;184688;284402		0	0	0	0	7775.5	14782	0	0	10137	8897.2	0	0	5242.5	5216.5	0	0	0	5345.7	7336.6	4172.3	9622	7130.6	5231
O14786;O14786-3;O14786-2	O14786;O14786-3;O14786-2	13;9;9	13;9;9	12;8;8	Neuropilin-1	NRP1	3	13	13	12	21.5	21.5	20.7	103.13	923	923;609;644	0	181.67	118	CEWLIQAPDPYQR;DKLNTQSTYSEA;EGNKPVLFQGNTNPTDVVVAVFPKPLITR;FVSDYETHGAGFSIR;FVTAVGTQGAISK;IKPATWETGISMR;LEIWDGFPDVGPHIGR;NLSALENYNFELVDGVK;PATWETGISMRFEVYGCK;SFEGNNNYDTPELR;TGPIQDHTGDGNFIYSQADENQK;YDRLEIWDGFPDVGPHIGR;YQKPEEYDQLVWMAIGHQGDHWK				True;True;True;True;True;True;True;True;True;True;True;True;True	29140;39925;59088;88484;88556;135144;164977;206860;232938;260166;312199;319842		122630	107210	91352	84998	77327	76182	102610	109890	106810	142600	93147	56068	47056	57881	115610	69209	88758	86487	74719	73841	51237	41602	31930
O14817	O14817	3	3	3	Tetraspanin-4	TSPAN4	1	3	3	3	20.6	20.6	20.6	26.118	238	238	0	121.23	18	GLHLYGTQGNVGLTNAWSIIQTDFR;KGLHLYGTQGNVGLTNAWSIIQTDFR;VPDSCCLEFSESCGLHAPGTWWK				True;True;True	102506;150623;297675		0	0	20877	19620	86286	83545	0	0	62897	99971	0	3375.3	40158	41672	0	0	22608	26816	115050	117700	39727	39030	13517
O14818;O14818-4;O14818-2;Q8TAA3-2;Q8TAA3-5;Q8TAA3	O14818;O14818-4;O14818-2	16;9;8;5;5;5	16;9;8;5;5;5	16;9;8;5;5;5	Proteasome subunit alpha type-7	PSMA7	6	16	16	16	64.5	64.5	64.5	27.887	248	248;149;178;212;250;256	0	323.31	521	AITVFSPDGHLFQVEYAQEAVK;AITVFSPDGHLFQVEYAQEAVKK;ALLEVVQSGGK;DIVVLGVEK;DIVVLGVEKK;GRDIVVLGVEK;GRDIVVLGVEKK;ICALDDNVCMAFAGLTADAR;ILNPEEIEK;KICALDDNVCMAFAGLTADAR;LTVEDPVTVEYITR;LYQTDPSGTYHAWK;NIELAVMR;NYTDEAIETDDLTIK;RPFGISALIVGFDFDGTPR;YVAEIEKEKEENEK				True;True;True;True;True;True;True;True;True;True;True;True;True;True;True;True	12148;12189;14967;39537;39544;107974;108029;125556;136941;151673;186598;190325;203642;214723;225763;321668		893610	940210	489480	440680	373620	374470	716320	782030	202100	185340	326010	353790	388990	378900	930430	934340	456170	476070	453110	427330	413920	413670	506010
O14828-2;O14828	O14828-2;O14828	6;6	6;6	6;6	Secretory carrier-associated membrane protein 3	SCAMP3	2	6	6	6	21.5	21.5	21.5	35.201	321	321;347	0	50.452	52	AQQEFAAGVFSNPAVR;ELQHAALGGTATR;ERELQHAALGGTATR;NYGSYSTQASAAAATAELLK;TAAANAAAGAAENAFR;TAAANAAAGAAENAFRAP				True;True;True;True;True;True	20074;65348;68946;214430;252960;252965		113940	85584	58755	130420	146980	143660	18522	26227	146700	146780	137390	116900	134760	79751	14982	89226	83887	94430	106330	128900	63326	61377	50506
O14907	O14907	2	2	1	Tax1-binding protein 3	TAX1BP3	1	2	2	1	25	25	13.7	13.735	124	124	0	14.119	14	SYIPGQPVTAVVQR;VSEGGPAEIAGLQIGDK				True;True	300095		36706	40207	63267	0	0	0	0	0	39810	54015	40690	109430	5741.9	5542.9	4185.3	31344	8036.1	14432	87995	76225	4914.6	11977	1110
O14929;O14929-2	O14929;O14929-2	7;6	7;6	7;6	Histone acetyltransferase type B catalytic subunit	HAT1	2	7	7	7	28.4	28.4	28.4	49.512	419	419;334	0	61.639	108	LCQDLPCFSR;LLVTDMSDAEQYR;LMQGFNEDMAIEAQQK;TFFPEYTHQLFGDDETAFGYK;VDENFDCVEADDVEGK;VSQMLILTPFQGQGHGAQLLETVHR;YYTEFPTVLDITAEDPSK				True;True;True;True;True;True;True	162096;177865;178484;258151;280098;300917;322891		19486	29293	12326	11671	44134	67965	28626	9723.3	42257	43483	16911	9183.1	39319	38224	14122	7245.6	36683	41992	25240	25646	50428	50656	49707
O14936-5;O14936-3;O14936-4;O14936-6;O14936-2;O14936	O14936-5;O14936-3;O14936-4;O14936-6;O14936-2;O14936	1;1;1;1;1;1	1;1;1;1;1;1	1;1;1;1;1;1	Peripheral plasma membrane protein CASK	CASK	6	1	1	1	3.3	3.3	3.3	59.382	518	518;897;898;909;921;926	0	15.034	1	EINGISVANQTVEQLQK				True	61259		0	0	0	0	0	1788.9	0	0	22868	3904.3	0	0	0	2019.8	0	0	0	0	3708.5	3206.9	0	0	0
P19105;O14950	P19105;O14950	10;10	10;10	4;4	Myosin regulatory light chain 12A;Myosin regulatory light chain 12B	MYL12A;MYL12B	2	10	10	4	62.6	62.6	29.2	19.794	171	171;172	0	323.31	279	ATSNVFAMFDQSQIQEFK;DGFIDKEDLHDMLASLGK;EAFNMIDQNR;EAFNMIDQNRDGFIDKEDLHDMLASLGK;ELLTTMGDR;ELLTTMGDRFTDEEVDELYR;FTDEEVDELYR;GNFNYIEFTR;LNGTDPEDVIR;NAFACFDEEATGTIQEDYLR				True;True;True;True;True;True;True;True;True;True	24141;36398;52231;52266;64803;64837;86794;104509;179024;198483	24;129	560930	704220	462330	483880	230500	253310	261290	232730	350530	327900	644120	465620	305830	296180	382120	404560	262280	299050	453860	484870	517920	488480	433890
O14964-2;O14964	O14964-2;O14964	3;3	3;3	3;3	Hepatocyte growth factor-regulated tyrosine kinase substrate	HGS	2	3	3	3	5.1	5.1	5.1	76.375	690	690;777	0	14.096	29	ALQNAVTTFVNR;APDWVDAEECHR;VCEPCYEQLNR				True;True;True	15593;18253;279517		24937	23931	13948	13797	4756.7	15980	37012	10350	8983.3	6037.5	19492	29720	20822	12304	13681	14437	11892	11640	9529.7	17606	34702	13646	8691
O14972-2;O14972	O14972-2;O14972	1;1	1;1	1;1	Down syndrome critical region protein 3	DSCR3	2	1	1	1	6.3	6.3	6.3	29.884	270	270;297	0.0044603	2.0476	3	DATEIQNIQIADGDVCR				True	33306		0	0	0	0	0	3230	0	0	2494.8	3530.2	0	0	0	984.82	0	0	0	0	1498.3	0	0	0	0
O14974-5;O14974-4;O14974-3;O14974;O14974-2	O14974-5;O14974-4;O14974-3;O14974;O14974-2	8;8;8;8;6	8;8;8;8;6	8;8;8;8;6	Protein phosphatase 1 regulatory subunit 12A	PPP1R12A	5	8	8	8	11.9	11.9	11.9	105.64	943	943;971;974;1030;995	0	41.005	29	AQLHDTNMELTDLK;ILVDNLCDMEMVNK;LYEQILAENEK;RLASTSDIEEKENR;SLLEMEKRER;SPLIESTANMDNNQSQK;TGSYGALAEITASK;YETSSTSAGDRYDSLLGR				True;True;True;True;True;True;True;True	19755;137588;189674;224626;240473;244049;260524;313198	895	29086	28083	36317	24696	101020	63739	63932	7400.8	58882	123150	61195	43180	85170	64982	0	0	35774	12748	56343	45441	24326	31611	49758
O14976-2;O14976	O14976-2;O14976	3;3	3;3	2;2	Cyclin-G-associated kinase	GAK	2	3	3	2	4	4	2.2	134.46	1232	1232;1311	0	10.202	3	EEQQDILSK;SLLQSALDFLAGPGSLGGASGR;VSENDFEDLLSNQGFSSR				True;True;True	56966;300186		0	0	0	0	7347.9	2587.1	0	0	0	43629	0	0	3418.2	0	0	0	0	0	29691	6634	0	0	2510.7
O14979-3;O14979-2;O14979	O14979-3;O14979-2;O14979	7;7;6	5;5;4	5;5;4	Heterogeneous nuclear ribonucleoprotein D-like	HNRNPDL	3	7	5	5	26.6	22.5	22.5	27.191	244	244;301;420	0	128.77	71	DLTEYLSR;GFCFITYTDEEPVKK;GFGFVLFK;MEDMNEYSNIEEFAEGSK;MFIGGLSWDTSKK;RGFCFITYTDEEPVKK;SRGFGFVLFK				True;True;False;True;True;True;False	42631;95045;95379;192089;192964;223545;246054		14073	10121	18383	10784	18793	12711	21649	2397.5	38000	36373	14643	27166	10169	19371	13952	19987	15366	10026	34448	29318	45343	32901	40042
O14980	O14980	24	24	24	Exportin-1	XPO1	1	24	24	24	27.3	27.3	27.3	123.38	1071	1071	0	232.53	264	AVGHPFVIQLGR;DLLGLCEQKR;DPETVKQLGSILK;DTDSINLYK;EFAGEDTSDLFLEER;EFMKDTDSINLYK;ETLVYLTHLDYVDTER;FLVTVIK;IYLDMLNVYK;LHNQVNGTEWSWK;LLSEEVFDFSSGQITQVK;MAKPEEVLVVENDQGEVVR;MAQEVLTHLK;MAQEVLTHLKEHPDAWTR;NLNTLCWAIGSISGAMHEEDEKR;NVDILKDPETVK;PAIMTMLADHAAR;QLLDFSQK;QLYLPMLFK;QMLPLNTNIR;QMSVPGIFNPHEIPEEMCD;TSESLCQNNMVILK;TSSDPTCVEKEK;VDTILEFSQNMNTK				True;True;True;True;True;True;True;True;True;True;True;True;True;True;True;True;True;True;True;True;True;True;True;True	25832;41663;44971;47674;57233;57535;71444;82632;146381;170750;177409;190640;190779;190782;206284;212845;214815;219316;219577;219598;219601;270508;271123;281195		42807	32497	11830	13719	142870	110110	5330.8	3289.9	66920	83318	15280	35086	108650	95861	8810.5	9310.6	45142	49077	63812	67609	53140	63835	85641
O15013-7;O15013-4;O15013-5;O15013-6;O15013	O15013-7;O15013-4;O15013-5;O15013-6;O15013	1;1;1;1;1	1;1;1;1;1	1;1;1;1;1	Rho guanine nucleotide exchange factor 10	ARHGEF10	5	1	1	1	1.7	1.7	1.7	144.27	1306	1306;1340;1344;1368;1369	0.0013806	2.3939	4	SDLSSSSGSLSLSHGSSSLEHR				True	230074		0	0	0	0	0	1033.2	0	0	0	0	0	0	0	0	0	0	0	0	0	0	0	0	1061
O15027-2;O15027-4;O15027-3;O15027;O15027-5	O15027-2;O15027-4;O15027-3;O15027;O15027-5	4;4;4;4;4	4;4;4;4;4	4;4;4;4;4	Protein transport protein Sec16A	SEC16A	5	4	4	4	3.1	3.1	3.1	247.24	2312	2312;2332;2337;2357;2379	0	7.8319	13	DDTHKVDVINFAQNK;EKPEEESLAAPTWLVHLQQVER;FTGSFDDDPDPHRDPYGEEVDRR;TMATMGDTLASR				True;True;True;True	34850;62493;86915;266815		6212.2	7017.5	0	0	4946.9	31110	4872.4	7670	32978	37636	0	4446.5	4135	0	0	3111.5	0	4485.7	4977.7	16510	4732.6	5072	5734.2
O15031	O15031	14	14	14	Plexin-B2	PLXNB2	1	14	14	14	12.7	12.7	12.7	205.12	1838	1838	0	100.95	79	AMTLQEAEAFVGAER;DIFYKPFHGDIQCGGHAPGSSK;DLVLSGDLGSLYAMTQDK;DSQDPYCGWCVVEGR;DTTHNLPEFIVK;EAFEAYTDHATYK;EASPNPEDGIVR;GSSLHVGSDLLK;LQLEQQVATGPALDNKK;SFVASNDEGVATVGLVSSTGPGGDR;SSGGPGAGLCLFPLDK;VGVSQQPEDSQQDLPGER;VYLTPDGTSSEYDSILVEINKR;YYDEIINALEEDPAAQK				True;True;True;True;True;True;True;True;True;True;True;True;True;True	17461;38494;42764;47056;48329;52175;53991;109626;181962;233435;246846;287407;306963;322516		45153	57611	34764	32450	33074	32176	24978	34002	58726	65788	53382	35809	32539	26328	35870	31666	9976.4	2751.6	55949	67276	14206	19724	10356
O15067	O15067	17	17	17	Phosphoribosylformylglycinamidine synthase	PFAS	1	17	17	17	18.5	18.5	18.5	144.73	1338	1338	0	169.1	176	DFLTHVSAR;ELSDPAGAIIYTSR;EWIKPIMFSGGIGSMEADHISK;FCDNSSAIQGK;FGEPVLAGFAR;GHLLYVALSPGQHR;GVAFVGGFSYADVLGSAK;HLAVMPHPER;KEFFLQR;KPPMLQPLALPPGLSVHQALER;LGGTALAQCFSQLGEHPPDLDLPENLVR;LNFSTPTSTNIVSVCR;LSFAHPPSAEVEAIALATLHDR;NPSTVEAFDLAQSNSEHSR;SLGLQLPDGQR;SPNRDFLTHVSAR;VGPGPALMLR				True;True;True;True;True;True;True;True;True;True;True;True;True;True;True;True;True	35623;65545;74155;76142;79145;98613;111301;117997;149011;155205;168942;178994;183951;209104;239672;244159;286720		29983	24654	13904	16825	39415	45602	15757	9486.9	41339	41149	23941	21724	52710	45640	2340.6	20532	36099	38705	27201	32653	31389	27649	34636
O15126;O15126-2	O15126;O15126-2	4;2	4;2	2;1	Secretory carrier-associated membrane protein 1	SCAMP1	2	4	4	2	21.9	21.9	10.1	37.92	338	338;157	0	12.383	11	AQQEFATGVMSNK;EHALAQAELLK;SDFDSNPFADPDLNNPFKDPSVTQVTR;TVQTAAANAASTAASSAAQNAFK				True;True;True;True	59627;274282		0	0	4305	0	3445	26252	4781.3	0	64986	45223	5488.3	0	21580	15147	0	0	5037.6	7892.7	23892	51852	3121.8	6125.9	3176.4
O15127	O15127	2	2	2	Secretory carrier-associated membrane protein 2	SCAMP2	1	2	2	2	9.7	9.7	9.7	36.648	329	329	0	18.293	15	ELQNTVANLHVR;TGASFQQAQEEFSQGIFSSR				True;True	65367;259290		17587	58632	5321.9	0	16947	37626	0	0	81731	75914	28560	14089	26447	31665	0	0	18319	40395	63410	30356	0	0	22972
O15143	O15143	13	13	12	Actin-related protein 2/3 complex subunit 1B	ARPC1B	1	13	13	12	49.5	49.5	43.3	40.949	372	372	0	323.31	203	ASSEGGTAAGAGLDSLHK;AYHSFLVEPISCHAWNK;AYHSFLVEPISCHAWNKDR;CSQFCTTGMDGGMSIWDVK;EHNGQVTGIDWAPESNR;NAYVWTLK;NSVSQISVLSGGK;STVLSLDWHPNNVLLAAGSCDFK;TQIAICPNNHEVHIYEK;TWKPTLVILR;VAWVSHDSTVCLADADKK;VHELKEHNGQVTGIDWAPESNR;VISICYFEQENDWWVCK				True;True;True;True;True;True;True;True;True;True;True;True;True	22306;27534;27542;31503;59926;199319;211826;249682;269527;275340;279029;287693;290376		59983	75756	66779	50064	76851	72871	28622	16419	59437	54090	93615	50901	104880	75005	27087	33172	35525	37702	77741	79940	55528	64124	104430
O15144	O15144	13	13	13	Actin-related protein 2/3 complex subunit 2	ARPC2	1	13	13	13	49.3	49.3	49.3	34.333	300	300	0	69.646	160	ASHTAPQVLFSHR;AVIHYRDDETMYVESK;DNTINLIHTFR;DSIVHQAGMLK;DSIVHQAGMLKR;DYLHYHIK;ELQAHGADELLK;ELQAHGADELLKR;FENAAAGNKPEAVEVTFADFDGVLYHISNPNGDKTK;MILLEVNNR;NCFASVFEK;VFMQEFK;YFQFQEEGKEGENR				True;True;True;True;True;True;True;True;True;True;True;True;True	21883;25931;44746;46632;46645;50931;65193;65204;78008;193831;199442;284787;313655		81414	101420	58249	80937	68404	127770	93831	61962	64812	62565	62624	61390	78792	105050	100090	74946	76251	58866	52408	65698	59376	83978	119310
O15145	O15145	8	8	8	Actin-related protein 2/3 complex subunit 3	ARPC3	1	8	8	8	48.3	48.3	48.3	20.546	178	178	0	18.263	121	AYLQQLR;ETKDTDIVDEAIYYFK;LIGNMALLPIR;NYEIKNEADR;PANKQEDEVMR;PAYHSSLMDPDTK;VFDPQNDKPSK;WWTCFVK				True;True;True;True;True;True;True;True	27661;71338;171720;214296;214855;215044;284125;310623		47316	25608	13292	11431	12494	28712	25977	30181	2961.2	4029.4	11019	6298.7	26329	29860	30562	40480	40571	21737	26866	13155	38678	20780	40794
O15160-2;O15160	O15160-2;O15160	4;4	4;4	4;4	DNA-directed RNA polymerases I and III subunit RPAC1	POLR1C	2	4	4	4	17.5	17.5	17.5	38.646	342	342;346	0	48.924	32	DSSDPNELYVNHK;ILLAEVPTMAVEK;NQGDEEGTEIDTLQFR;VLVYNNTSIVQDEILAHR				True;True;True;True	47122;136731;209482;295685		10469	11856	8275.2	3990.6	34026	22082	9359.8	17680	42906	6161.1	4206.1	6976	16738	22718	12188	20794	3258.8	0	28687	13591	15299	4213.7	23364
O15212	O15212	3	3	3	Prefoldin subunit 6	PFDN6	1	3	3	3	24	24	24	14.582	129	129	0	20.128	31	ETLAQLQQEFQR;LLGPVLVK;RLDYITAEIKR				True;True;True	71360;175891;224737		23237	22736	22480	14950	12523	22563	40945	42694	49623	36007	0	44155	37955	30960	17127	38746	11536	28827	69132	58076	27205	21239	22117
O15230;O15230-2;Q16787-3;Q16787	O15230	23;9;1;1	23;9;1;1	23;9;1;1	Laminin subunit alpha-5	LAMA5	4	23	23	23	9.4	9.4	9.4	399.73	3695	3695;561;3277;3333	0	97.449	124	ADDGAGEFSTSVTRPSVLCDGQWHR;ASPDGLCQVSLQQGR;AVAAEAQDTATR;CDQCSLGTFSLDAANPK;CNCESDFTDGTCEDLTGR;DDAAICTTEYSR;DGFFGLDQADYFGCR;DHYLPDLHHLR;DQASQLLAGTEATLGHAK;ECAPGYWGLPEQGCR;FANSPRPDLWVLER;GALDQLCGAGGLCR;GQYCDICTAANSNK;GSPRPTEDLYCK;IAASATCGEEAPAR;LCDELTGQCICPPR;LELEEAATPEGHAVR;LQCTCQHNTCGGTCDR;LVGGPVAGGDPNQTIR;STGDPWLTDGSYLDGTGFAR;SVEVHGAVGASGCPAA;TYQPWQFFASSK;YALVVEYANEDAR				True;True;True;True;True;True;True;True;True;True;True;True;True;True;True;True;True;True;True;True;True;True;True	3545;22242;24411;28608;30512;34066;36365;38133;45384;54595;75821;90587;107910;109338;124118;161795;165075;181183;187342;248564;250041;276249;311121		71144	123050	34029	33593	125950	135320	6401.4	79169	26416	28047	18543	17569	54544	76185	45265	28609	60014	50565	55502	57360	14547	8717	10978
O15258	O15258	1	1	1	Protein RER1	RER1	1	1	1	1	9.2	9.2	9.2	22.958	196	196	0.00092379	2.4831	2	VDPSLMEDSDDGPSLPTK				True	281039		0	0	0	0	0	3351.9	0	0	0	0	0	0	0	0	0	0	0	0	0	2339.2	0	0	0
O15269	O15269	1	1	1	Serine palmitoyltransferase 1	SPTLC1	1	1	1	1	3	3	3	52.743	473	473	0.00092336	2.4785	1	VVVTVEQTEEELER				True	305744		0	0	0	0	7382.2	0	0	0	57200	0	0	0	9358.2	0	0	0	0	0	0	0	0	0	0
O15294;O15294-3;O15294-4;O15294-2	O15294;O15294-3;O15294-4;O15294-2	5;4;3;3	5;4;3;3	5;4;3;3	UDP-N-acetylglucosamine--peptide N-acetylglucosaminyltransferase 110 kDa subunit	OGT	4	5	5	5	6.6	6.6	6.6	116.92	1046	1046;1036;665;920	0	40.31	28	ASSVGNVADSTEPTKR;EMQDVQGALQCYTR;EYQAGDFEAAER;ISPTFADAYSNMGNTLK;VPNSVLWLLR				True;True;True;True;True	22435;66732;74857;142036;298057		5844.2	0	2115.1	2846.3	8049	25284	0	0	17453	15853	7340.8	3886.7	11449	4963.6	0	0	0	0	4695.1	6826	2666.3	7904.8	8602.9
O15344-2;O15344	O15344-2;O15344	2;2	2;2	2;2	E3 ubiquitin-protein ligase Midline-1	MID1	2	2	2	2	5.6	5.6	5.6	62.287	552	552;667	0.003156	2.1661	3	TCVTCEVSYCDECLK;VLCQFCDQDPAQDAVK				True;True	255308;291896		0	0	0	0	0	0	0	0	0	0	0	0	0	0	0	0	0	0	0	0	0	0	0
O15355	O15355	3	3	3	Protein phosphatase 1G	PPM1G	1	3	3	3	9	9	9	59.271	546	546	0	4.9539	5	ALEDAFLAIDAK;NTAELQPESGKR;SGGGTGEEPGSQGLNGEAGPEDSTR				True;True;True	13584;212100;234747		0	0	0	0	5177.9	7258.5	0	0	18814	19087	0	0	0	0	0	0	7658.7	0	0	0	0	7624.4	5566.4
O15371;O15371-3;O15371-2	O15371;O15371-3;O15371-2	24;24;23	24;24;23	24;24;23	Eukaryotic translation initiation factor 3 subunit D	EIF3D	3	24	24	24	61.5	61.5	61.5	63.972	548	548;533;499	0	323.31	396	CEHDGVMTGANGEVSFINIK;CVIDICMK;DMPYQPFSK;DNSDFDLLTVSETANEPPQDEGNSFNSPR;FMTPVIQDNPSGWGPCAVPEQFR;GAVIATELKNNSYK;HCNGVDWR;IFHTVTTTDDPVIR;IFHTVTTTDDPVIRK;LGDDIDLIVR;NLAMEATYINHNFSQQCLR;NMLQFNLQILPK;SDWEVKEEMDFPQLMK;SVYSWDIVVQR;TLNEWDSR;TQGNVFATDAILATLMSCTR;VADWTGATYQDK;VADWTGATYQDKR;WTCCALLAGSEYLK;YLEVSEPQDIECCGALEYYDK;YLEVSEPQDIECCGALEYYDKAFDR;YLILKDPNK;YNFPNPNPFVEDDMDKNEIASVAYR;YSSQFGGGSQYAYFHEEDESS…				True;True;True;True;True;True;True;True;True;True;True;True;True;True;True;True;True;True;True;True;True;True;True;True	28886;31840;43480;44625;82923;91513;114886;129083;129115;167414;205155;207304;230643;251368;265788;269492;276816;276845;310339;317349;317364;317529;318779;320883		32637	43677	34160	27523	154680	150180	5793.9	4883.5	129420	151320	40506	55448	87865	95277	6495.3	274.67	38068	34349	65670	78547	91972	107140	139260
O15372	O15372	17	17	17	Eukaryotic translation initiation factor 3 subunit H	EIF3H	1	17	17	17	59.4	59.4	59.4	39.93	352	352	0	301.5	250	DFSPEALKK;EFTAQNLGK;EGTGSTATSSSSTAGAAGK;EKDFSPEALKK;HVNIDHLHVGWYQSTYYGSFVTR;HYQEEGQGTEVVQGVLLGLVVEDR;KSAVADKHELLSLASSNHLGK;LEITNCFPFPQHTEDDADFDEVQYQMEMMR;LFKPPQPPAR;LFMAQALQEYNN;MDSLLIAGQINTYCQNIK;NLQLLMDR;NLQLLMDRVDEMSQDIVK;NSHLINVLMWELEK;NSHLINVLMWELEKK;SAVADKHELLSLASSNHLGK;VDEMSQDIVK				True;True;True;True;True;True;True;True;True;True;True;True;True;True;True;True;True	35796;57832;59410;61990;123012;123942;156186;164976;166286;166345;191817;206625;206630;210621;210639;228478;280084		63413	25622	40099	42000	75731	79508	31024	31187	48963	59706	63234	43470	61022	56890	50731	19385	45922	34531	74745	52788	63392	68915	102110
O15397;O15397-2	O15397;O15397-2	2;1	2;1	2;1	Importin-8	IPO8	2	2	2	2	2.4	2.4	2.4	119.94	1037	1037;832	0	6.7875	12	ETENDDVTNVIQK;IAAENELNQSYK				True;True	71103;124071		0	0	0	0	0	0	0	0	5005.6	6684.2	0	0	3246.7	9535.9	0	0	0	0	9128.8	4633	5417.5	6506.9	6158.4
O15400-2;O15400	O15400-2;O15400	3;3	3;3	2;2	Syntaxin-7	STX7	2	3	3	2	17.2	17.2	10.5	27.4	239	239;261	0	9.2731	29	ITQCSVEIQR;SYTPGVGGDPAQLAQR;TLNQLGTPQDSPELR				True;True;True	143400;265838		47551	41703	105780	149050	31200	34702	102510	30855	56819	20237	41232	50757	30862	35948	0	24184	125970	4474	133270	103760	35276	29928	0
O15427	O15427	5	5	5	Monocarboxylate transporter 4	SLC16A3	1	5	5	5	10.8	10.8	10.8	49.469	465	465	0	13.792	61	AEPEKNGEVVHTPETSV;EVEHFLK;GGAVVDEGPTGVK;LHKPPADSGVDLR;NGEVVHTPETSV				True;True;True;True;True	6378;72631;96908;170627;202265		101770	120220	94900	84441	53618	39961	31708	45161	52963	80459	122650	133920	87141	53083	19258	16340	45160	9180.2	88179	78132	24367	29567	22412
O15460-2;O15460	O15460-2;O15460	9;9	9;9	9;9	Prolyl 4-hydroxylase subunit alpha-2	P4HA2	2	9	9	9	23.3	23.3	23.3	60.632	533	533;535	0	55.322	60	APQLLIAPFKEEDEWDSPHIVR;GQEFLRPCGSTEVD;HAACPVLVGCK;KGTAVFWYNLLR;SAADAEGYLAHPVNAYK;SSWLEEDDDPVVAR;TGVLTVASYR;YFEQLLEEEREK;YYDVMSDEEIER				True;True;True;True;True;True;True;True;True	18899;107240;114455;150765;227388;248067;260918;313495;322552		22423	33130	5055.4	19875	49510	71497	31739	23715	35881	45874	38305	24497	55705	66806	10261	27263	4874.2	4899.8	26720	25845	5580.8	11373	12212
O15484	O15484	2	2	2	Calpain-5	CAPN5	1	2	2	2	5.8	5.8	5.8	73.168	640	640	0	4.597	6	VLFEDPLFPATDDSLYYK;YVIIPTTFEPGHTGEFLLR				True;True	292924;322071		0	0	0	0	4008.3	8624.8	0	0	18968	32689	0	0	0	0	0	0	0	0	14847	3539.2	0	1668.7	0
O15498-2;O15498	O15498-2;O15498	2;2	2;2	2;2	Synaptobrevin homolog YKT6	YKT6	2	2	2	2	19.5	19.5	19.5	18.58	164	164;198	0	4.2836	7	NDSLAGVVIADNEYPSR;VAFTLLEKVLDEFSK				True;True	200310;277235		0	0	69259	66229	240380	213110	0	0	318130	401880	67061	262800	223350	182280	0	0	0	0	246640	362140	0	0	230660
O15511;O15511-2	O15511;O15511-2	3;2	3;2	3;2	Actin-related protein 2/3 complex subunit 5	ARPC5	2	3	3	3	29.1	29.1	29.1	16.32	151	151;154	0	10.418	32	ALAAGGVGSIVR;GFESPSDNSSAMLLQWHEK;QGNMTAALQAALK				True;True;True	12833;95169;218162		97602	11976	18010	22882	39839	18113	135290	118780	24650	10185	13838	15484	8676.9	15609	0	76679	48840	42073	29012	32555	100620	97228	57140
O43143	O43143	22	22	21	Pre-mRNA-splicing factor ATP-dependent RNA helicase DHX15	DHX15	1	22	22	21	31.4	31.4	30.3	90.932	795	795	0	157.83	193	ALVTGYFMQVAHLER;ASTNAMLISAGLPPLK;EAMNDPLLER;EVDDLGPEVGDIK;FAHIDGDHLTLLNVYHAFK;HQSFVLVGETGSGK;HRLDLGEDYPSGK;IAPQYYDMSNFPQCEAK;IIPLYSTLPPQQQQR;IRVESLLVTAISK;LDLGEDYPSGK;QNHESVQWCYDNFINYR;SLMSADNVR;SNLGSVVLQLK;SNLGSVVLQLKK;TCTDIKPEWLVK;TEMQDNTYPEILR;TGHYLTVK;TTQIPQWCVEYMR;VESLLVTAISK;YGVIILDEAHER;YMTDGMLLR				True;True;True;True;True;True;True;True;True;True;True;True;True;True;True;True;True;True;True;True;True;True	16789;22450;53384;72278;75686;120963;121056;124794;133545;141057;163224;219749;240780;242963;242969;254995;257112;259838;272635;282808;314970;318605		26294	20978	22361	19818	65533	56590	7868.9	5994.5	72538	118390	25873	27693	69580	42911	17867	8064.5	16096	14939	54588	51177	38421	33254	63289
O43148;O43148-2	O43148;O43148-2	6;6	6;6	6;6	mRNA cap guanine-N7 methyltransferase	RNMT	2	6	6	6	19.5	19.5	19.5	54.843	476	476;504	0	9.6273	26	DITVLDLGCGK;LSPGGYFIGTTPNSFELIR;LVSEKVDDYEHAAK;MQALEPYPANESSK;NLEEGHSSTVAAHYNELQEVGLEKR;SVLIGEFLEK				True;True;True;True;True;True	39439;184809;188561;195615;205627;250619		0	0	8293.5	0	896.43	10196	0	2329.7	4460.9	1650.2	0	0	7594.3	6186.6	0	0	5571.3	4660.6	6962.4	4887.6	10214	20495	4634.9
O43149;O43149-3	O43149;O43149-3	2;1	2;1	2;1	Zinc finger ZZ-type and EF-hand domain-containing protein 1	ZZEF1	2	2	2	2	1.1	1.1	1.1	331.07	2961	2961;1085	0	14.142	17	EAAAALLPTPPCESLVSR;LISSTESELQQSYAK				True;True	51275;172171		1740.1	0	0	0	6700	5120.5	0	0	8005.1	5676.9	0	0	6181.4	6032.2	0	0	0	0	0	0	4416.6	3711.4	2016.7
O43156	O43156	2	2	2	TELO2-interacting protein 1 homolog	TTI1	1	2	2	2	3	3	3	122.07	1089	1089	0.0057497	1.95	3	ALVGLVNDESPEIQAQCNK;LAGSLVTQAPISAR				True;True	16721;159993		0	0	0	0	0	0	0	0	0	0	0	0	1704.2	0	0	0	0	0	0	0	0	0	0
O43169	O43169	2	2	2	Cytochrome b5 type B	CYB5B	1	2	2	2	28.7	28.7	28.7	16.694	150	150	0	19.142	12	ELWLVIHGR;FLNEHPGGEEVLLEQAGVDASESFEDVGHSSDAR				True;True	66117;82174		0	0	0	0	113740	20431	0	0	120550	124120	0	0	0	11080	0	0	0	0	38105	32524	15814	9280.6	9973
O43172-2;O43172	O43172-2;O43172	14;14	14;14	14;14	U4/U6 small nuclear ribonucleoprotein Prp4	PRPF4	2	14	14	14	41.7	41.7	41.7	58.32	521	521;522	0	85.978	101	ALGEPITLFGEGPAER;DVNLASCAADGSVK;FEPIHGNFLLTGAYDNTAK;GHNTNVGAIVFHPK;IWTHPGWSPLK;LWIANYSLPR;LWSLDSDEPVADIEGHTVR;LWSVPDCNLLHTLR;MLATACWSGLCK;NILSVVGTDALKK;QINVSTDDSEVK;SKEEYQQTWYHEGPNSLK;SLNNFCSQIGDDRPISYCHFSPNSK;VMGLDISSDGQLIATCSYDR				True;True;True;True;True;True;True;True;True;True;True;True;True;True	14403;49323;78076;98685;145914;189275;189340;189343;194403;204123;218627;238091;240809;295893		25112	23422	11515	7729.1	53965	50704	13541	14229	26569	46589	26617	11678	64775	68278	20940	36687	13224	13993	26805	15055	44736	41333	48133
O43175	O43175	21	21	21	D-3-phosphoglycerate dehydrogenase	PHGDH	1	21	21	21	39.2	39.2	39.2	56.65	533	533	0	323.31	423	AFANLRK;AGTGVDNVDLEAATR;AGTGVDNVDLEAATRK;ALQSGQCAGAALDVFTEEPPRDR;ALVDHENVISCPHLGASTK;DLPLLLFR;EELIAELQDCEGLIVR;FMGTELNGK;GGIVDEGALLR;GTIQVITQGTSLK;ILQDGGLQVVEK;KILQDGGLQVVEK;KVLISDSLDPCCRK;NAGNCLSPAVIVGLLK;QADVNLVNAK;QHVTEAFQFHF;QNLSKEELIAELQDCEGLIVR;TLGILGLGR;VLISDSLDPCCR;VLISDSLDPCCRK;VTADVINAAEK				True;True;True;True;True;True;True;True;True;True;True;True;True;True;True;True;True;True;True;True;True	6831;9493;9527;15775;16674;42137;56844;82769;97430;110451;137084;152171;157847;198593;216159;218391;219805;265000;293634;293647;301505		94763	96217	99705	92477	104430	130820	42208	43215	206930	207350	135130	140850	166950	178130	51516	55450	96954	77611	150980	156440	149380	134500	167220
O43237;O43237-2	O43237;O43237-2	9;8	9;8	9;8	Cytoplasmic dynein 1 light intermediate chain 2	DYNC1LI2	2	9	9	9	28	28	28	54.099	492	492;415	0	55.083	122	DAVFIPAGWDNEKK;GGPASVPSSSPGTSVK;GLEYLYLSVHDEDRDDHTR;KPDSMVTNSSTENEA;LVHDKELAAEDEQVFLMK;NILVFGEDGSGK;TGSPGSPGAGGVQSTAK;TVLSNVQEELDR;TYGFHFTTPALVVEK				True;True;True;True;True;True;True;True;True	33421;97716;102102;154766;187432;204143;260508;273921;275900		34662	42130	32358	43377	32567	38916	11836	13125	45093	45744	43827	31854	42549	36397	21285	31921	16937	12707	28440	38861	35129	28106	36632
O43242;O43242-2	O43242;O43242-2	23;14	23;14	23;14	26S proteasome non-ATPase regulatory subunit 3	PSMD3	2	23	23	23	46.8	46.8	46.8	60.977	534	534;356	0	148.02	446	AIQLEYSEAR;AIRDGVIEASINHEK;AKPPPGGGEQEPPPPPAPQDVEMKEEAATGGGSTGEADGK;AVQGFFTSNNATR;DGVIEASINHEK;ELDTVTLEDIKEHVK;EMIDIYSTR;EMIDIYSTREPQLAFHQR;EPQLAFHQR;EQQDLEFAK;EQQDLEFAKEMAEDDDDSFP;FNQVLDQFGEK;HDADGQATLLNLLLR;ISDDLMQK;ISLADIAQK;LNHYVLYK;LQLDSPEDAEFIVAK;NYLHYSLYDQAEK;RLNHYVLYK;SVFPEQANNNEWAR;SYNKDLESAEER;SYNKDLESAEERR;VYEFLDKLDVVR				True;True;True;True;True;True;True;True;True;True;True;True;True;True;True;True;True;True;True;True;True;True;True	11813;11842;12623;26471;37560;63446;66580;66596;67804;68733;68751;83560;114971;141190;141796;179056;181940;214513;224927;250164;252586;252590;306807		150690	105530	90550	99242	176310	189660	25664	47590	144290	154650	108300	95952	165370	171170	52570	71020	98907	83592	109090	141580	122280	125810	133340
O43251-8;O43251-5;O43251-6;O43251;O43251-10;O43251-2;O43251-4;Q9NWB1-3;O43251-9;Q9NWB1-4;Q9NWB1-5;Q9NWB1;O43251-7;Q9NWB1-2;O43251-3;A6NFN3-2;A6NFN3	O43251-8;O43251-5;O43251-6;O43251;O43251-10;O43251-2;O43251-4;Q9NWB1-3;O43251-9;Q9NWB1-4;Q9NWB1-5;Q9NWB1;O43251-7;Q9NWB1-2;O43251-3	3;3;3;3;3;3;2;2;2;2;2;2;2;2;2;1;1	3;3;3;3;3;3;2;2;2;2;2;2;2;2;2;1;1	3;3;3;3;3;3;2;2;2;2;2;2;2;2;2;1;1	RNA binding protein fox-1 homolog 2;RNA binding protein fox-1 homolog 1	RBFOX2;RBFOX1	17	3	3	3	11.3	11.3	11.3	47.343	451	451;376;450;390;380;381;370;370;367;392;395;397;400;418;358;325;312	0	36.411	23	GFGFVTFENSADADR;RLHVSNIPFR;YAQPATATAATAAAAAAAAYSDGYGR				True;True;True	95541;224891;311287		0	0	0	0	13405	16960	0	0	0	36522	0	6144.2	5632.8	6547.9	0	0	0	0	17396	6486.4	32613	10938	5103.4
O43252	O43252	5	4	4	Bifunctional 3-phosphoadenosine 5-phosphosulfate synthase 1;Sulfate adenylyltransferase;Adenylyl-sulfate kinase	PAPSS1	1	5	4	4	12.2	9.9	9.9	70.832	624	624	0	7.4898	10	ATNVTYQAHHVSR;GCTVWLTGLSGAGK;GFTGIDSEYEKPEAPELVLK;NLGFSPEDREENVRR;RPVLLLHPLGGWTK				True;False;True;True;True	23982;91969;96701;205862;226349		7725.7	0	0	5798	10050	9382.5	0	0	77328	4560.1	0	0	3251.1	17208	0	0	0	5673.7	7797.5	0	17713	10012	22442
O43264;O43264-2	O43264;O43264-2	5;4	5;4	4;3	Centromere/kinetochore protein zw10 homolog	ZW10	2	5	5	4	9.6	9.6	7.6	88.828	779	779;672	0	24.586	25	ASFVTEVLAHSGRLEK;NCLVYSIPTNSSK;NFSNMDDEENYSAASK;NLMTSEIHNTVK;TVMDEGPQVFAPLSEESK				True;True;True;True;True	199645;202009;206274;273941		7594.7	3912.6	11815	6286.9	18555	11404	0	2370.4	9598.3	8573.9	6403.9	0	8797.5	7483.9	0	0	0	0	6264.8	7302	4965.2	5084.8	9681.4
O43290	O43290	6	6	6	U4/U6.U5 tri-snRNP-associated protein 1	SART1	1	6	6	6	11.6	11.6	11.6	90.254	800	800	0	222.74	21	ADDLLPLGDQTQDGDFGSR;DLQGLTVEHAIDSFR;EAAGTTAAAGTGGATEQPPR;KLDEEALLKK;LGLKPLEVNAIKK;TSSGDASSLSIEETNK				True;True;True;True;True;True	3665;42219;51366;152957;169286;271125		0	0	0	0	6650.2	20224	0	0	0	0	0	0	10023	7577	0	0	0	27974	4595.5	16955	4478.3	6166.2	8413.1
O43324;O43324-2	O43324;O43324-2	6;4	6;4	6;4	Eukaryotic translation elongation factor 1 epsilon-1	EEF1E1	2	6	6	6	35.6	35.6	35.6	19.81	174	174;139	0	17.945	45	AAAAELSLLEK;AIVQQWLEYR;EYLLGSTAEEK;NDIHTLLK;QHLSSVVFIK;WFCHIQHYPGIR				True;True;True;True;True;True	154;12360;74816;200200;218384;308253		13960	37620	22256	22328	5358.8	42860	76472	23360	66872	70028	37177	41404	23365	42152	40332	35946	13558	17568	50139	28356	55512	40017	19994
O43390;O43390-3	O43390;O43390-3	26;24	21;20	2;2	Heterogeneous nuclear ribonucleoprotein R	HNRNPR	2	26	21	2	49.4	41.9	3	70.942	633	633;595	0	323.31	370	AGPIWDLR;AIDALREFNEEGALSVLQQFK;ANQVNGNAVQLKEEEEPMDTSSVTHTEHYK;DLYEDELVPLFEK;DYAFVHFEDR;EFNEEGALSVLQQFK;EIEGEEIEIVLAKPPDKK;ENILEEFSK;ESDLSHVQNK;GFCFLEYEDHK;GYAFITFCGK;KYGGPPPDSVYSGVQPGIGTEVFVGK;LCDSYEIRPGK;LFVGSIPK;LKDYAFVHFEDR;LMMDPLSGQNR;NLATTVTEEILEK;SAFLCGVMK;STAYEDYYYHPPPR;TGYTLDVTTGQR;TKENILEEFSK;TLIEAGLPQK;VQESTKGPDEAK;VTEGLVDVILYHQPDDK;VTEGLVDVILYHQPDDKKK;VWGNVVTVEWADPVEEPDPEVMAK				False;True;True;True;True;True;True;True;True;False;True;True;True;False;True;True;True;False;True;False;True;True;True;True;True;True	9302;10891;17944;43242;50187;57630;60550;67202;69425;95081;113588;158798;161859;167180;172827;178438;205272;227883;248282;260993;263581;265304;298968;302016;302064;306115		10228	49144	29933	48938	86562	106240	26335	17557	144580	91595	29356	34364	83592	104920	37387	36735	23248	23541	67258	50357	185080	170640	303600
O43395;O43395-3	O43395	5;2	5;2	5;2	U4/U6 small nuclear ribonucleoprotein Prp3	PRPF3	2	5	5	5	10.8	10.8	10.8	77.528	683	683;281	0	10.965	27	EKPSEDMESNTFFDPR;ELDELKPWIEK;LQAEISQAAR;VLGFSEPTVVTAALNCVGK;VLGTEAVQDPTKVEAHVR				True;True;True;True;True	62522;63275;181038;293199;293384		0	0	0	0	3046.7	0	0	0	3913	5419.2	0	0	0	0	0	0	0	0	2570.3	0	3059.5	2169.2	14280
O43396	O43396	1	1	1	Thioredoxin-like protein 1	TXNL1	1	1	1	1	5.2	5.2	5.2	32.251	289	289	0	7.9763	21	IDQYQGADAVGLEEK				True	126766		0	0	0	0	1005.4	29813	0	45850	27144	32686	27538	0	32808	29912	0	0	0	21563	14633	19704	33156	0	24769
O43399-2;O43399-4;O43399;O43399-3;O43399-5;O43399-7;O43399-6	O43399-2;O43399-4;O43399;O43399-3;O43399-5;O43399-7;O43399-6	4;4;4;4;4;4;2	4;4;4;4;4;4;2	4;4;4;4;4;4;2	Tumor protein D54	TPD52L2	7	4	4	4	31.2	31.2	31.2	19.901	186	186;200;206;209;220;229;163	0	68.208	34	GLLSDSMTDVPVDTGVAAR;LGLSTLGELK;MDSAGQDINLNSPNK;TSAALSTVGSAISR				True;True;True;True	102780;169298;191806;270211		48359	27830	17424	0	11173	43649	18394	8272.3	55885	59016	16221	26085	35111	26718	44864	9385.2	8454.8	11113	56906	56979	9611.7	18674	13141
O43488;Q8NHP1;Q8NHP1-3;O95154	O43488	7;3;1;1	7;3;1;1	7;3;1;1	Aflatoxin B1 aldehyde reductase member 2	AKR7A2	4	7	7	7	24.8	24.8	24.8	39.589	359	359;331;249;331	0	46.165	83	ALQAAYGASAPSVTSAALR;EHHFEAIALVEK;FFGNSWAETYR;FYAYNPLAGGLLTGK;QVETELFPCLR;SQLETSLKR;VASVLGTMEMGR				True;True;True;True;True;True;True	15488;59827;78587;89091;221379;245415;278140		17385	26185	0	15909	55584	44506	21672	27209	25097	28918	14502	14803	42699	39122	49183	9906.9	43122	82981	36245	35726	63875	123230	39289
O43491-4;O43491;O43491-2;O43491-3	O43491-4;O43491;O43491-2;O43491-3	9;9;8;8	9;9;8;8	9;9;8;8	Band 4.1-like protein 2	EPB41L2	4	9	9	9	16	16	16	95.541	852	852;1005;673;747	0	41.572	54	EQHPDMSVTR;EVQTNELKAEK;GLSPAQADSQFLENAK;IVITGDGDIDHDQALAQAIR;TTEVGSVSEVKK;VEMQPTELVSK;VKETQEDKLEGGAAK;VRPAELEQFESTIGFK;VTEGTIREEQEYEEEVEEEPRPAAK				True;True;True;True;True;True;True;True;True	68188;73417;103280;144732;271641;282520;291023;299759;302077		27142	28153	10079	44844	33962	37356	4385.1	0	37841	50662	17109	42079	23159	31085	0	0	9232.4	14428	38080	23967	4969.3	9916.1	23730
O43493;O43493-5;O43493-3;O43493-7;O43493-4;O43493-6	O43493;O43493-5;O43493-3;O43493-7;O43493-4	3;3;3;3;2;1	3;3;3;3;2;1	3;3;3;3;2;1	Trans-Golgi network integral membrane protein 2	TGOLN2	6	3	3	3	10.3	10.3	10.3	45.879	437	437;447;453;454;379;281	0	18.424	25	DHSKPISNPSDNKELPK;SGAEAQTPEDSPNR;SGAEEQGPIDGPSK				True;True;True	38101;233599;233603		27310	52687	17861	15420	16585	7388.3	0	0	851.65	5370.7	46983	27078	16467	12664	20052	24636	0	0	0	11191	0	0	9343.5
O43504	O43504	1	1	1	Ragulator complex protein LAMTOR5	LAMTOR5	1	1	1	1	22	22	22	9.6138	91	91	0	3.0686	2	GTLSDEHAGVISVLAQQAAK				True	110576		3575.9	5240.6	0	0	0	8660.9	0	9529.5	0	8924.2	0	34446	7295.1	9352	0	9756.5	10924	6532.5	10809	0	0	8317.2	9881.7
O43583	O43583	2	2	1	Density-regulated protein	DENR	1	2	2	1	19.7	19.7	11.1	22.092	198	198	0	13.84	3	AADISESSGADCKGDPR;VLYCGVCSLPTEYCEYMPDVAK				True;True	295711		0	0	0	0	1158.3	0	0	0	17387	14706	0	0	0	0	0	0	0	0	3791.2	0	0	0	0
O43592	O43592	5	5	5	Exportin-T	XPOT	1	5	5	5	7.5	7.5	7.5	109.96	962	962	0	6.201	7	FFCFQVLEHQVK;FSKLVNGMGQSLIVSWSK;NAQEALQAIETK;QASLADCLNHAVGFASR;VFSSTLQNWQTTR				True;True;True;True;True	78202;86097;199030;216602;285224		0	17106	16812	16434	17253	26371	17364	21447	15775	6193.8	16857	29853	21224	18483	26218	0	130130	20407	14566	6589.7	12287	51720	11528
O43633	O43633	4	4	4	Charged multivesicular body protein 2a	CHMP2A	1	4	4	4	16.2	16.2	16.2	25.104	222	222	0	26.619	34	AEAAASALADADADLEER;ANIQAVSLK;KAEAAASALADADADLEER;KIIADIKK				True;True;True;True	4972;17654;146964;152121		49695	49694	75052	27209	49193	20917	78457	45087	52605	13632	141020	136250	36900	43347	66264	58304	10797	17224	75319	63915	16654	19692	16589
O43657	O43657	5	5	5	Tetraspanin-6	TSPAN6	1	5	5	5	18.8	18.8	18.8	27.563	245	245	0	14.729	67	DADKVNNEGCFIK;DWTDTNYYSEK;IQNTLHCCGVTDYR;IQNTLHCCGVTDYRDWTDTNYYSEK;LEDCTPQR				True;True;True;True;True	32153;50100;140397;140412;164273		155170	212130	167350	192490	127880	150780	40217	23672	139480	82351	322150	173590	129070	134340	37133	41787	57201	49278	139380	114570	9662.8	20309	20139
O43670-3;O43670-2;O43670;O43670-4	O43670-3;O43670-2;O43670;O43670-4	1;1;1;1	1;1;1;1	1;1;1;1	BUB3-interacting and GLEBS motif-containing protein ZNF207	ZNF207	4	1	1	1	3.3	3.3	3.3	41.559	395	395;463;478;494	0	4.392	18	LIHPDEDISLEER				True	171761		0	17046	10450	0	15192	13768	22515	19436	7847.9	6638.8	22118	11886	12205	10868	0	0	12558	22803	14886	22384	10968	7907.8	8317.3
O43681	O43681	5	5	5	ATPase ASNA1	ASNA1	1	5	5	5	17.5	17.5	17.5	38.792	348	348	0	34.822	33	GADKVNTFSALLLEPYKPPSAQ;LLNFPTIVER;TTCSCSLAVQLSK;VNTFSALLLEPYKPPSAQ;YLDQMEDLYEDFHIVK				True;True;True;True;True	89831;176779;271433;297295;317053		0	6888.6	0	0	9753.4	3398	0	0	36852	28022	10377	0	4909.8	5927	0	3321.5	2797.2	9279.3	10860	20238	12186	6005.6	0
O43684-2;O43684	O43684-2;O43684	12;12	12;12	12;12	Mitotic checkpoint protein BUB3	BUB3	2	12	12	12	47.2	47.2	47.2	36.954	326	326;328	0	172.53	194	FSPNTSQFLLVSSWDTSVR;LNQPPEDGISSVK;LYDVPANSMR;MHDLNTDQENLVGTHDAPIR;NMGYVQQR;QGYVLSSIEGR;TPCNAGTFSQPEK;VAVEYLDPSPEVQK;VAVEYLDPSPEVQKK;VLVWDLR;VYTLSVSGDR;YQHTGAVLDCAFYDPTHAWSGGLDHQLK				True;True;True;True;True;True;True;True;True;True;True;True	86377;179546;189622;193495;207283;218244;268296;278754;278774;295672;307324;319822		72045	88485	37741	54425	103820	105930	51995	36686	46837	74866	80935	76414	111140	108900	73091	91286	54934	50048	74967	63304	61807	80845	105050
O43707;O43707-2;O43707-3	O43707;O43707-2;O43707-3	54;38;28	35;26;21	34;26;21	Alpha-actinin-4	ACTN4	3	54	35	34	65.3	47.1	45.9	104.85	911	911;692;521	0	323.31	738	ACLISLGYDVENDR;ACLISLGYDVENDRQGEAEFNR;AGTQIENIDEDFRDGLK;AIMTYVSSFYHAFSGAQK;ALDFIASK;ASFNHFDKDHGGALGPEEFK;ASIHEAWTDGK;ASIHEAWTDGKEAMLK;CQLEINFNTLQTK;DGLAFNALIHR;DHALLEEQSK;DYETATLSDIK;EAILAIHK;EGLLLWCQR;ELPPDQAEYCIAR;ETTDTDTADQVIASFK;FAIQDISVEETSAK;GISQEQMQEFR;GYEEWLLNEIR;HEAFESDLAAHQDR;HRDYETATLSDIK;HRPELIEYDK;HRPELIEYDKLR;HTNYTMEHIR;ICDQWDALGSLTHSR;ISIEMNGTLEDQLSHLK;KAGTQIENIDEDFRDGLK;KDDPVTNLNN…				True;True;True;False;False;True;False;True;False;True;True;True;True;False;False;True;False;True;False;False;True;True;True;False;True;True;True;True;False;False;False;False;False;True;True;True;True;True;True;True;True;True;True;True;False;False;False;True;True;False;True;True;True;True	3063;3087;9568;11631;13343;21427;21891;21913;31303;36603;37835;50413;52882;58888;65126;71694;75768;100427;113779;115183;121022;121091;121099;122332;125671;141774;147147;147976;151191;156777;160920;164296;164306;184209;188572;190752;194495;197551;201780;213682;217758;222612;237664;249097;258797;258816;262815;262838;282656;287526;291355;291392;291733;299295	729;883	101940	134000	206820	214250	171010	182100	94108	102010	131990	170850	153690	148100	208490	193330	109210	95783	218420	181550	222000	206620	187310	169230	239910
O43709;O43709-3	O43709;O43709-3	1;1	1;1	1;1	Probable 18S rRNA (guanine-N(7))-methyltransferase	WBSCR22	2	1	1	1	7.8	7.8	7.8	31.88	281	281;298	0.00092807	2.5577	5	AVLQLYPENSEQLELITTQATK				True	26260		0	0	0	0	0	0	0	0	0	0	0	0	0	0	0	0	0	0	0	0	0	0	0
O43719	O43719	1	1	1	HIV Tat-specific factor 1	HTATSF1	1	1	1	1	2.5	2.5	2.5	85.852	755	755	0	10.535	8	MNAQETATGMAFEEPIDEK				True	195298		0	0	0	0	10693	9622.9	11631	0	6147.5	3438.5	0	0	3668.4	4444.4	0	0	0	0	0	0	0	0	6886.2
O43765	O43765	3	3	3	Small glutamine-rich tetratricopeptide repeat-containing protein alpha	SGTA	1	3	3	3	12.8	12.8	12.8	34.063	313	313	0	6.5197	39	AIELNPANAVYFCNR;ALELDPDNETYK;LGNYAGAVQDCER				True;True;True	11113;13902;169471		48030	44531	22267	14231	12025	14126	22492	19621	40872	31750	34711	24382	24439	39112	17823	18096	5853.7	11779	19106	37164	19636	18259	15864
O43776;O43776-2	O43776	19;4	19;4	19;4	Asparagine--tRNA ligase, cytoplasmic	NARS	2	19	19	19	44	44	44	62.942	548	548;174	0	285.35	300	ALMTVGKEPFPTIYVDSQKENER;EDGTFYEFGEDIPEAPER;EGIDPTPYYWYTDQR;EGIDPTPYYWYTDQRK;EHDVKKEDGTFYEFGEDIPEAPER;FLTWILNR;GYYEVTPPTLVQTQVEGGATLFK;IFDSEEILAGYKR;IGALEGYR;KEDGTFYEFGEDIPEAPER;LEDLVCDVVDR;LMTDTINEPILLCR;LTESVDVLMPNVGEIVGGSMR;MNYSDAIVWLK;NLMFLVLR;SPAGSIVHELNPNFQPPK;VFGWVHR;VLAELYVSDREGSDATGDGTK;YGTCPHGGYGLGLER				True;True;True;True;True;True;True;True;True;True;True;True;True;True;True;True;True;True;True	15214;55413;58667;58695;59773;82575;114437;128913;129922;148659;164311;178516;185606;195450;206247;243430;284450;291327;314902	427	14610	9072	27770	35546	83859	73230	13008	6798.2	85071	75685	44238	19189	76107	72464	12754	15166	37209	67880	61119	61746	103080	95982	129870
O43795;O43795-2;Q9UBC5	O43795;O43795-2	18;17;1	18;17;1	18;17;1	Unconventional myosin-Ib	MYO1B	3	18	18	18	23.2	23.2	23.2	131.98	1136	1136;1078;1043	0	106.95	101	AAHIFNEALVCHQIR;ALYPSSVGQPFQGAYLEINKNPK;EAVTTIAAYWHGTQAR;EICELTGIDQSVLER;EQLLQSNPVLEAFGNAK;FLNDTSLPHSCFR;GDFLFSSDHLIEMATK;IFLLTNNNLLLADQK;LFSWLVNR;LNQVCATHQHFESR;NFYELSPHIFALSDEAYR;NPRTLFKLEDLR;NWPSRPYLFLDSTHK;RPPTAGSQFK;SLPIYSPEKVEEYR;VLYQVEGFVDKNNDLLYR;VNGVDDAANFR;VSTTLNVAQAYYAR				True;True;True;True;True;True;True;True;True;True;True;True;True;True;True;True;True;True	1187;16875;54466;60430;68517;82167;92324;129162;166802;179552;202103;209032;214139;226148;241024;295753;296722;301127		9955.6	2853.1	2622.9	9302.9	23920	22541	0	0	77454	81248	18315	6819.3	20870	23108	5087.2	0	6010.3	4628.4	24570	21588	13796	14504	17072
O43809	O43809	3	3	3	Cleavage and polyadenylation specificity factor subunit 5	NUDT21	1	3	3	3	19.8	19.8	19.8	26.227	227	227	0	8.3578	9	LPGGELNPGEDEVEGLKR;LPHVLLLQLGTTFFK;TVEGVLIVHEHR				True;True;True	180306;180322;273247		6183.7	8112.3	5920.5	8124	12504	0	0	0	25990	33151	3020.2	0	7321.1	9589.4	0	0	0	4193.7	27686	0	7754.7	3465.9	6345.6
O43813	O43813	1	1	1	LanC-like protein 1	LANCL1	1	1	1	1	3.3	3.3	3.3	45.283	399	399	0	4.7275	13	IDPHAPNEMLYGR				True	126672		2246.8	0	0	0	4315.7	0	0	0	0	3986.2	0	0	0	14474	0	0	3193.5	0	0	0	0	0	4653.6
O43815;O43815-2	O43815;O43815-2	4;3	4;3	4;3	Striatin	STRN	2	4	4	4	7.4	7.4	7.4	86.131	780	780;731	0	13.147	15	GLGPLAEAAAAGDGAAAAGAAR;LQDMLANLR;SELTDSASVLDNFK;STSLDVEPIYTFR				True;True;True;True	102200;181354;231800;249382		47063	0	0	10756	0	22482	15121	0	20128	15598	20791	18725	27145	23758	0	0	0	30513	28144	17362	21486	13252	10547
O43852;O43852-3;O43852-2;O43852-4;O43852-5;O43852-6;O43852-15;O43852-9;O43852-10;O43852-13;O43852-14;O43852-11;O43852-8;O43852-12;O43852-7	O43852;O43852-3;O43852-2;O43852-4;O43852-5;O43852-6;O43852-15;O43852-9;O43852-10	10;10;8;8;7;7;6;5;5;4;4;4;4;2;2	10;10;8;8;7;7;6;5;5;4;4;4;4;2;2	10;10;8;8;7;7;6;5;5;4;4;4;4;2;2	Calumenin	CALU	15	10	10	10	38.7	38.7	38.7	37.106	315	315;323;315;323;229;265;164;154;224;139;147;170;201;74;161	0	139.85	146	EEIVDKYDLFVGSQATDFGEALVR;EQFVEFR;HLVYESDQNKDGK;IDGDKDGFVTVDELKDWIK;LTKEEIVDKYDLFVGSQATDFGEALVR;MADKDGDLIATK;MDKEETKDWILPSDYDHAEAEAR;TFDQLTPEESK;TFDQLTPEESKER;WIYEDVER				True;True;True;True;True;True;True;True;True;True	56745;68118;119096;126349;185902;190606;191640;257879;257883;309244		205050	246030	90168	78424	37394	50160	120480	134290	70344	94110	222410	201340	69279	55815	100540	152820	72296	79771	139610	136120	74615	65017	39335
O43854-2;O43854	O43854-2;O43854	21;21	21;21	21;21	EGF-like repeat and discoidin I-like domain-containing protein 3	EDIL3	2	21	21	21	45.1	45.1	45.1	52.747	470	470;480	0	189.27	263	ALFGLQK;DFGHVQFVGSYK;DKVFQGNFDNDTHR;DKVFQGNFDNDTHRK;GNIDNNTPYANSFTPPIK;GTNEDMVFR;IGSPEYIK;ILPWSWYGR;LAYSNDGEHWTVYQDEK;LYPQVCR;MELLGCELSGCSEPLGMK;NVIDPPIYAR;SGHIQDYQITASSIFR;TLNMDMFTWEPR;VFQGNFDNDTHR;VFQGNFDNDTHRK;VKGTNEDMVFR;VNAWTSGHNDQSQWLQVDLLVPTK;VTGIITQGAK;VTGVITQGAKR;WYPYYAR				True;True;True;True;True;True;True;True;True;True;True;True;True;True;True;True;True;True;True;True;True	14333;35448;40189;40202;104540;110634;131322;137054;161769;190159;192503;213229;234923;265809;284984;284993;291055;296426;302307;302378;310659	315;336;338	316570	285690	158500	116690	155120	238220	323920	246790	186990	190570	176770	156250	104590	122230	209300	168220	223070	193940	111100	119660	123090	128180	28745
O43865-2;O43865;Q96HN2-4;Q96HN2-3;Q96HN2-2;Q96HN2	O43865-2;O43865;Q96HN2-4;Q96HN2-3;Q96HN2-2;Q96HN2	6;6;5;5;5;5	6;6;5;5;5;5	6;6;5;5;5;5	Putative adenosylhomocysteinase 2;Putative adenosylhomocysteinase 3	AHCYL1;AHCYL2	6	6	6	6	15.7	15.7	15.7	53.753	483	483;530;508;508;610;611	0	22.325	30	FDNLYCCR;GESEDDFWWCIDR;GIVEESVTGVHR;LCVPAMNVNDSVTK;NSCIVCNMGHSNTEIDVTSLR;TPELTWER				True;True;True;True;True;True	77150;94238;100646;162171;210526;268371		10020	2778.5	4812.2	8460.6	6543.2	10023	0	1671.6	22729	44194	11129	9283.3	8422.2	19549	2979.2	5438.5	3566.1	3243.5	7643.7	5225.8	8234.1	6860.9	14414
O60231	O60231	15	14	14	Putative pre-mRNA-splicing factor ATP-dependent RNA helicase DHX16	DHX16	1	15	14	14	19.7	18.8	18.8	119.26	1041	1041	0	88.966	80	AAGEQEKLEATNR;AVDLVEEESGAPGEEQR;EFLSEPDLASYSVVMVDEAHER;ELLVLPIYANLPSDMQAR;FPVDIFYTK;FSTFFDDAPVFR;HVAQFLIGTAQR;LGNEVGYSIR;LLEDSEESSEETVSR;TGMESLTVTPCSK;TLHTDILFGLIK;TTQIPQYLFEEGYTNK;VLVASATMDTAR;WVQDELHSVLGLSER;YMTDGMLLR				True;True;True;True;True;True;True;True;True;True;True;True;True;True;False	1002;25018;57524;64856;84447;86518;122615;169434;175017;260080;265286;272639;295519;310534;318605		8066.1	8775.8	4872.4	5307.9	5369.3	10208	0	3236	3524.8	4189.7	5041.2	6590	7052.4	3792.7	23708	3782.6	0	8807	2544.6	2933.8	10541	8453.3	20674
O60232	O60232	2	2	2	Sjoegren syndrome/scleroderma autoantigen 1	SSSCA1	1	2	2	2	12.6	12.6	12.6	21.474	199	199	0	36.493	22	LMGDYLLR;MLGETCADCGTILLQDK				True;True	178207;194655		1727	0	0	9027.8	10158	35720	2207.3	0	0	6949	1719	3996.9	28421	8746.6	0	1568	1893.3	3177.9	28063	14658	14158	16019	27636
O60256-4;O60256-3;O60256-2;O60256	O60256-4;O60256-3;O60256-2;O60256	1;1;1;1	1;1;1;1	1;1;1;1	Phosphoribosyl pyrophosphate synthase-associated protein 2	PRPSAP2	4	1	1	1	4.9	4.9	4.9	31.321	283	283;320;329;369	0.0013844	2.4642	1	EIQGFFNIPVDNLR				True	61329		0	0	0	0	0	0	0	0	0	0	0	0	0	0	0	0	0	0	0	0	0	0	0
O60264	O60264	9	9	6	SWI/SNF-related matrix-associated actin-dependent regulator of chromatin subfamily A member 5	SMARCA5	1	9	9	6	9.6	9.6	7	121.9	1052	1052	0	15.746	21	EIQEPDPTYEEK;ESEITDEDIDGILER;FITDNTVEER;GKNYTEEEDRFLICMLHK;NYTEEEDRFLICMLHK;SVCLIGDKEQR;TEQEEDEELLTESSK;WGRDDIENIAR;YLVIDEAHR				True;True;True;True;True;True;True;True;True	61328;69576;80856;101138;214743;249829;257228;308824;318178		0	17982	0	9659.5	8510.1	16880	8657	46264	35185	0	37953	12100	6721.5	36694	24083	21886	30642	16396	32172	11551	0	16151	6830.8
O60271-4;O60271-2;O60271;O60271-5;O60271-3;O60271-9	O60271-4;O60271-2;O60271;O60271-5;O60271-3;O60271-9	6;6;6;5;5;5	6;6;6;5;5;5	6;6;6;5;5;5	C-Jun-amino-terminal kinase-interacting protein 4	SPAG9	6	6	6	6	8.4	8.4	8.4	144.68	1307	1307;1311;1321;931;945;1177	0	54.509	18	ATTPASTANSDVATIPTDTPLKEENEGFVK;ETDYPAGEDLSESGQVDK;EVENLILENTQLLETK;FIEFEDSQEQEKK;MGDEGGESELLGEDLPLEPSVTK;NRELEEELRK				True;True;True;True;True;True	24262;71057;72642;80522;193238;210388		0	6961.3	0	2639.9	10243	5391.3	0	0	35766	24020	0	0	2345.9	2833.1	0	0	0	2908.2	14735	11096	3052.9	0	5931.5
O60341;O60341-2	O60341;O60341-2	3;3	3;3	3;3	Lysine-specific histone demethylase 1A	KDM1A	2	3	3	3	5.9	5.9	5.9	92.902	852	852;876	0	17.761	20	HWDQDDDFEFTGSHLTVR;LQELEANPPSDVYLSSR;VIIIGSGVSGLAAAR				True;True;True	123331;181576;289349		0	0	0	1688.6	18198	36513	0	0	15221	17478	0	0	18246	13278	0	0	6958.2	0	9667.5	8179.1	17815	8308.3	8517.5
O60488-2;O60488	O60488-2;O60488	14;14	14;14	13;13	Long-chain-fatty-acid--CoA ligase 4	ACSL4	2	14	14	13	31.6	31.6	29	74.435	670	670;711	0	59.289	82	EILSEENEMQPNGK;GEIVIGGQNISMGYFK;GVEGTWVDICNNPAMEAEILK;HIIYVDNK;IGYSSPLTLSDQSSK;LSPEPWTPETGLVTDAFK;NCPLIDNICAFAK;RVNNFGSGLTALGLKPK;SDQSYVISFVVPNQKR;SVTHFDSLAVIDIPGADTLDKLFDHAVSK;TAEDYSVDENGQR;VGAPLICCEIK;VNNFGSGLTALGLKPK;WFCTGDIGEFHPDGCLQIIDR				True;True;True;True;True;True;True;True;True;True;True;True;True;True	61134;93757;111867;117436;131418;184797;199767;227228;230404;251189;253148;285589;296965;308257		17717	27544	12478	13051	42401	25852	0	0	118470	86222	7951.1	24038	21196	18608	14676	0	16343	16999	8654.2	23418	3213	5764.8	48489
O60502-4;O60502;O60502-2;O60502-3	O60502-4;O60502;O60502-2	3;3;2;1	3;3;2;1	3;3;2;1	Protein O-GlcNAcase	MGEA5	4	3	3	3	6	6	6	96.931	863	863;916;849;677	0	24.323	15	EIPVESIEEVSK;LLPIDGANDLFFQPPPLTPTSK;SHSSAQFLIGDQEPWAFR				True;True;True	61321;176900;236395		34899	5692.3	0	11891	20349	0	20804	9368.8	26084	65734	49380	30334	12290	22334	0	13094	0	4929.5	20931	25347	14125	15311	6562.3
O60506;O60506-3;O60506-2;O60506-4;O60506-5	O60506;O60506-3;O60506-2;O60506-4;O60506-5	29;28;28;27;18	29;28;28;27;18	24;23;23;22;15	Heterogeneous nuclear ribonucleoprotein Q	SYNCRIP	5	29	29	24	45.7	45.7	38	69.602	623	623;562;588;527;410	0	323.31	505	AGPIWDLR;AIEALKEFNEDGALAVLQQFK;AIEALKEFNEDGALAVLQQFKDSDLSHVQNK;AMEEMNGKDLEGENIEIVFAKPPDQK;DLEGENIEIVFAKPPDQK;DLFEDELVPLFEK;DSDLSHVQNK;DYAFIHFDER;DYAFIHFDERDGAVK;EFNEDGALAVLQQFK;EQILEEFSK;GFCFLEYEDHK;KYGGPPPDSVYSGQQPSVGTEIFVGK;LDEIYVAGLVAHSDLDER;LFVGSIPK;LKDYAFIHFDER;LKDYAFIHFDERDGAVK;LMMDPLTGLNR;LYNNHEIR;NLANTVTEEILEK;SAFLCGVMK;SENQEFYQDTFGQQWK;TGYTLDVTTGQR;TKEQILEEFSK;VAEKLDEIYVAGLVAHSDLDER;VTEG…				True;True;True;True;True;True;True;True;True;True;True;True;True;True;True;True;True;True;True;True;True;True;True;True;True;True;True;True;True	9302;10927;10950;17082;40878;41003;46512;50171;50173;57608;68215;95081;158788;162622;167180;172822;172823;178442;190083;205213;227883;231992;260993;263612;277124;301952;301985;306089;314383		105790	98539	97163	65501	95601	97989	79687	95996	125460	190610	108560	117140	159490	140660	121700	114800	66846	93610	118230	117420	252600	256850	335240
O60513	O60513	1	1	1	Beta-1,4-galactosyltransferase 4;N-acetyllactosamine synthase;Lactotriaosylceramide beta-1,4-galactosyltransferase	B4GALT4	1	1	1	1	5.2	5.2	5.2	40.041	344	344	0.0018332	2.3506	1	LIFKPDLTLEEVQAENPK				True	171684		0	0	0	0	0	20387	0	0	9542.8	0	0	0	7809.4	10703	0	0	0	0	0	0	0	0	0
O60524-2;O60524-4;O60524-5;O60524-3;O60524	O60524-2;O60524-4;O60524-5;O60524-3;O60524	2;2;2;2;2	2;2;2;2;2	2;2;2;2;2	Nuclear export mediator factor NEMF	NEMF	5	2	2	2	8.7	8.7	8.7	31.15	276	276;1034;1051;1055;1076	0.0044783	2.0811	2	NVAAVQPMKR;YKDQDEEDRELIMK				True;True	212715;316362		0	0	0	0	0	0	0	0	0	0	0	0	0	0	0	0	0	0	0	0	0	0	5202.2
O60547-2;O60547	O60547-2;O60547	3;3	3;3	3;3	GDP-mannose 4,6 dehydratase	GMDS	2	3	3	3	14.9	14.9	14.9	39.053	342	342;372	0	19.82	19	FYQASTSELYGK;IINEVKPTEIYNLGAQSHVK;ISFDLAEYTADVDGVGTLR				True;True;True	89424;133469;141336		0	12336	19260	4142.4	8416.9	11726	4909.9	0	4220.9	5516.3	2296.1	0	8493.8	9141.7	15310	14884	10965	6456.4	4218.9	7339.7	15859	16675	7361.1
O60551	O60551	6	3	3	Glycylpeptide N-tetradecanoyltransferase 2	NMT2	1	6	3	3	14.9	8.6	8.6	56.98	498	498	0	7.0316	8	AMELLSACQGPAR;ELYTLLNENYVEDDDNMFR;LDEVITSHGAIEPDKDNVR;MVEINFLCVHK;MVEINFLCVHKK;YQFWDTQPVPK				True;False;True;False;False;True	17115;66172;162724;197139;197142;319794		0	0	21798	14318	13161	2599.9	0	0	0	5362	19924	2695.1	5678.2	5699.5	0	0	0	0	13720	0	3170.5	3313.2	2733.1
O60565;O60565-2;Q9H772	O60565;O60565-2	14;10;1	14;10;1	14;10;1	Gremlin-1	GREM1	3	14	14	14	63	63	63	20.697	184	184;143;168	0	323.31	504	AQHNDSEQTQSPQQPGSR;EEGSFQSCSFCKPK;FCYGQCNSFYIPR;FTTMMVTLNCPELQPPTK;FTTMMVTLNCPELQPPTKK;GSQGAIPPPDK;GSQGAIPPPDKAQHNDSEQTQSPQQPGSR;GTAMPGEEVLESSQEALHVTER;GTAMPGEEVLESSQEALHVTERK;KEEGSFQSCSFCKPK;KFTTMMVTLNCPELQPPTK;KFTTMMVTLNCPELQPPTKK;QTIHEEGCNSR;TQPLKQTIHEEGCNSR				True;True;True;True;True;True;True;True;True;True;True;True;True;True	19633;56692;76435;87365;87368;109424;109449;109905;109952;148831;149830;149868;220894;269783	68;152;153	1456100	1211900	1368400	1256600	1496300	1448600	584050	477660	709890	694020	1008100	1050500	1198500	1235400	1116200	808300	251140	234200	668860	746350	1709000	1681800	2662700
O60568	O60568	6	6	6	Procollagen-lysine,2-oxoglutarate 5-dioxygenase 3	PLOD3	1	6	6	6	12.1	12.1	12.1	84.784	738	738	0	11.795	11	DVFSGSDTDPDMAFCK;FLNSGGFIGFATTIHQIVR;IFQNLNGALDEVVLK;LTHYHEGLPTTWGTR;LVGPEEALSPGEAR;SEDYVELVQR				True;True;True;True;True;True	48971;82183;129325;185878;187351;231068		13902	9659.9	14891	16257	6526.6	17527	8393	8310.8	21651	16357	14874	7815.3	8629	14027	15086	9805.7	7454.7	16921	9801.7	16129	4739.8	8719.2	9198.3
O60610-2;O60610-3;O60610	O60610-2;O60610-3;O60610	10;10;10	10;10;10	10;10;10	Protein diaphanous homolog 1	DIAPH1	3	10	10	10	10.9	10.9	10.9	138.91	1248	1248;1263;1272	0	18.974	36	ELGEYFLFDPK;EMASLSAAAITVPPSVPSR;EMVSQYLYTSK;KLSVEEFFMDLHNFR;LHDEKEETAGSYDSR;LIEECISQIVLHK;LQDLQGEKDALHSEK;LVAEDLSQDCFWTK;NSETFPTILEEAK;SAMMYIQELR				True;True;True;True;True;True;True;True;True;True	64000;66198;66938;154087;170182;171563;181351;186784;210582;228289		10131	10584	0	12868	19338	42217	15026	0	69614	61785	32012	9094.9	22105	9075.9	0	0	22441	8641	19437	40246	14251	21362	40105
O60664-4;O60664-3;O60664;O60664-2	O60664-4;O60664-3;O60664	6;6;6;2	6;6;6;2	6;6;6;2	Perilipin-3	PLIN3	4	6	6	6	21.8	21.8	21.8	45.803	422	422;433;434;251	0	44.043	13	DTVATQLSEAVDATR;IATSLDGFDVASVQQQR;LEPQIASASEYAHR;SEEWADNHLPLTDAELAR;TLTAAAVSGAQPILSK;VSGAQEMVSSAK				True;True;True;True;True;True	48353;125281;165260;231178;266385;300321		30710	28556	16462	5591.3	7522	26656	7755.8	9917.8	105860	63194	25235	42675	14163	13331	9999.8	11996	0	5096.4	50839	48620	5382.1	4870.3	9954.1
O60684;O15131	O60684;O15131	8;4	8;4	5;2	Importin subunit alpha-7;Importin subunit alpha-6	KPNA6;KPNA5	2	8	8	5	23.9	23.9	17.2	60.029	536	536;536	0	68.447	92	EAAWAITNATSGGTPEQIR;EACWTISNITAGNR;EPSPPIDEVINTPR;IQAVIDSGVCR;LVELLMHNDYK;METMASPGKDNYR;NAVWALSNLCR;SGSGVNPYCGLIEEAYGLDKIEFLQSHENQEIYQK				True;True;True;True;True;True;True;True	51528;51674;67870;139685;187193;192789;199264;235513		9877.5	7722.6	9462.1	13290	18599	40967	5357.6	2147.6	44851	36296	13275	10493	26723	13714	973.99	0	2190.9	7921.5	13086	10069	12492	7001.9	32573
O60687	O60687	4	4	4	Sushi repeat-containing protein SRPX2	SRPX2	1	4	4	4	12.3	12.3	12.3	52.971	465	465	0	17.289	16	HVTIIELVGQPPQEVGR;INVNVNSAAGLLDQFYEK;LLIISAPDPSNR;SYFNMVLIDK				True;True;True;True	123154;138964;176115;252360		7093.4	9954.3	3469	5296.7	36413	32210	26413	26835	0	0	3143.7	2084.3	3981.3	26048	30869	13864	38170	44892	4239.8	0	4903.1	24329	7268.2
O60701;O60701-2;O60701-3	O60701;O60701-2;O60701-3	20;19;17	20;19;17	20;19;17	UDP-glucose 6-dehydrogenase	UGDH	3	20	20	20	56.5	56.5	56.5	55.023	494	494;427;397	0	150.83	274	ASVGFGGSCFQK;AVQALCAVYEHWVPR;EQIVVDLSHPGVSEDDQVSR;ESSSIYISK;FSLQDPPNKKPK;IAILGFAFK;ICCIGAGYVGGPTCSVIAHMCPEIR;IFDANTKPNLNLQVLSNPEFLAEGTAIK;IIDSLFNTVTDKK;ILTTNTWSSELSK;INAWNSPTLPIYEPGLK;IPYAPSGEIPK;LAANAFLAQR;MLKPAFIFDGR;RIPYAPSGEIPK;VLDGLHNELQTIGFQIETIGKK;VLIGGDETPEGQR;VTVVDVNESR;YLMDEGAHLHIYDPK;YWQQVIDMNDYQR				True;True;True;True;True;True;True;True;True;True;True;True;True;True;True;True;True;True;True;True	22475;26445;68366;70598;86157;124554;125598;128826;132517;137546;138491;139522;159072;194688;224272;292062;293630;303402;317712;322484		51033	58887	48924	47456	102410	91732	15877	27055	158320	131100	35685	54578	93620	107330	21680	28581	51174	63819	77694	73194	79297	74037	98265
O60716;O60716-9;O60716-11;O60716-18;O60716-10;O60716-19;O60716-21;O60716-13;O60716-17;O60716-5;O60716-3;O60716-2;O60716-7;O60716-6;O60716-12;O60716-14;O60716-4;O60716-8;O60716-15;O60716-16;O60716-20;O60716-22;O60716-23;O60716-24;O60716-25;O60716-26;O60716-27;O60716-29;O60716-31;O60716-28;O60716-30;O60716-32	O60716;O60716-9;O60716-11;O60716-18;O60716-10;O60716-19;O60716-21;O60716-13;O60716-17;O60716-5;O60716-3;O60716-2;O60716-7;O60716-6;O60716-12;O60716-14;O60716-4;O60716-8;O60716-15;O60716-16;O60716-20;O60716-22;O60716-23;O60716-24;O60716-25;O60716-26;O60716-27;O60716-29;O60716-31;O60716-28;O60716-30;O60716-32	8;8;8;8;8;8;8;8;8;8;8;8;7;7;7;7;7;7;7;7;7;7;7;7;6;6;6;6;5;5;5;5	8;8;8;8;8;8;8;8;8;8;8;8;7;7;7;7;7;7;7;7;7;7;7;7;6;6;6;6;5;5;5;5	8;8;8;8;8;8;8;8;8;8;8;8;7;7;7;7;7;7;7;7;7;7;7;7;6;6;6;6;5;5;5;5	Catenin delta-1	CTNND1	32	8	8	8	12.3	12.3	12.3	108.17	968	968;914;885;861;908;838;832;879;867;933;939;962;918;941;893;887;947;912;864;858;846;840;817;811;645;639;616;610;595;624;618;589	0	51.502	81	ALSAIADLLTNEHER;FHPEPYGLEDDQR;HIEWESVLTNTAGCLR;SDFQVNLNNASR;SLDNNYSTPNER;SMGYDDLDYGMMSDYGTAR;SNAAAYLQHLCYR;TPAILEASAGAIQNLCAGR				True;True;True;True;True;True;True;True	15907;80170;117335;229499;239092;242375;242622;268042		31462	29082	18332	14135	34927	67775	0	32812	36109	53759	19260	33988	26581	25554	8161.4	13153	2051.9	0	13860	26582	12716	6642.6	29840
O60749-2;O60749	O60749-2;O60749	3;3	2;2	2;2	Sorting nexin-2	SNX2	2	3	2	2	10	7.5	7.5	46.097	402	402;519	0	6.2982	2	AVNTQALSGAGILR;SAAMLGNSEDHTALSR;YWEAFLPEAK				True;True;False	26367;227489;322331		0	0	0	0	0	0	0	0	2378.9	5219.1	0	0	0	0	0	4269.5	0	0	0	0	0	0	0
O60763;O60763-2	O60763;O60763-2	17;17	17;17	17;17	General vesicular transport factor p115	USO1	2	17	17	17	24.6	24.6	24.6	107.89	962	962;973	0	136.87	172	ASQKPQPNFPSPEYMIFDHEFTK;DSEQVAELKQELATLK;EQDLQLEELR;EVIRNDGVLLLQALTR;GVMGGQSAGPQHTEAETIQK;IVAFENAFER;LMDLLADSR;LREEIEELKR;MKPWFEVGDENSGWSAQK;NDGVLLLQALTR;NNNSNQNFFK;NQELLQSQLTEKDSMIENMK;SQLNSQSVEITK;SSQTSGTNEQSSAIVSAR;SVEVQGETETIIATK;TLEQHDNIVTHYK;VLVSPTNPPGATSSCQK				True;True;True;True;True;True;True;True;True;True;True;True;True;True;True;True;True	22248;46532;67980;73065;112296;144009;178039;183176;194256;200148;208083;209412;245490;247663;250045;264688;295619		42780	19649	17687	17329	39395	57281	7530.7	18642	48165	64127	26732	26299	49241	58720	27252	10983	42415	12425	34218	25932	32443	48320	37647
O60826	O60826	3	3	3	Coiled-coil domain-containing protein 22	CCDC22	1	3	3	3	7.5	7.5	7.5	70.755	627	627	0	6.0811	7	DRPGDEDWVHR;FTFHLEPQAQATQVSDVPATSR;TLGVSFVQAESECR				True;True;True	46342;86887;265091		0	0	0	0	5505.4	3665.1	0	0	6058	5462.2	0	0	0	8683.8	0	0	0	0	3534.3	0	5411.8	2943.5	4643.9
O60832;O60832-2	O60832;O60832-2	5;4	5;4	5;4	H/ACA ribonucleoprotein complex subunit 4	DKC1	2	5	5	5	17.9	17.9	17.9	57.673	514	514;420	0	31.768	20	AGLESGAEPGDGDSDTTK;DSAVNAICYGAK;KSLPEEDVAEIQHAEEFLIKPESK;TGFINLDKPSNPSSHEVVAWIR;TTHYTPLACGSNPLKR				True;True;True;True;True	8776;46481;156481;259587;272274		2968.6	0	0	0	6680.6	8218.8	0	0	15009	3681.1	2468.2	3420.2	5715.3	2054.6	0	0	0	0	6859.9	3109.1	1976.6	4080.1	12418
O60841	O60841	29	29	29	Eukaryotic translation initiation factor 5B	EIF5B	1	29	29	29	33.1	33.1	33.1	138.83	1220	1220	0	245.8	160	AIIVEFAQQGLNAALFYENKDPR;APIICVLGHVDTGK;CPFIVALNK;DAQEMADSLGVR;DPIVMGVTVEAGQVK;EMSSDSEYDSDDDRTKEER;ETVAVKPTENNEEEFTSK;HFEATDILVSK;HIAVFPCK;HTHVQDGEAGGITQQIGATNVPLEAINEQTK;IEPIPGESPK;ILPQYIFNSR;IPGMLIIDTPGHESFSNLR;KFEEETVK;KSPDSDVAATLKK;LAHCEELR;LKEGDTIIVPGVEGPIVTQIR;LLQAQGVEVPSK;LLQAQGVEVPSKDSLPK;LRAPIICVLGHVDTGK;NKPGPNIESGNEDDDASFK;NKSEDSTKDDIDLDALAAEIEGAGAAK;NTKDEFEER;QGTPMCVPSK;RLEELEAK;TLAGLPL…				True;True;True;True;True;True;True;True;True;True;True;True;True;True;True;True;True;True;True;True;True;True;True;True;True;True;True;True;True	11430;18556;30943;33155;45136;66773;71758;115816;117252;122165;128122;137001;139293;149538;156541;160053;173084;176995;177000;183023;204916;205049;212519;218194;224804;264271;270558;270559;282526		2025.2	1452.9	0	2099.6	4596.8	794.13	0	4622	23033	12396	2222.4	2799.4	2127.5	4228.7	3409.1	0	3693.8	4766.3	957.61	3428.7	3148.6	16520	37389
O60884	O60884	13	13	13	DnaJ homolog subfamily A member 2	DNAJA2	1	13	13	13	44.4	44.4	44.4	45.745	412	412	0	40.674	175	DGNDLHMTYK;EISFAYEVLSNPEKR;EYHPDKNPNAGDKFK;FDVQFPENNWINPDK;GEDMMHPLK;ILEVHVDK;ITFTGEADQAPGVEPGDIVLLLQEKEHEVFQR;LYDILGVPPGASENELKK;NVLCSACSGQGGK;QLAPGMVQQMQSVCSDCNGEGEVINEKDR;RGEDMMHPLK;VIEPGCVR;VSLEDLYNGK				True;True;True;True;True;True;True;True;True;True;True;True;True	36845;61443;74718;77433;93440;136139;142906;189505;213390;218988;223467;288881;300777		97096	87172	56319	65725	31371	30233	54235	52093	25884	26198	114540	57296	45191	73044	57948	65089	31647	19312	50865	61551	34498	34077	65477
O60888-3;O60888;O60888-2	O60888-3;O60888;O60888-2	1;1;1	1;1;1	1;1;1	Protein CutA	CUTA	3	1	1	1	9	9	9	16.832	156	156;179;198	0	3.0991	15	TQSSLVPALTDFVR				True	269843		0	0	17822	6141.7	27396	16965	27568	11880	20024	33856	20398	11096	16006	4171.3	39043	10320	13441	10367	0	43295	2525.4	10743	21128
O75083;O75083-3	O75083;O75083-3	28;18	28;18	28;18	WD repeat-containing protein 1	WDR1	2	28	28	28	64.9	64.9	64.9	66.193	606	606;466	0	323.31	849	AHDGGIYAISWSPDSTHLLSASGDK;AHDGGIYAISWSPDSTHLLSASGDKTSK;DIAWTEDSKR;DYSGQGVVK;EKFGAVFLWDSGSSVGEITGHNK;FATASADGQIYIYDGK;FGAVFLWDSGSSVGEITGHNK;GNNFLYTNGK;GPVTDVAYSHDGAFLAVCDASK;IAVVGEGR;IKDIAWTEDSKR;IWDTTQKEHLLK;KCFSIDNPGYEPEVVAVHPGGDTVAIGGVDGNVR;KVFASLPQVER;LATGSDDNCAAFFEGPPFK;LHHVSSLAWLDEHTLVTTSHDASVK;LHHVSSLAWLDEHTLVTTSHDASVKEWTITY;LYSILGTTLKDEGK;MTVDESGQLISCSMDDTVR;NIDNPALADIYTEHAHQVVVAK;NNPSKPLH…				True;True;True;True;True;True;True;True;True;True;True;True;True;True;True;True;True;True;True;True;True;True;True;True;True;True;True;True	10040;10078;38222;51096;62181;76053;78919;104769;107020;125428;134801;145612;147807;157677;161347;170402;170414;190429;197003;203493;208111;237251;252476;283429;305513;311244;313327;321517	371	144540	119820	182170	163840	280250	312580	173760	148890	191050	192550	167360	132360	347160	319740	161050	145730	207360	202480	254730	236930	191930	188540	237810
O75116	O75116	6	4	4	Rho-associated protein kinase 2	ROCK2	1	6	4	4	5.7	3.7	3.7	160.9	1388	1388	0	17.391	34	ELQDQLEAEQYFSTLYK;NDQWHWDNIR;NLICAFLTDR;NLLLLANSTEEQQK;SIAEEQYSDLEKEK;VIQQSLEQEEAEHK				False;True;False;True;True;True	65218;200304;206033;206191;236510;290167		8842.4	5738	7147.2	5571.3	6298.3	8849.1	0	0	17374	25799	5151.9	4901.9	4427.7	13561	0	0	4448.5	0	8507.4	16440	5039.2	6931.8	9883.2
O75122;O75122-3;Q7Z460-2;Q7Z460-4;Q7Z460-5;Q7Z460-3;Q7Z460	O75122;O75122-3	4;4;1;1;1;1;1	4;4;1;1;1;1;1	4;4;1;1;1;1;1	CLIP-associating protein 2	CLASP2	7	4	4	4	3.9	3.9	3.9	141.06	1294	1294;1515;1471;1477;1479;1494;1538	0.00271	2.2004	5	AGGDATDSSQTALDNK;EGLLGLQNLLK;GVTEAIQNFSFR;SQEDMNEPLKR				True;True;True;True	8343;58864;112733;244980		0	0	0	12180	18419	38226	0	0	14495	16654	0	0	14724	11636	0	0	0	10916	9880.2	12380	0	9568.2	4649.7
O75131;Q86YQ8-2;Q9HCH3-2;Q96A23;O95741;Q9UBL6-2;Q86YQ8;Q96A23-2;Q9HCH3;O95741-2;Q9UBL6	O75131	12;1;1;1;1;1;1;1;1;1;1	12;1;1;1;1;1;1;1;1;1;1	11;0;0;0;0;0;0;0;0;0;0	Copine-3	CPNE3	11	12	12	11	31.3	31.3	29.6	60.13	537	537;233;301;557;557;558;564;575;593;612;633	0	62.958	172	DIVQFVPFR;FGVYDIDNK;GSITISAEEIKDNR;ISLNSLCYGDMDK;LYGPTNFSPIINHVAR;NNLNPVWRPFK;SDPYLEFHK;SPLGEVAIR;SSPVEFECINEK;TIELSDDDFLGECECTLGQIVSSK;VALNVSCANLLDKDIGSK;VECYDYDNDGSHDLIGTFQTTMTK				True;True;True;True;True;True;True;True;True;True;True;True	39506;79911;108995;141857;189776;208028;230320;244038;247578;262243;277546;281755		45438	65812	67780	48628	45803	44402	21875	20660	110840	108730	79958	83625	42565	39464	8702.1	18073	63084	57041	87807	90998	30875	35380	65716
O75150-3;O75150-4;O75150	O75150-3;O75150-4;O75150	3;3;3	3;3;3	3;3;3	E3 ubiquitin-protein ligase BRE1B	RNF40	3	3	3	3	5.5	5.5	5.5	94.823	838	838;901;1001	0	3.5404	11	EGPSLGPPPVASALSR;EMAPVPGTTTTTTSVK;LEQRQACEDELRER				True;True;True	59162;66195;165367		0	0	0	0	19009	65013	0	0	16562	22274	0	24864	48576	46303	0	0	63954	0	0	0	44749	0	144830
O75153	O75153	16	16	16	Clustered mitochondria protein homolog	CLUH	1	16	16	16	19.9	19.9	19.9	146.67	1309	1309	0	50.501	50	ASDAFHFFQSGQAK;CLTQQAVALQR;DCMEHAVLPVDGATLAEVMR;DFGGDVAAYVAPTNDLNGVR;DWKPLQCLK;DWNEELQTTR;FLENALAVSTK;FLSHSLVELLNQISPTFKK;FNPDIFSPGVR;GAMAVIDGNVMAINPSEETK;GLEMDPIDCTPPEYILPGSR;LAALQLMQQNASQLETPSSLENGGPSSLESK;LGYEEHIPGQTR;LHYIMGDYAEALSNQQK;SEDPPGQEAGSEEEGSSASGLAK;SVEGLQEGSVLR				True;True;True;True;True;True;True;True;True;True;True;True;True;True;True;True	21232;30266;33905;35421;50013;50060;81600;82425;83460;90668;101908;159057;170122;171051;231011;249973		5044.1	8112.7	6136.1	4982.3	34800	36103	0	11590	27285	16221	13185	10829	18053	19490	3966.3	3806.2	8648.4	9516.6	13362	8537.6	17251	20585	18495
O75165	O75165	6	6	6	DnaJ homolog subfamily C member 13	DNAJC13	1	6	6	6	4	4	4	254.41	2243	2243	0	16.203	9	AIIEEGDKEIATK;ENGLEVLQEAFSR;HLHTAMFTISSDQR;LGGYLAEEQATPENPTIR;LLLEEDENEESGSIKR;SEETNQQEVANSLAK				True;True;True;True;True;True	11403;67160;118289;168981;176297;231177		10277	0	0	0	18336	20826	0	0	18970	9423.5	0	0	4429.9	5107.9	0	0	0	6311.5	5651.6	4403.5	0	879.08	3252.5
O75179-6;O75179-7;O75179-2;O75179;O75179-4;O75179-5;O75179-3	O75179-6;O75179-7;O75179-2;O75179;O75179-4	4;4;4;4;2;1;1	4;4;4;4;2;1;1	2;2;2;2;2;1;1	Ankyrin repeat domain-containing protein 17	ANKRD17	7	4	4	2	3.1	3.1	1.4	246.75	2352	2352;2490;2602;2603;2010;751;1187	0	27.813	19	LSETISEGTSNSLSTCTK;NVSDYTPLSLAASGGYVNIIK;SLAEACSEGDVNAVR;TGLTPLMEAASGGYAEVGR				True;True;True;True	183935;213799;238646;260036		0	0	0	0	0	5666.3	0	0	956.55	12239	0	0	1786.4	1640.2	0	0	0	0	0	0	2076.9	3319.9	5876.7
O75326	O75326	1	1	1	Semaphorin-7A	SEMA7A	1	1	1	1	1.7	1.7	1.7	74.823	666	666	0.0031574	2.1782	4	DCENYITLLER				True	33748		0	10256	10913	0	0	0	0	27235	0	0	0	0	18571	4643.4	9379.6	8503.7	4047.3	4844.9	4888.6	0	0	0	0
O75340;O75340-2;O75340-3	O75340;O75340-2	9;8;1	9;8;1	9;8;1	Programmed cell death protein 6	PDCD6	3	9	9	9	50.8	50.8	50.8	21.868	191	191;189;69	0	48.554	172	AGVNFSEFTGVWK;DNSGMIDKNELK;LSDQFHDILIR;QALSGFGYR;SGVISDTELQQALSNGTWTPFNPVTVR;SIISMFDR;SIISMFDRENK;TYDRDNSGMIDKNELK;YITDWQNVFR				True;True;True;True;True;True;True;True;True	9818;44636;183752;216429;235738;236887;236913;275670;316198		107320	49699	46737	47190	22123	27047	52774	69301	38882	33188	77791	86933	54339	40154	61943	55352	61089	122190	79759	90402	94993	68066	34479
O75347;O75347-2	O75347;O75347-2	2;1	2;1	2;1	Tubulin-specific chaperone A	TBCA	2	2	2	2	25.9	25.9	25.9	12.855	108	108;129	0	8.8259	13	ILENEKDLEEAEEYKEAR;LEAAYLDLQR				True;True	136051;164060		21454	43456	61008	0	9332.3	0	12162	12534	31208	34181	38306	22649	18554	0	8813.4	0	0	19088	51386	30256	0	22211	14386
O75348;O95670-2;O95670	O75348	5;2;2	5;2;2	5;2;2	V-type proton ATPase subunit G 1	ATP6V1G1	3	5	5	5	42.4	42.4	42.4	13.757	118	118;78;118	0	178.82	88	ASQSQGIQQLLQAEK;ASQSQGIQQLLQAEKR;EEAQAEIEQYR;GSCSTEVEKETQEK;MTILQTYFR				True;True;True;True;True	22259;22266;56228;108348;196759		43978	66001	19309	47346	15998	17150	75991	58965	20488	18730	69714	72085	19053	22028	35534	29531	40275	41091	67857	47318	14227	23144	29854
O75351;Q6PIW4-2;Q6PIW4	O75351	7;1;1	7;1;1	5;0;0	Vacuolar protein sorting-associated protein 4B	VPS4B	3	7	7	5	26.6	26.6	20.3	49.301	444	444;563;674	0	110.62	86	AVATEANNSTFFSISSSDLVSK;EAVILPIKFPHLFTGK;ENKPSIIFIDEIDSLCGSR;GILLFGPPGTGK;LHLGTTQNSLTEADFR;LQNQLQGAIVIERPNVK;SLSNTKPTVNEHDLLK				True;True;True;True;True;True;True	24651;54412;67228;100009;170674;182119;241286		38236	29355	24251	24207	22372	31430	16051	33338	79570	76632	32621	30264	22836	23141	34565	7570.4	17657	9763	37170	43120	29905	21203	22532
O75367-2;O75367-3;O75367;Q9P0M6	O75367-2;O75367-3;O75367	13;13;13;2	13;13;13;2	13;13;13;2	Core histone macro-H2A.1	H2AFY	4	13	13	13	51.2	51.2	51.2	39.183	369	369;371;372;372	0	298.19	187	AASADSTTEGTPADGFTVLSTK;AGVIFPVGR;EFVEAVLELR;FVIHCNSPVWGADKCEELLEK;GVTIASGGVLPNIHPELLAK;HILLAVANDEELNQLLK;IGVGAPVYMAAVLEYLTAEILELAGNAAR;KGGKEFVEAVLELR;NCLALADDKK;NGPLEVAGAAVSAGHGLPAK;QTAAQLILK;SIAFPSIGSGR;SLFLGQK				True;True;True;True;True;True;True;True;True;True;True;True;True	1964;9678;57938;88021;112834;117463;131360;150481;199572;202726;220717;236525;239488		279780	207570	148780	113120	258820	222350	72489	57204	420710	305400	137170	182970	331560	295820	210470	205420	45114	64590	398720	375960	54803	43690	79731
O75368	O75368	3	3	3	SH3 domain-binding glutamic acid-rich-like protein	SH3BGRL	1	3	3	3	34.2	34.2	34.2	12.774	114	114	0	6.7565	11	GDYDAFFEAR;IGFEEKDIAANEENRK;VYIASSSGSTAIK				True;True;True	93141;130545;306924		47582	53187	14837	8789.8	9984.7	3401.3	11062	6048.8	1716.6	1520.8	19553	11552	5241.2	5354.8	12421	25286	20353	0	1914.8	3410.4	3235.8	4432.8	15988
O75369-2;O75369-9;O75369;O75369-8;O75369-6;O75369-3;O75369-7;O75369-5;O75369-4	O75369-2;O75369-9;O75369;O75369-8;O75369-6;O75369-3;O75369-7;O75369-5;O75369-4	87;87;87;86;85;85;77;64;64	81;81;81;80;79;79;77;58;58	78;78;78;77;76;76;75;56;56	Filamin-B	FLNB	9	87	81	78	49.3	48.4	47.2	275.66	2578	2578;2591;2602;2633;2537;2561;2422;2146;2150	0	323.31	1050	ADIEMPFDPSK;AGPGTLSVTIEGPSK;AGSNMLLIGVHGPTTPCEEVSMK;AGVENGKPTHFTVYTK;AHGPGLEGGLVGKPAEFTIDTK;AHIANPSGASTECFVTDNADGTYQVEYTPFEK;APLNVQFNSPLPGDAVK;APSVATVGSICDLNLK;AWGPGLHGGIVGR;CLATGPGIASTVK;DAGEGLLAVQITDQEGKPK;DAGEGLLAVQITDQEGKPKR;DGTYAVTYVPLTAGMYTLTMK;DLAEDAPWKK;DLDIIDNYDYSHTVK;EAFTNKPNVFTVVTR;EAGAGGLSIAVEGPSK;EAGAGGLSIAVEGPSKAEITFDDHK;EATTDFTVDSRPLTQVGGDHIK;EVGEHLVSIKK;FADEHVPGSPFTVK;FIPHENGVHTID…				True;True;True;True;True;True;True;True;True;True;True;True;True;False;True;True;True;True;True;True;True;True;True;True;True;True;True;True;True;True;True;True;True;True;True;True;True;False;True;False;False;True;False;True;True;True;True;True;True;True;True;True;True;True;True;True;True;True;True;True;True;True;True;True;True;True;True;True;True;True;True;True;True;True;True;True;True;True;Fals…	4190;9297;9442;9671;10163;10243;18772;19043;27189;29957;32643;32655;37522;40334;40594;52414;52468;52470;54117;72796;75390;80714;83325;83328;88382;90192;90393;93361;102518;103545;107586;122177;122840;124423;128695;130902;139557;140481;140952;152302;171101;171186;175898;180577;186647;188682;191591;202853;212684;215884;218747;233922;243813;243819;243899;243927;247795;258050;259432;276281;278899;2805…		74309	77519	89655	80663	133080	132150	45898	33419	203700	217810	71102	81515	115800	108960	54440	40808	109440	109950	161920	153110	105900	92020	127190
O75390	O75390	8	8	8	Citrate synthase, mitochondrial	CS	1	8	8	8	18.9	18.9	18.9	51.712	466	466	0	23.979	87	DILADLIPK;DYIWNTLNSGR;EVGKDVSDEKLR;GFSIPECQK;GLVYETSVLDPDEGIR;HLPNDPMFK;IVPNVLLEQGK;VVPGYGHAVLR				True;True;True;True;True;True;True;True	38763;50757;72825;96489;103775;118535;145122;305050		52016	107400	75914	18331	137020	115800	77516	58220	77073	110700	178210	109270	158790	150590	94669	87808	194260	177800	153590	136320	46742	51343	63092
O75396	O75396	6	6	6	Vesicle-trafficking protein SEC22b	SEC22B	1	6	6	6	38.6	38.6	38.6	24.593	215	215	0	61.744	62	DLQQYQSQAK;IMVANIEEVLQR;KVPTVSRPYSFIEFDTFIQK;NLGSINTELQDVQR;VADGLPLAASMQEDEQSGR;VLLTMIAR				True;True;True;True;True;True	42269;138362;158031;205906;276676;293957		15605	13394	30236	13936	18025	57490	21269	0	63718	76970	12066	26961	33653	31181	0	16221	27458	17633	40730	30421	28291	26080	42582
O75400-2;O75400-3;O75400	O75400-2;O75400-3;O75400	1;1;1	1;1;1	1;1;1	Pre-mRNA-processing factor 40 homolog A	PRPF40A	3	1	1	1	1.7	1.7	1.7	105.93	930	930;939;957	0.0013812	2.4213	2	FVKEPAFEDITLESER				True	88157		0	0	0	0	0	0	0	0	13039	20236	0	0	0	0	0	0	0	0	9494.9	0	0	0	8860.3
O75436;O75436-2	O75436;O75436-2	4;3	4;3	4;3	Vacuolar protein sorting-associated protein 26A	VPS26A	2	4	4	4	17.1	17.1	17.1	38.169	327	327;251	0	28.71	18	EITGIGPSTTTETETIAK;ELALPGELTQSR;HYLFYDGESVSGK;LFLAGYDPTPTMR				True;True;True;True	61575;62937;123880;166289		9312.3	9530.1	13875	28605	13037	0	10276	0	30107	29003	16052	21946	10873	10558	0	9813	7043.9	23029	27720	17596	15172	16108	18819
O75475;O75475-3;O75475-2	O75475;O75475-3;O75475-2	20;12;12	20;12;12	20;12;12	PC4 and SFRS1-interacting protein	PSIP1	3	20	20	20	39.4	39.4	39.4	60.103	530	530;329;333	0	256.42	214	DFKPGDLIFAK;DIFPYSENKEK;ETSVSKEDTDHEEKASNEDVTK;FKVSQVIMEK;GFNEGLWEIDNNPK;HTEMITTLK;HTEMITTLKK;IDNLDVNR;KGFNEGLWEIDNNPK;KPSSEERETEISLK;LPIFFFGTHETAFLGPK;NMFLVGEGDSVITQVLNK;NSLKIDNLDVNR;QPCPSESDIITEEDKSK;QSNASSDVEVEEK;TGVTSTSDSEEEGDDQEGEK;TGVTSTSDSEEEGDDQEGEKKR;TRDFKPGDLIFAK;VDEVPDGAVKPPTNK;VSQVIMEK				True;True;True;True;True;True;True;True;True;True;True;True;True;True;True;True;True;True;True;True	35530;38480;71680;81251;96195;121942;121951;126649;150471;155237;180334;207250;211075;219890;220654;260926;260947;270081;280135;300991	426	4223.3	2256.2	2184.6	2646.1	3884	4297.5	381.34	1283.6	1763.4	7420.7	1102.7	8922.7	28274	3319.7	1052.6	5152.6	1077.5	1455.1	5052.4	6356	51469	62589	138650
O75494-5;O75494-4;O75494-6;O75494-3;O75494-2;O75494;Q8WXF0	O75494-5;O75494-4;O75494-6;O75494-3;O75494-2;O75494	7;7;7;7;7;7;1	7;7;7;7;7;7;1	7;7;7;7;7;7;1	Serine/arginine-rich splicing factor 10	SRSF10	7	7	7	7	38.8	38.8	38.8	20.117	165	165;173;182;183;261;262;261	0	31.792	41	DAEDALHNLDRK;GFAYVQFEDVR;GFAYVQFEDVRDAEDALHNLDR;GFAYVQFEDVRDAEDALHNLDRK;NVADDTRSEDLRR;YGPIVDVYVPLDFYTR;YLRPPNTSLFVR				True;True;True;True;True;True;True	32247;94965;94966;94967;212716;314788;317939		12721	10528	0	0	5750	13603	0	0	13897	17191	4024.4	7547.1	9343.3	13179	0	0	0	0	14231	15028	24515	15485	16457
O75531	O75531	9	9	9	Barrier-to-autointegration factor;Barrier-to-autointegration factor, N-terminally processed	BANF1	1	9	9	9	71.9	71.9	71.9	10.058	89	89	0	176.5	206	AYVVLGQFLVLK;AYVVLGQFLVLKK;DCFGCLR;DEDLFREWLK;DFVAEPMGEKPVGSLAGIGEVLGK;EWLKDTCGANAK;HRDFVAEPMGEKPVGSLAGIGEVLGK;KDEDLFR;KDEDLFREWLK				True;True;True;True;True;True;True;True;True	27875;27885;33780;34863;35940;74185;121004;147985;148001		770050	672440	355870	451950	111310	104050	468870	493590	276410	280330	363990	474460	280210	298460	472480	529510	299750	365560	378160	451560	403410	388170	351130
O75533;O75533-2	O75533	24;2	24;2	24;2	Splicing factor 3B subunit 1	SF3B1	2	24	24	24	27.2	27.2	27.2	145.83	1304	1304;144	0	111.2	189	AAGLATMISTMRPDIDNMDEYVR;ATVNTFGYIAK;DTPGHGSGWAETPR;FAGYVTSIAATELEDDDDDYSSSTSLLGQK;GGDSIGETPTPGASK;IVDDLKDEAEQYRK;IYNDDKNTYIR;IYNSIYIGSQDALIAHYPR;KLTATPTPLGGMTGFHMQTEDR;LDDLVRPYVHK;LLVDVDESTLSPEEQK;LLVDVDESTLSPEEQKER;NRPLSDEELDAMFPEGYK;NRWDETPKTER;QCCGTDGVEANYIK;SLVEIIEHGLVDEQQK;SVNDQPSGNLPFLKPDDIQYFDK;TEILPPFFK;THEDIEAQIR;VGAAEIISR;VPELNVQNGVLK;VQENCIDLVGR;WDETPASQMGGSTPVLTPGK;WDQTADQTPGATPK				True;True;True;True;True;True;True;True;True;True;True;True;True;True;True;True;True;True;True;True;True;True;True;True	1046;24389;48202;75665;96958;144096;146448;146451;154098;162562;177739;177747;210460;210494;216787;241737;250664;256793;261203;285386;297697;298956;307880;307979		19575	23409	7913	20930	66790	96010	9144.2	13299	121800	117070	18140	14494	41955	44012	10044	13996	54096	56770	23556	40740	30714	24753	34195
O75534-2;O75534;O75534-3;O75534-4	O75534-2;O75534;O75534-3;O75534-4	16;16;16;16	16;16;16;16	16;16;16;16	Cold shock domain-containing protein E1	CSDE1	4	16	16	16	27	27	27	85.746	767	767;798;813;844	0	124.76	132	ATNIEVLSNTFQFTNEAR;DQFGFINYEVGDSK;DQFGFINYEVGDSKK;EAEDGIIAYDDCGVK;EAFGFIER;GPDNSMGFGAER;GTVSFHSHSDHR;IKQEILPEER;LFFHCSQYNGNLQDLK;LLPQGTVIFEDISIEHFEGTVTK;LLTSYGFIQCSER;NITLDDASAPR;NQNDPLPGR;QRPGQQVATCVR;THSVNGITEEADPTIYSGK;VGDDVEFEVSSDRR				True;True;True;True;True;True;True;True;True;True;True;True;True;True;True;True	23972;45573;45589;51947;52182;105578;111043;135170;166043;176930;177720;204374;209716;220461;261677;285688		3340.8	1940	3280.6	1516.3	34512	43644	5095.9	4229	22705	14945	0	3029.7	22372	21580	1643.6	0	5209	0	9027.9	9470	20151	14005	39904
O75569-3;O75569-2;O75569	O75569-3;O75569-2;O75569	3;3;3	3;3;3	3;3;3	Interferon-inducible double-stranded RNA-dependent protein kinase activator A	PRKRA	3	3	3	3	16.3	16.3	16.3	31.635	288	288;302;313	0	51.278	20	NQLNPIGSLQELAIHHGWR;SDVQIHVPTFTFR;VTVGDITCTGEGTSK				True;True;True	209619;230630;303324		0	0	0	0	0	0	0	0	3353.7	5614.7	0	0	0	5376.1	0	0	0	0	4107	0	0	0	3482.5
O75608-2;O75608	O75608-2;O75608	3;3	3;3	3;3	Acyl-protein thioesterase 1	LYPLA1	2	3	3	3	26.2	26.2	26.2	22.875	214	214;230	0	32.58	9	KATAAVIFLHGLGDTGHGWAEAFAGIR;TLVNPANVTFK;TYEGMMHSSCQQEMMDVK				True;True;True	147600;266701;275768		5567.6	8889	0	6594.3	8857.9	0	11329	13552	6373	0	11675	8076	4544.1	6317.5	9751.6	0	8766.5	9201.4	3994	49618	0	9500	4823
O75635-2;O75635	O75635-2;O75635	1;1	1;1	1;1	Serpin B7	SERPINB7	2	1	1	1	2.8	2.8	2.8	41.174	363	363;380	0.0057269	1.9134	2	ADHPFLFVIR				True	4141		0	0	0	0	0	0	0	0	7010.1	8043.1	0	0	0	0	0	0	0	0	0	0	0	0	0
O75643;O75643-2	O75643	22;7	22;7	22;7	U5 small nuclear ribonucleoprotein 200 kDa helicase	SNRNP200	2	22	22	22	14.4	14.4	14.4	244.5	2136	2136;625	0	127.38	165	AALETDENLLLCAPTGAGK;DIDAFWLQR;DLLPYGFAIHHAGMTR;DMCLEKDTLGLFLR;EEGWWVVIGDAK;FLYQLHETEKEDLIREER;GLFYFDNSFRPVPLEQTYVGITEK;KADEVLEILK;KPVIVFVPSRK;LTAIDILTTCAADIQR;LYDLNHNEIGELIR;MDTDLETMDLDQGGEALAPR;NALLQLTDSQIADVAR;NQVLVFVHSR;RLDLVHTAALMLDKNNLVK;SLVQEMVGSFGK;SPTLYGISHDDLK;SPTLYGISHDDLKGDPLLDQR;TGNFQVTELGR;TNVALMCMLR;VVLLTGETSTDLK;WLSCETQLPVSFR				True;True;True;True;True;True;True;True;True;True;True;True;True;True;True;True;True;True;True;True;True;True	1375;38268;41825;43267;56695;82652;102128;146866;155247;185343;189565;191925;198772;210095;224683;241798;244378;244380;260092;267905;304851;309721		870.25	953.81	5110.5	2081.1	68966	52311	1226.3	0	55883	60483	1888.8	3584.4	46928	28488	842.81	718.49	3959.6	1843.1	16542	22412	7316.8	4989.5	19404
O75718	O75718	8	8	8	Cartilage-associated protein	CRTAP	1	8	8	8	22.4	22.4	22.4	46.561	401	401	0	13.209	49	AIAAAHTFLLK;DELMPLESAYR;FLQFAYFK;LFGGLLR;NAAPCAVSYLLFDQNDK;SLPGAEDYIKDLETK;SYESLFIR;VMQQNLVYYQYHR				True;True;True;True;True;True;True;True	10743;35049;82347;166101;198141;241019;252336;296093		18986	39457	10262	4942.2	42154	30386	41777	35380	2111.6	11556	11072	2164.4	50578	29242	24757	30914	40282	33063	1769.7	4678.9	21928	24529	4726.3
O75792	O75792	1	1	1	Ribonuclease H2 subunit A	RNASEH2A	1	1	1	1	5.7	5.7	5.7	33.395	299	299	0	7.4537	3	LQDLDTDYGSGYPNDPK				True	181349		0	0	0	0	0	0	0	0	0	0	0	0	1664	3943.6	0	0	0	0	0	0	0	0	0
O75817	O75817	1	1	1	Ribonuclease P protein subunit p20	POP7	1	1	1	1	10.7	10.7	10.7	15.651	140	140	0	2.9559	4	GAVEAELDPVEYTLR				True	91468		0	0	18157	0	32848	0	0	0	0	0	16792	0	24175	0	0	0	0	0	32526	54533	0	20910	0
O75821	O75821	6	6	6	Eukaryotic translation initiation factor 3 subunit G	EIF3G	1	6	6	6	24.1	24.1	24.1	35.611	320	320	0	35.307	65	CPYKDTLGPMQK;EDLNCQEEEDPMNK;ELAEQLGLSTGEK;ETDLQELFRPFGSISR;TVTEYKIDEDGKK;VTNLSEDTRETDLQELFRPFGSISR				True;True;True;True;True;True	31223;55516;62832;71051;274826;302935		27309	49802	0	5271.6	43675	33150	16830	41398	55170	18916	40887	52891	11090	19171	33734	26483	21174	7977.5	26163	35151	16227	47595	42577
O75828	O75828	8	6	6	Carbonyl reductase [NADPH] 3	CBR3	1	8	6	6	36.5	26	26	30.85	277	277	0	20.619	35	AFENCSEDLQER;FHQLDIDDLQSIR;FHSETLTEGDLVDLMKK;FVEDTKNEVHER;GQAAVQQLQAEGLSPR;ILVNACCPGPVK;LGVTVLSR;VVNISSLQCLR				True;False;True;True;False;True;True;True	6996;80188;80213;87797;107093;137605;170094;304977		19438	11864	12293	10606	9852.3	11331	5724.2	61184	15278	11477	9982.3	8022.5	7347.3	21437	25715	0	7019.7	0	12167	7099.4	8174.4	19426	7627.9
O75832;O75832-2	O75832;O75832-2	7;4	7;4	7;4	26S proteasome non-ATPase regulatory subunit 10	PSMD10	2	7	7	7	50.4	50.4	50.4	24.428	226	226;151	0	90.015	70	ASTNIQDTEGNTPLHLACDEERVEEAK;DHYEATAMHR;GAQVNAVNQNGCTPLHYAASK;GGLGLILKR;LEELKESILADK;LLVSQGASIYIENKEEK;MEGCVSNLMVCNLAYSGK				True;True;True;True;True;True;True	22463;38127;91099;97498;164505;177855;192394		42885	32804	6824.5	8394	16729	24524	10825	12178	48377	35714	9346.6	9866.8	24945	27898	20523	14163	5195.8	5831.7	19788	13505	13291	17783	19140
O75874	O75874	7	7	7	Isocitrate dehydrogenase [NADP] cytoplasmic	IDH1	1	7	7	7	22.9	22.9	22.9	46.659	414	414	0	36.406	82	ISGGSVVEMQGDEMTR;LIDDMVAQAMK;LIFPYVELDLHSYDLGIENR;SDYLNTFEFMDK;SEGGFIWACK;TVEAEAAHGTVTR;VEITYTPSDGTQK				True;True;True;True;True;True;True	141545;171322;171687;230668;231237;273224;282267		10375	17161	7412.3	10803	17876	31441	18029	7428.6	18989	21127	11615	17630	36520	38152	26850	7188	19436	8144.3	12315	16505	10543	8107.3	20805
O75882-3;O75882-2;O75882	O75882-3;O75882-2;O75882	18;18;18	18;18;18	18;18;18	Attractin	ATRN	3	18	18	18	18	18	18	133.7	1198	1198;1272;1429	0	84.301	114	ALYVHGGYK;CIEGSYKGPVK;CTWLIEGQPNR;DNPMYYCNKK;EEYSNLKLPR;EQYAVVGHSAHIVTLK;GDECQLCEVENR;GVKGDECQLCEVENR;HCETCISGFYGDPTNGGK;LTGSSGFVTDGPGNYK;LTLTPWVGLR;NHNALLASLTTQK;SCALDQNCQWEPR;SVNNVVVR;TACGDCTSGSSECMWCSNMK;WSVLPRPDLHHDVNR;YDVDTQMWTILK;YGHSLALYK				True;True;True;True;True;True;True;True;True;True;True;True;True;True;True;True;True;True	16881;29541;31661;44539;57187;68945;92203;112097;114837;185759;185983;203285;228728;250849;253077;310325;312274;314470		140690	74701	5755.9	12102	8633.6	15350	261360	190120	480.7	0	403.12	925.62	17806	3485.1	121390	105520	74995	98225	2485.8	2828.6	12097	21649	2649
O75915	O75915	1	1	1	PRA1 family protein 3	ARL6IP5	1	1	1	1	5.9	5.9	5.9	21.614	188	188	0.0044883	2.105	4	AWDDFFPGSDR				True	27053		6647.7	5705.6	7060.1	3999	0	0	0	0	26040	47079	6120.4	0	7249.8	0	0	0	8672	4256.9	11767	10543	1942.1	0	9517.2
O75934	O75934	5	5	5	Pre-mRNA-splicing factor SPF27	BCAS2	1	5	5	5	27.6	27.6	27.6	26.131	225	225	0	11.288	25	EAAAALVEEETRR;EMESNWVSLVSK;HIQDLNWQR;TIVQLENEIYQIK;VYNENLVHMIEHAQK				True;True;True;True;True	51279;66503;117550;263280;306996		7227.3	13201	4618.2	8016.7	12110	8072	10984	15822	13787	23029	10759	12039	18900	7935.6	13792	11767	7961.4	9928.9	23677	25122	47349	17710	27180
O75954	O75954	3	3	3	Tetraspanin-9	TSPAN9	1	3	3	3	20.1	20.1	20.1	26.779	239	239	0	68.06	80	CCGVTDYTDWYPVLGENTVPDR;EGLLLYHTENNVGLK;NAWNIIQAEMR				True;True;True	28241;58932;199301		54259	58782	78034	150130	155890	140540	89605	49105	179770	84506	157480	162390	110340	133720	47297	50048	152490	136080	174240	197690	56781	69372	65705
O75955;O75955-2	O75955;O75955-2	13;10	13;10	13;10	Flotillin-1	FLOT1	2	13	13	13	42.6	42.6	42.6	47.355	427	427;379	0	76.028	153	AQADLAYQLQVAK;AQQVAVQEQEIAR;DIHDDQDYLHSLGK;EMLAAACQMFLGK;GEAEAFAIGAR;HGVPISVTGIAQVK;ITLVSSGSGTMGAAK;LPQVAEEISGPLTSANK;LTGVSISQVNHKPLR;SQLIMQAEAEAASVR;TEAEIAHIALETLEGHQR;VSAQYLSEIEMAK;VTGEVLDILTR				True;True;True;True;True;True;True;True;True;True;True;True;True	19221;20312;38568;66615;93324;116705;143259;180774;185828;245435;256259;299951;302301		48627	53860	58349	54056	54247	45097	18430	20599	73445	87694	53349	51927	43851	38347	27789	16371	39772	28519	56577	47158	55449	34408	24683
O76003	O76003	4	4	3	Glutaredoxin-3	GLRX3	1	4	4	3	23.6	23.6	15.8	37.432	335	335	0	7.8798	17	AAGAAEAAVAAVEEVGSAGQFEELLR;AYSNWPTYPQLYVK;HASSGSFLPSANEHLKEDLNLR;HNIQFSSFDIFSDEEVR				True;True;True;True	27734;114721;119573		0	0	1962	0	8720.5	14185	0	3639	4952.3	4072.1	0	0	0	0	0	0	0	3417.3	0	0	5118.3	5218.2	8950.4
O76021;O76021-2	O76021;O76021-2	3;2	3;2	3;2	Ribosomal L1 domain-containing protein 1	RSL1D1	2	3	3	3	8.4	8.4	8.4	54.972	490	490;270	0	7.1965	11	ATNESEDEIPQLVPIGK;TPANEKVEIQK;TVSQIISLQTLKK				True;True;True	23925;268081;274446		0	0	0	0	6060.4	7555.1	0	0	15607	12204	0	0	4745.1	6504.2	0	0	0	0	0	0	0	0	13661
O76061	O76061	4	4	4	Stanniocalcin-2	STC2	1	4	4	4	14.9	14.9	14.9	33.248	302	302	0	6.935	29	AHHGEAGHHLPEPSSR;EMVSQLQR;HDLCAAAQENTR;VIVEMIHFK				True;True;True;True	10181;66932;115047;290549		30446	21834	0	11510	10696	8522.2	41084	53152	1198.4	0	0	5189.5	3028.5	15694	44787	48849	5456	5757.8	4119.7	2337.7	13364	1997.9	19002
O76094;O76094-2	O76094;O76094-2	19;18	19;18	19;18	Signal recognition particle subunit SRP72	SRP72	2	19	19	19	31.1	31.1	31.1	74.605	671	671;610	0	135.26	135	AIELLQEFSDQHPENAAEIK;ALLAMYTNQAEQCR;EAISDLQQLWK;EALNVINTHTK;ELYGQVLYR;GTQGATAGASSELDASK;HLPSSDSMSLK;ILQINKDDVTALHCK;KEAISDLQQLWK;KKEAISDLQQLWK;KTNLSAVVAAQSNWEK;LTNAEGVEFK;SPAHLSLIR;TEEALQLYNQIIK;TIESANQQTDKLK;TNLSAVVAAQSNWEK;VDVEALENSAGATYIR;VLANNSLSFEK;VVCLIQNGSFK				True;True;True;True;True;True;True;True;True;True;True;True;True;True;True;True;True;True;True	11109;14806;52992;53248;66128;110685;118540;137213;148555;152553;156884;186030;243433;256526;262250;267566;281273;291512;303854		6783.1	5001.2	944.92	10309	7034.6	14766	2954	1976.4	20250	7085.3	3038.9	5382.8	8272.2	9619.6	5722.5	4569.9	4571.7	852.4	11582	21565	38909	38426	40857
O94776;O94776-2;Q9BTC8-2;Q9BTC8	O94776;O94776-2	10;7;1;1	10;7;1;1	10;7;1;1	Metastasis-associated protein MTA2	MTA2	4	10	10	10	23.4	23.4	23.4	75.022	668	668;495;515;594	0	72.595	151	DFNDIRQDFLPWK;DISSSLNSLADSNAR;DITLFHAMDTLQR;DLVAQAPLKPK;EFEEESKQPGVSEQQR;LNPADAPNPVVFVATK;RPYAPINANAIK;VGDYVYFENSSSNPYLVR;VKPTLIAVRPPVPLPAPSHPASTNEPIVLED;VWDPDNPLTDR				True;True;True;True;True;True;True;True;True;True	35646;39212;39335;42737;57304;179420;226351;285895;291171;305993		45051	38156	24298	39839	69812	57281	22286	9372.4	78830	106850	45980	43932	57232	66395	16947	24036	15600	35361	54902	71375	30539	34179	77598
O94808	O94808	5	3	3	Glutamine--fructose-6-phosphate aminotransferase [isomerizing] 2	GFPT2	1	5	3	3	12.6	7	7	76.93	682	682	0	40.614	13	ETDCGVHINAGPEIGVASTK;GYDSAGVAIDGNNHEVK;GYEFESETDTETIAK;IKEITYMHSEGILAGELK;VIFLEDDDIAAVADGK				False;True;True;False;True	71022;113706;113811;134925;288938		0	0	0	0	0	7216.3	0	0	11664	8057.8	0	0	0	8611.8	0	0	0	0	0	12901	10064	0	6640.2
O94813-3;O94813-2;O94813	O94813-3;O94813-2;O94813	3;3;3	3;3;3	3;3;3	Slit homolog 2 protein;Slit homolog 2 protein N-product;Slit homolog 2 protein C-product	SLIT2	3	3	3	3	3.2	3.2	3.2	168.89	1521	1521;1525;1529	0.0086919	1.7061	4	NLQLDYNQISCIEDGAFR;VGLYTQCMGPSHLR;WLADYLHTNPIETSGAR				True;True;True	206621;286646;309382		0	0	0	2762.8	0	1382.3	3822	0	0	0	0	0	0	2915.1	0	3655	0	0	0	0	0	3342.1	5784.2
O94822;O94822-3	O94822;O94822-3	2;2	2;2	2;2	E3 ubiquitin-protein ligase listerin	LTN1	2	2	2	2	1.7	1.7	1.7	200.55	1766	1766;1812	0	14.561	10	FADEILESNKENEK;LVNLADCLCNEDLESR				True;True	75401;188135		0	0	0	0	0	1243.9	0	0	2947.6	0	0	0	0	1954.6	0	0	0	0	0	0	0	0	2029.2
O94855;O94855-2	O94855;O94855-2	8;8	7;7	7;7	Protein transport protein Sec24D	SEC24D	2	8	7	7	11.7	10.3	10.3	113.01	1032	1032;1033	0	23.137	53	AYMCPFMQFIEGGRR;GLYGGSSYVDFLCCVHK;IHNLGLNCSSQLADLYK;ILFQPQTNVYDSLAK;NCASPSAASQLILPDSMK;NCVLLSRPEISTDER;SCETDALINFFAK;VLPVYMNCLLK				False;True;True;True;True;True;True;True	27666;103850;132032;136188;199327;199968;228942;294385		4235.4	7618.4	8687.3	8529.9	36037	28016	7676.7	3444.5	45827	13806	6590.2	1942	18360	28833	11124	0	12657	18787	13053	24056	17790	28778	8410.8
O94874;O94874-2;O94874-3	O94874;O94874-2;O94874-3	2;2;1	2;2;1	2;2;1	E3 UFM1-protein ligase 1	UFL1	3	2	2	2	3.9	3.9	3.9	89.594	794	794;729;509	0	5.0695	3	SVFMSSTTSASGTGR;TYDLPGNFLTQALTQR				True;True	250142;275630		0	13576	0	0	0	2425.2	0	0	15540	27598	0	0	0	8952.6	0	7174.1	0	0	0	0	0	0	0
O94906-2;O94906	O94906-2;O94906	2;2	2;2	2;2	Pre-mRNA-processing factor 6	PRPF6	2	2	2	2	3.6	3.6	3.6	102.43	901	901;941	0	42.542	3	GATGFTTRSDIGPAR;LSQVSDSVSGQTVVDPK				True;True	91204;184886		0	0	0	0	0	14637	0	0	7564	18169	0	0	12770	0	0	0	0	0	10618	15858	0	0	9684.2
O94907	O94907	3	3	3	Dickkopf-related protein 1	DKK1	1	3	3	3	12.4	12.4	12.4	28.671	266	266	0	4.0398	8	CYCGEGLSCR;HAMCCPGNYCK;SSDCASGLCCAR				True;True;True	31944;114682;246445		0	3377.6	0	0	0	0	0	0	0	0	0	0	0	0	0	0	0	0	0	0	0	0	7258.8
O94915;O94915-2	O94915	9;1	9;1	8;1	Protein furry homolog-like	FRYL	2	9	9	8	4.5	4.5	3.9	339.59	3013	3013;403	0	52.822	19	DCSNWINVVCR;DGEPPMPTTGVILPSGNTLR;EAESASENEEIDISK;ELIEELHPIIK;KIEVVMAEPLEK;NYLILCCSAATSSSSTSAGSVR;SNITIDPDVKPGEYVIK;TYGGDTGSPEISFTK;WLDNILDSLDKK				True;True;True;True;True;True;True;True;True	33983;36354;52099;64231;151935;214531;275923;309411		0	0	0	0	8676.3	17352	0	0	3043.2	5261.5	0	0	3839.1	12053	0	0	0	0	0	0	3058.5	1733	0
O94923	O94923	1	1	1	D-glucuronyl C5-epimerase	GLCE	1	1	1	1	3.4	3.4	3.4	70.1	617	617	0	2.8754	1	SLEPGWYSAMAQGQAISTLVR				True	239307		0	0	0	0	7025.4	5967.9	0	0	7147	0	0	0	0	0	0	0	0	0	0	0	0	0	0
O94927-2;O94927	O94927-2;O94927	1;1	1;1	1;1	HAUS augmin-like complex subunit 5	HAUS5	2	1	1	1	4.5	4.5	4.5	32.638	290	290;633	0.0027088	2.1904	3	DTEAQDTAMEQAR				True	47696		44060	0	0	0	27655	0	0	63309	8189.8	0	0	0	15228	5473.2	26768	0	19177	0	33828	29146	0	0	0
O94973-2;O94973;O94973-3	O94973-2;O94973;O94973-3	15;15;12	9;9;6	9;9;6	AP-2 complex subunit alpha-2	AP2A2	3	15	9	9	22.7	13.8	13.8	104.09	940	940;939;656	0	17.217	12	ACNQLGQFLQHR;AVDLLYAMCDR;EMAEAFAGEIPK;FFQPTEMASQDFFQR;FVNLFPEVKPTIQDVLR;GLAVFISDIR;IAGDYVSEEVWYR;KGPSTVTDLEDTKR;QLSNPQQEVQNIFK;QSAALCLLR;TVFEALQAPACHENLVK;VGGYILGEFGNLIAGDPR;VLVAGDTMDSVK;YGGTFQNVSVQLPITLNK;YLALESMCTLASSEFSHEAVK				False;True;True;True;True;False;False;True;True;False;True;False;True;True;False	3125;25009;66193;78694;88212;101577;124419;150731;219494;220480;273482;286269;295514;314467;316973		0	0	16392	21166	21438	17472	0	0	36269	12563	17484	22733	22776	17198	10181	0	15026	16641	16665	28393	14203	23196	15311
O94979-6;O94979-3;O94979-10;O94979-4;O94979-9;O94979-2;O94979;O94979-8;O94979-7;O94979-5	O94979-6;O94979-3;O94979-10;O94979-4;O94979-9;O94979-2;O94979;O94979-8;O94979-7;O94979-5	13;13;13;13;13;13;13;13;11;7	13;13;13;13;13;13;13;13;11;7	13;13;13;13;13;13;13;13;11;7	Protein transport protein Sec31A	SEC31A	10	13	13	13	18.7	18.7	18.7	117.67	1067	1067;1106;1166;1181;1200;1205;1220;1233;969;509	0	140.01	134	AQDGSHPLSLQDLIEK;AVQLTQAMDTSTVGVLLAAK;EQTLSPTITSGLHNIAR;GDVSGVLIAGGENGNIILYDPSK;IDASQTEFEK;IIAGDKEVVIAQNDKHTGPVR;ISVYSIMGGSTDGLR;KPIPDEHLILK;MADAIILAIAGGQELLAR;NPAVLSAASFDGR;SDQLQQAVQSQGFINYCQK;TTFEDLIQR;YLELLGYR				True;True;True;True;True;True;True;True;True;True;True;True;True	19349;26512;68835;93043;126101;132229;142286;154983;190601;208431;230376;271656;317232		36020	32063	13506	12196	56777	68963	4125.4	12918	56402	50456	12617	15751	43582	60495	5222	6465.7	11442	12625	41412	39392	29294	29757	58729
O94985-2;O94985	O94985-2;O94985	24;23	24;23	24;23	Calsyntenin-1;Soluble Alc-alpha;CTF1-alpha	CLSTN1	2	24	24	24	28.3	28.3	28.3	108.64	971	971;981	0	128.52	201	AASEFESSEGVFLFPELR;AMQHISYLNSR;ATEDVLVK;ATVHIQVNDVNEYAPVFK;EGLDLQVLEDSGR;EKLDCELQK;ETILCSSDKTDMNR;FAGEICGFK;GNLAGLTLR;HHYSLYVHGCR;IHGQNVPFDAVVVDK;IPDGVVSVSPK;ISIKPTCTPGWQGWNNR;ISLSGVHHFAR;KETILCSSDKTDMNR;LICSELNGR;LNYGKEHQYK;LTVTAYDCGK;QFPTPGIR;SKEKLDCELQK;VEAVDADCSPQFSQICSYEIITPDVPFTVDKDGYIK;VIDCLYTCK;YISNEFK;YRPAEFHWK				True;True;True;True;True;True;True;True;True;True;True;True;True;True;True;True;True;True;True;True;True;True;True;True	2093;17411;23220;24306;58828;62305;71325;75573;104635;117071;131933;139133;141786;141904;149297;171320;179986;186692;217861;238092;281744;288725;316142;320209		142000	237470	72519	67836	39117	54144	404520	563300	5948.1	34109	61668	12094	71096	44727	480800	399240	205330	241960	21356	28711	93189	101520	43410
O94992	O94992	1	1	1	Protein HEXIM1	HEXIM1	1	1	1	1	4.7	4.7	4.7	40.623	359	359	0	3.7258	4	LGAPAAGGEEEWGQQQR				True	167340		3411.9	4538.2	0	0	2727.8	1873.4	0	0	4055.5	0	0	0	0	0	0	0	0	0	9464.5	6261.5	0	0	0
O95084-2;O95084	O95084-2;O95084	9;9	9;9	9;9	Serine protease 23	PRSS23	2	9	9	9	35.6	35.6	35.6	39.641	351	351;383	0	201.28	196	DFLLNYPFSTSVK;FCDVKDETYDLLYQQCDAQPGASGSGVYVR;GNANDIGMDYDYALLELK;GNANDIGMDYDYALLELKKPHK;HVLTAAHCIHDGK;IGVSPPAK;IHFSGYDNDRPGNLVYR;LSTGCTGTLVAEK;YAQICYWIK				True;True;True;True;True;True;True;True;True	35597;76176;104296;104323;122912;131410;131891;185118;311268		374970	427780	293230	309180	432200	374100	394270	400680	233220	212850	179880	329780	324650	333270	408900	407450	248410	260170	232170	227910	131770	121770	113940
O95104-2;O95104-3;O95104	O95104-2;O95104-3;O95104	2;2;2	2;2;2	2;2;2	Splicing factor, arginine/serine-rich 15	SCAF4	3	2	2	2	2.9	2.9	2.9	123.64	1125	1125;1132;1147	0	6.564	10	HQFGTDKDVFGPR;TVEPPISQVGNVDTASELEK				True;True	120616;273303		0	0	0	0	0	0	0	0	5587	7100.9	0	0	2312.3	2028.7	0	0	0	0	0	0	0	6455.6	0
O95163	O95163	8	8	8	Elongator complex protein 1	IKBKAP	1	8	8	8	10.2	10.2	10.2	150.25	1332	1332	0	84.374	42	DFEPILEQQIHQDDFGESK;DIQGPGNPQCFSLR;DPDGNKIDLVCDAMR;GDGQFFAVSVVCPETGAR;NEVSLVAEGFLPEDGSGR;NYMAFLDSQTATFSR;SVGDNSSDLSNVAVIDGNR;TLQAGLSSNHVSHGEVLR				True;True;True;True;True;True;True;True	35373;39024;44917;92417;201202;214569;250254;265984		0	0	5917.3	4459.5	8141.4	15311	0	0	7560.5	9228.1	0	3000.4	12442	19263	0	0	0	0	5753.2	3296.7	3142.7	2636.8	10289
O95183	O95183	1	1	1	Vesicle-associated membrane protein 5	VAMP5	1	1	1	1	11.2	11.2	11.2	12.805	116	116	0	4.6522	12	SDQLLDMSSTFNK				True	230370		20080	23467	16914	13943	0	9997.3	5315.7	2346.7	38487	7674.5	27952	22464	0	0	0	1451.5	21113	14487	36826	31300	0	3791.1	8674.7
O95197-3;O95197-4;O95197-7;O95197-2;O95197;O95197-6;O95197-5	O95197-3;O95197-4;O95197-7;O95197-2;O95197;O95197-6;O95197-5	2;2;2;2;2;1;1	2;2;2;2;2;1;1	2;2;2;2;2;1;1	Reticulon-3	RTN3	7	2	2	2	21.2	21.2	21.2	25.609	236	236;255;920;1013;1032;214;241	0	65.229	13	AEPSAATQSHSISSSSFGAEPSAPGGGGSPGACPALGTK;TQIDHYVGIAR				True;True	6480;269538		17397	0	9861.8	0	0	6881.3	8949.6	0	13758	75303	23301	0	17928	10405	0	0	11890	0	0	8766.3	13228	17487	7426.7
O95232;O95232-2	O95232	6;2	6;2	5;1	Luc7-like protein 3	LUC7L3	2	6	6	5	17.8	17.8	14.6	51.466	432	432;79	0	29.545	40	LALSQNQQSSGAAGPTGK;LALSQNQQSSGAAGPTGKNEEK;MISAAQLLDELMGR;STTSTIESFAAQEK;YLQSLLAEVER;YYLCGFCPAELFTNTR				True;True;True;True;True;True	160292;160307;249544;317899;322693		4500.3	31431	26214	10194	3692.2	13874	9680.9	12068	5643.3	53651	30586	32777	10580	32719	11961	0	9585.8	10964	21685	30966	27470	18650	52735
O95292;O95292-2	O95292	6;2	6;2	5;1	Vesicle-associated membrane protein-associated protein B/C	VAPB	2	6	6	5	36.6	36.6	31.7	27.228	243	243;99	0	38.072	38	CVFELPAENDKPHDVEINK;EAKPEDLMDSK;FMVQSMFAPTDTSDMEAVWK;GPFTDVVTTNLK;SLSSSLDDTEVKK;VEQVLSLEPQHELK				True;True;True;True;True;True	31782;53031;82962;105708;241413;282703		25496	54340	17214	21964	15556	9802.7	0	2901.4	68091	104740	60406	32377	7292.8	25558	0	0	7434.8	22753	32129	41152	3192.6	4448.7	17441
O95295	O95295	2	2	2	SNARE-associated protein Snapin	SNAPIN	1	2	2	2	25.7	25.7	25.7	14.874	136	136	0	157.74	12	AGAGSAAVSGAGTPVAGPTGR;VVLVNNILQNAQER				True;True	7739;304867		9537	8938.3	0	0	7273.3	0	1797.5	0	12760	16142	12025	6737.1	0	2716	2406.3	3754.1	0	0	1617.7	13022	828.13	0	0
O95297-4;O95297-2;O95297;O95297-5;O95297-3	O95297-4;O95297-2;O95297	4;4;4;1;1	4;4;4;1;1	4;4;4;1;1	Myelin protein zero-like protein 1	MPZL1	5	4	4	4	33.8	33.8	33.8	15.947	145	145;268;269;119;209	0	8.099	11	DYTGCSTSESLSPVK;KSPSDTEGLVK;NPPDIVVQPGHIR;SESVVYADIR				True;True;True;True	51120;156555;208887;232254		30816	19663	4899.2	9181.2	7372.5	11314	6777.2	4334	19545	7662.6	17304	25909	6932.6	8312.4	0	6564.2	13030	4455.3	20205	16122	8823.2	1986.1	5807.3
O95340;O95340-2	O95340;O95340-2	19;19	19;19	18;18	Bifunctional 3-phosphoadenosine 5-phosphosulfate synthase 2;Sulfate adenylyltransferase;Adenylyl-sulfate kinase	PAPSS2	2	19	19	18	38.6	38.6	36.3	69.5	614	614;619	0	70.061	151	AEAETLPSLSITK;DAEFYEHR;DDDVPLDWR;DIHELFVPENK;DIHELFVPENKLDHVR;DLYEPTHGGK;EGENPPDGFMAPK;GCTVWLTGLSGAGK;GFTGIDSDYEKPETPER;HNEFDFISGTR;HPVLLLHPLGGWTK;MVMESGDWLVGGDLQVLEK;NLGFSPGDREENIR;NLGFSPGDREENIRR;NPVHNGHALLMQDTR;STIVAIFPSPMLYAGPTEVQWHCR;STNVVYQAHHVSR;VLSMAPGLTSVEIIPFR;WNDGLDQYR				True;True;True;True;True;True;True;True;True;True;True;True;True;True;True;True;True;True;True	5018;32320;34392;38583;38590;43257;58364;91969;96694;119532;120239;197259;205864;205868;209148;248970;249297;294972;309810		41749	42099	7862	12904	56318	44377	2360.3	11559	40918	49175	29627	19435	50521	27884	7686	18429	8563.2	15032	29239	32261	43897	42498	74455
O95347;O95347-2	O95347;O95347-2	35;33	35;33	35;33	Structural maintenance of chromosomes protein 2	SMC2	2	35	35	35	31.8	31.8	31.8	135.65	1197	1197;1099	0	147.4	247	ALEEELAGLK;ALEEELAGLKNTAEK;ALNHEIEELEK;ALNHEIEELEKR;AMEFVFGTTFVCDNMDNAK;AMNVLTEAEER;ASNLQDLVYK;DQEALEAVKR;DYDWINAER;EGMFNNANVLFK;EVITAQDTVIK;FQELKDVQDELR;FVDGVSTVAR;IKELDHNISK;ILTTIEDLDQKK;KAEEKYEVLENK;KLNYEENKEESLLEK;LNYEENKEESLLEK;LQEELSENDKK;LYNVVVDTEVTGKK;MLKDYDWINAER;NQALNIAWQK;QQEVEAITLELEELKR;QQLEAVNEAIK;SAEELKEMQDK;SIILEGFK;SLEDALAEAQR;SYESQIEVMAAEVAK;TEEADLLQTK;TIEESEETLK;TIEESEETLKNTK;T…				True;True;True;True;True;True;True;True;True;True;True;True;True;True;True;True;True;True;True;True;True;True;True;True;True;True;True;True;True;True;True;True;True;True;True	13651;13657;15270;15279;17097;17380;22220;45566;50319;58964;73067;84582;87785;134927;137524;147036;154013;179985;181445;190092;194687;209244;220038;220127;227752;236882;239117;252350;256522;262185;262191;262686;274882;298902;317538		4284.2	2077.7	7001.3	8166.2	93237	40834	0	1796	31812	34427	3027.1	11114	30757	26976	1905	1245.8	5784	3492.6	12037	16153	44413	35678	74103
O95372	O95372	1	1	1	Acyl-protein thioesterase 2	LYPLA2	1	1	1	1	7.8	7.8	7.8	24.737	231	231	0	11.999	2	DLAILQCHGELDPMVPVR				True	40356		0	0	0	0	9109.7	4433.9	0	0	10316	2329.7	0	0	0	0	0	0	0	0	6614.6	0	4444.2	8394.5	2952.8
O95373	O95373	13	13	13	Importin-7	IPO7	1	13	13	13	16.4	16.4	16.4	119.52	1038	1038	0	140.64	126	AFAVGVQQVLLK;AIFQTIQNR;ENIVEAIIHSPELIR;ETENDDLTNVIQK;EYNEFAEVFLK;FSAPVVPSSFNFGGPAPGMN;KKDGALHMIGSLAEILLK;KVLTGVAGEDAECHAAK;NPVWYQALTHGLNEEQR;NPVWYQALTHGLNEEQRK;TMGFCYQILTEPNADPR;VLQQTLNYINQGVSHALTWK;VLTGVAGEDAECHAAK				True;True;True;True;True;True;True;True;True;True;True;True;True	6839;11225;67218;71096;74831;85472;152518;157856;209168;209176;266824;294625;295206		4720.7	23394	6738.5	8559.1	71894	65614	7358.2	2802.2	58543	34823	10280	7941.9	26002	39773	6982.6	6216.8	28586	18727	15802	20231	27389	19543	26974
O95394;O95394-3;O95394-4	O95394;O95394-3;O95394-4	2;2;2	2;2;2	2;2;2	Phosphoacetylglucosamine mutase	PGM3	3	2	2	2	5.5	5.5	5.5	59.851	542	542;566;570	0	8.5862	4	AFVRPSGTEDVVR;GLTVQQWDALYTDLPNR				True;True	7651;103493		0	0	8340.2	0	8094.7	0	0	0	37119	46340	0	7844.7	0	2335.1	0	0	5153.2	0	6828.2	0	0	11467	5677.7
O95433-2;O95433	O95433-2;O95433	1;1	1;1	1;1	Activator of 90 kDa heat shock protein ATPase homolog 1	AHSA1	2	1	1	1	8.7	8.7	8.7	32.339	288	288;338	0	6.0389	4	VFTTQELVQAFTHAPATLEADRGGK				True	285329		0	0	0	0	0	8248.4	0	0	16870	27199	0	0	0	0	0	0	0	0	9632.6	2782.8	0	0	0
O95456-2;O95456	O95456-2;O95456	2;2	2;2	2;2	Proteasome assembly chaperone 1	PSMG1	2	2	2	2	9	9	9	30.288	267	267;288	0	5.2847	18	AATFFGEVVK;TSESTGSLPSPFLR				True;True	2159;270510		6287.5	0	0	9051.2	38964	33101	0	0	0	40393	0	0	19914	1943.7	0	0	13536	11045	0	10825	16659	10639	5978.7
O95486;O95486-2	O95486	3;1	3;1	3;1	Protein transport protein Sec24A	SEC24A	2	3	3	3	3.9	3.9	3.9	119.75	1093	1093;613	0	10.523	13	DIHMTPSTDFYKK;VDNLSDEGALNISDR;VNDVPEEFLYNPLTR				True;True;True	38592;280980;296483		4177.7	0	5312	0	13179	21291	0	0	21030	29665	0	3780.1	14673	12385	0	0	6379.2	0	4095.1	8674.1	6002.9	0	0
O95573	O95573	6	5	5	Long-chain-fatty-acid--CoA ligase 3	ACSL3	1	6	5	5	11.9	9.4	9.4	80.419	720	720	0	14.296	8	EVLNEEDEVQPNGK;IGYSSPQTLADQSSK;LSPEPWTPETGLVTDAFK;NLFILAYNYK;TNIAIFCETR;VLSEAAISASLEKFEIPVK				True;True;False;True;True;True	73172;131425;184797;205780;267478;294919		0	0	0	0	19850	0	0	0	0	0	0	0	0	9434.1	0	0	0	0	0	0	0	0	38130
O95747	O95747	2	2	2	Serine/threonine-protein kinase OSR1	OXSR1	1	2	2	2	4.9	4.9	4.9	58.022	527	527	0.0040504	2.1414	3	EVLEGLEYLHK;TAQALSSGSGSQETK				True;True	73115;253856		0	0	0	0	1468.4	0	0	0	0	0	0	0	1751.7	968.1	0	0	0	0	0	0	0	0	0
O95758-1;O95758-6;O95758-2;O95758;O95758-5;O95758-4;O95758-7	O95758-1;O95758-6;O95758-2;O95758;O95758-5;O95758-4;O95758-7	5;5;5;5;5;5;4	3;3;3;3;3;3;3	3;3;3;3;3;3;3	Polypyrimidine tract-binding protein 3	PTBP3	7	5	3	3	10.6	7.1	7.1	56.501	521	521;524;547;552;555;558;457	0	10.602	8	DFSNSPLHR;EGQEDQGLTK;MALDGQNIYNACCTLR;SQPVYIQYSNHR;VTNLLMLK				True;False;True;True;False	35781;59264;190648;245680;302933		0	0	0	0	0	0	0	0	0	6576.4	0	0	0	0	0	0	0	0	0	0	0	0	0
O95777	O95777	1	1	1	U6 snRNA-associated Sm-like protein LSm8	LSM8	1	1	1	1	16.7	16.7	16.7	10.403	96	96	0.0022696	2.2412	5	GFDQTINLILDESHER				True	95139		0	0	0	0	1331.3	1407.6	0	0	12238	11416	0	0	0	0	0	0	0	0	0	3704.8	0	1982.7	2248.4
O95782-2;O95782	O95782-2;O95782	19;19	19;19	13;13	AP-2 complex subunit alpha-1	AP2A1	2	19	19	13	26.4	26.4	17.7	105.36	955	955;977	0	62.036	173	AADLLYAMCDR;ACNQLGQFLQHR;DFLTPPLLSVR;EMGEAFAADIPR;FFQPTEMAAQDFFQR;FINLFPETK;GLAVFISDIR;IAGDYVSEEVWYR;ILVAGDSMDSVK;LLQCYPPPEDAAVK;LVECLETVLNK;NPTFMCLALHCIANVGSR;QSAALCLLR;THIDTVINALK;TVFEALQAPACHENMVK;VGGYILGEFGNLIAGDPR;VLQIVTNRDDVQGYAAK;YGGAPQALTLK;YLALESMCTLASSEFSHEAVK				True;True;True;True;True;True;True;True;True;True;True;True;True;True;True;True;True;True;True	595;3125;35642;66559;78687;80689;101577;124419;137566;177012;187116;209135;220480;261239;273488;286269;294548;314304;316973		10406	14511	8561.7	9675.4	46504	28299	2833.2	4511.5	46441	46383	4005.2	12545	39296	26410	2543.5	2656.6	4860.6	13812	29646	23270	41573	31882	35010
O95793-2;O95793;O95793-3	O95793-2;O95793;O95793-3	22;22;21	22;22;21	21;21;20	Double-stranded RNA-binding protein Staufen homolog 1	STAU1	3	22	22	21	57.5	57.5	55.8	54.933	496	496;577;502	0	144.09	197	DVESCHDMAALNILK;EKEPEYTLLTER;ELLYGGTSPTAETILK;ESEEENLNKSEISQVFEIALK;ESEEENLNKSEISQVFEIALKR;ILQNEPLPER;KNAAIAVLEELKK;LLSELDQQSTEMPR;LPPLPAVER;NAAENMLEILGFKVPQAQPTKPALK;NAAIAVLEELKK;NLPVNFEVAR;NNISSGHVPHGPLTRPSEQLDYLSR;NNKNEFVSLINCSSQPPLISHGIGK;REFVMQVK;TGNGPMSVCGR;TKPIVKPQTSPEYGQGINPISR;VPQAQPTKPALK;VQGFQVEYK;VQGFQVEYKDFPK;VSVGEFVGEGEGK;VTFFEPGSGDENGTSNKEDEFR				True;True;True;True;True;True;True;True;True;True;True;True;True;True;True;True;True;True;True;True;True;True	48843;62119;64861;69530;69550;137216;154474;177443;180597;198115;198136;206507;207923;207930;222993;260098;263900;298182;299000;299001;301173;302133		7707.2	20626	1717.2	2924.3	14580	11444	1807.3	2345.2	30637	22380	31855	32785	14345	8514.5	13369	7112.1	3916.4	1483.5	16940	13360	67270	67869	129310
O95810	O95810	2	2	2	Serum deprivation-response protein	SDPR	1	2	2	2	7.3	7.3	7.3	47.173	425	425	0	27.12	14	LVNMLDAVQENQHK;VLIFQEENEIPASVFVK				True;True	188142;293602		9474.9	11490	0	0	0	5174.7	0	0	39495	6383.4	10864	6553.3	9931.2	6378.6	0	0	0	0	14240	17129	0	7885.7	0
O95816;O95816-2	O95816;O95816-2	5;4	5;4	5;4	BAG family molecular chaperone regulator 2	BAG2	2	5	5	5	30.3	30.3	30.3	23.772	211	211;178	0	54.899	75	FLDDLGNAK;FQSIVIGCALEDQKK;LLESLDQLELR;RLETLLR;SHLMSLYSACSSEVPHGPVDQK				True;True;True;True;True	81457;84973;175378;224833;236328		19159	24873	14813	17544	29500	23227	0	24386	26511	37682	15681	19593	40673	20600	23951	25385	9781.9	0	27173	43526	37971	26531	44059
O95817	O95817	2	2	2	BAG family molecular chaperone regulator 3	BAG3	1	2	2	2	5	5	5	61.594	575	575	0	3.0237	6	ELLALDSVDPEGR;IDPQTGWPFFVDHNSR				True;True	64478;126684		1776.3	5880	11545	10758	0	0	0	0	16112	0	4140.4	23555	0	0	0	7035.9	0	0	0	11981	15348	5249.3	12712
O95819;O95819-6;O95819-4;O95819-5;O95819-2;O95819-3;Q8N4C8-4;Q9UKE5-4;Q8N4C8;Q9UKE5-2;Q9UKE5-6;Q9UKE5-7;Q9UKE5-3;Q8N4C8-3;Q8N4C8-2;Q9UKE5-5;Q8N4C8-5;Q9UKE5-8;Q9UKE5	O95819;O95819-6;O95819-4;O95819-5;O95819-2;O95819-3;Q8N4C8-4;Q9UKE5-4;Q8N4C8;Q9UKE5-2;Q9UKE5-6;Q9UKE5-7;Q9UKE5-3;Q8N4C8-3;Q8N4C8-2;Q9UKE5-5;Q8N4C8-5;Q9UKE5-8;Q9UKE5	4;4;3;3;3;3;2;2;2;2;2;2;2;2;2;2;2;2;2	4;4;3;3;3;3;2;2;2;2;2;2;2;2;2;2;2;2;2	4;4;3;3;3;3;2;2;2;2;2;2;2;2;2;2;2;2;2	Mitogen-activated protein kinase kinase kinase kinase 4;Misshapen-like kinase 1;TRAF2 and NCK-interacting protein kinase	MAP4K4;MINK1;TNIK	19	4	4	4	4.6	4.6	4.6	142.1	1239	1239;1273;1165;1242;1212;1320;1312;1352;1332;1331;1323;1297;1305;1303;1295;1276;1275;1268;1360	0	10.856	24	EVFRPLKPADLTALAK;GQNVLLTENAEVK;SGGSSQVYFMTLGR;SVETGHLDGVFMHK				True;True;True;True	72760;107734;234821;249994		5576.7	7253.2	6014	6550	14928	10446	0	0	18697	17983	18074	5665.8	7945	10222	0	0	5402.8	4886.7	0	16165	2539.7	0	8567.8
O95865	O95865	5	5	5	N(G),N(G)-dimethylarginine dimethylaminohydrolase 2	DDAH2	1	5	5	5	32.3	32.3	32.3	29.644	285	285	0	19.436	27	AGAGLSSLCLVLSTRPHS;GGGDLPNSQEALQK;GVPESLASGEGAGAGLPALDLAK;IVEIGDENATLDGTDVLFTGR;LSDVTLVPVSCSELEK				True;True;True;True;True	7736;97046;112467;144223;183822		13838	28726	19521	19937	17562	21869	0	3832.3	22332	29006	1645.7	43394	16222	19971	0	1215.4	2593.6	1926.4	36854	44983	1425.9	3011.5	4590.2
O95881	O95881	2	2	2	Thioredoxin domain-containing protein 12	TXNDC12	1	2	2	2	17.4	17.4	17.4	19.206	172	172	0	5.0741	8	EAAASGLPLMVIIHK;VHPEIINENGNPSYK				True;True	51281;288250		0	18701	7065.9	0	0	0	0	7000.2	5421	5191.7	5457.4	15318	0	4969.1	9118.3	0	0	0	4320.8	8246.1	0	5876.3	0
O95965-2;O95965-3;O95965	O95965-2;O95965-3;O95965	2;2;2	2;2;2	2;2;2	Integrin beta-like protein 1	ITGBL1	3	2	2	2	10.5	10.5	10.5	38.666	353	353;401;494	0	16.598	26	FCECDDRECIDDETEEICGGHGK;NLCESADGILCSGK				True;True	76202;205307		19378	13124	36971	39445	30220	24981	110880	12083	7927.5	6866.9	12903	22057	0	17426	66740	55776	62555	73683	4480.8	24849	23890	24212	0
O95967	O95967	10	10	10	EGF-containing fibulin-like extracellular matrix protein 2	EFEMP2	1	10	10	10	30	30	30	49.405	443	443	0	95.159	107	AGNSQGDFYIR;CLCPASNPLCR;CVEPYIQVSENR;DGFSCSDIDECSYSSYLCQYR;DVNECLTIPEACKGEMK;EQPSSIVHR;FSCHCPQGYQLLATR;IGPECVDIDECR;SCVDVNECDMGAPCEQR;YMTITSER				True;True;True;True;True;True;True;True;True;True	9287;29976;31776;36420;49296;68664;85535;131004;229149;318611		151190	127270	16012	11862	128890	110610	125160	104560	24688	35467	11361	3424.9	157920	149780	117600	134360	97964	102590	59834	74055	38878	46407	13945
O96019-2;O96019;O94805	O96019-2;O96019	11;11;2	11;11;2	11;11;2	Actin-like protein 6A	ACTL6A	3	11	11	11	44.4	44.4	44.4	43.236	387	387;429;426	0	121.95	138	DDGSTLMEIDGDKGK;EKLTELMFEHYNIPAFFLCK;ENMEAISPLK;IPEGLFDPSNVK;LIANNTTVER;NGMVEDWDSFQAILDHTYK;QGGPTYYIDTNALR;SEASLHPVLMSEAPWNTR;SPLAGDFITMQCR;STGLILDSGATHTTAIPVHDGYVLQQGIVK;TAVLTAFANGR				True;True;True;True;True;True;True;True;True;True;True	34515;62469;67305;139213;171201;202599;218131;230748;243993;248756;254556		68141	75909	38418	50413	102770	106570	72723	44426	60854	76378	29607	50005	110370	112950	62390	84540	70538	44457	83014	90000	61541	56827	67337
P00338;P00338-3;P00338-4;P00338-5;P00338-2;Q6ZMR3;P07864	P00338;P00338-3;P00338-4;P00338-5;P00338-2	19;17;16;14;14;1;1	19;17;16;14;14;1;1	16;16;13;11;11;0;0	L-lactate dehydrogenase A chain	LDHA	7	19	19	16	59.6	59.6	54.8	36.688	332	332;361;274;241;274;332;332	0	201.03	386	ATLKDQLIYNLLK;ATLKDQLIYNLLKEEQTPQNK;DLADELALVDVIEDK;DQLIYNLLK;DQLIYNLLKEEQTPQNK;DYNVTANSK;FIIPNVVK;GEMMDLQHGSLFLR;ITVVGVGAVGMACAISILMK;IVSGKDYNVTANSK;LGVHPLSCHGWVLGEHGDSSVPVWSGMNVAGVSLK;LKGEMMDLQHGSLFLR;QVVESAYEVIK;RVHPVSTMIK;SADTLWGIQK;TLHPDLGTDKDKEQWK;VHPVSTMIK;VIGSGCNLDSAR;VTLTSEEEAR				True;True;True;True;True;True;True;True;True;True;True;True;True;True;True;True;True;True;True	40329;45715;45727;51024;80589;93819;143808;145242;170008;173271;221878;227031;227729;265211;288257;289060;302804		358350	447230	212410	193000	256110	280420	226680	158960	322710	323490	245950	210820	300660	322990	205270	156420	332540	315860	326100	320340	212380	317450	356430
P00367;P00367-3;P00367-2;P49448	P00367;P00367-3;P00367-2;P49448	14;11;10;7	14;11;10;7	14;11;10;7	Glutamate dehydrogenase 1, mitochondrial;Glutamate dehydrogenase 2, mitochondrial	GLUD1;GLUD2	4	14	14	14	34.1	34.1	34.1	61.397	558	558;425;391;558	0	51.898	72	AKPYEGSILEADCDILIPAASEK;CAVVDVPFGGAK;CIAVGESDGSIWNPDGIDPK;DDGSWEVIEGYR;DSNYHLLMSVQESLER;GASIVEDKLVEDLR;GFIGPGIDVPAPDMSTGER;HGGTIPIVPTAEFQDR;IIAEGANGPTTPEADKIFLER;KGFIGPGIDVPAPDMSTGER;MVEGFFDR;NYTDNELEK;YNLGLDLR;YSTDVSVDEVK				True;True;True;True;True;True;True;True;True;True;True;True;True;True	12632;28131;29419;34519;46977;91114;95955;116370;132202;150455;197129;214741;318982;320884		22578	35356	52999	36856	70496	65366	4257.3	9405.6	69296	50507	60176	65428	16077	42994	14359	20925	14766	22262	36218	78804	2618.6	6222	16528
P00374-2;P00374;Q86XF0	P00374-2;P00374	3;3;1	3;3;1	3;3;1	Dihydrofolate reductase	DHFR	3	3	3	3	31.1	31.1	31.1	15.672	135	135;187;187	0	9.8684	35	IMQDFESDTFFPEIDLEK;LLPEYPGVLSDVQEEK;TWFSIPEK				True;True;True	138295;176889;275250		0	0	5492.4	0	44237	29979	0	0	33818	15769	0	6254.5	32161	29259	14371	9824.6	0	0	7067	19267	39698	19230	49888
P00387-2;P00387;P00387-3	P00387-2;P00387;P00387-3	6;6;6	6;6;6	6;6;6	NADH-cytochrome b5 reductase 3;NADH-cytochrome b5 reductase 3 membrane-bound form;NADH-cytochrome b5 reductase 3 soluble form	CYB5R3	3	6	6	6	27.7	27.7	27.7	31.628	278	278;301;334	0	35.186	44	AIMKDPDDHTVCHLLFANQTEK;DILLRPELEELR;GPSGLLVYQGK;LIDREIISHDTR;LIDREIISHDTRR;SVGMIAGGTGITPMLQVIR				True;True;True;True;True;True	11601;38787;106646;171455;171457;250289		84322	86786	58707	39547	54236	35307	9099	6522	176810	209740	59862	33580	28793	28839	22623	13827	38763	9429.2	79784	57403	25981	29616	17565
P00488	P00488	1	1	1	Coagulation factor XIII A chain	F13A1	1	1	1	1	2.2	2.2	2.2	83.266	732	732	0.0031546	2.1592	6	GTYIPVPIVSELQSGK				True	111249		0	0	27344	0	3739.1	827.35	0	0	60881	66374	908.75	0	1690.7	701.01	0	0	16917	21115	4291.5	40434	1371.1	0	0
P00491	P00491	4	4	4	Purine nucleoside phosphorylase	PNP	1	4	4	4	18	18	18	32.118	289	289	0	4.8751	22	FEVGDIMLIR;FGDRFPAMSDAYDR;LGADAVGMSTVPEVIVAR;VFGFSLITNK				True;True;True;True	78183;79089;167331;284409		0	0	15570	17061	9087.7	4424.9	0	0	14339	13250	13774	0	7361.3	4987.1	0	0	0	0	13560	11905	2150.9	3471.8	15732
P00492	P00492	6	6	6	Hypoxanthine-guanine phosphoribosyltransferase	HPRT1	1	6	6	6	40.4	40.4	40.4	24.579	218	218	0	7.7533	30	DLNHVCVISETGK;NVLIVEDIIDTGK;SIPMTVDFIR;SPGVVISDDEPGYDLDLFCIPNHYAEDLER;SYCNDQSTGDIK;TMQTLLSLVR				True;True;True;True;True;True	41993;213435;237195;243959;251821;266976		91414	72525	30564	19972	15652	6348.1	18338	15245	44104	65910	18010	26623	41093	12266	18090	29942	30912	14427	28064	32633	22395	45951	12667
P00505;P00505-2	P00505;P00505-2	4;3	4;3	4;3	Aspartate aminotransferase, mitochondrial	GOT2	2	4	4	4	11.9	11.9	11.9	47.517	430	430;387	0	10.554	6	FVTVQTISGTGALR;NLDKEYLPIGGLAEFCK;PTWGNHTPIFR;VGAFTMVCK				True;True;True;True	88597;205508;215858;285420		0	20595	0	0	0	0	0	5220.9	13901	20736	0	0	0	0	8859.8	9207.3	12362	7804.1	0	3797.7	5282.7	4534.1	0
P00533;P00533-4;P00533-3;P00533-2;P04626-3;P04626-2;P04626-6;P04626-5;P04626-4;P04626;Q15303-4;Q15303-3;Q15303-2;Q15303	P00533;P00533-4;P00533-3;P00533-2	7;5;5;4;1;1;1;1;1;1;1;1;1;1	7;5;5;4;1;1;1;1;1;1;1;1;1;1	7;5;5;4;1;1;1;1;1;1;1;1;1;1	Epidermal growth factor receptor	EGFR	14	7	7	7	8.3	8.3	8.3	134.28	1210	1210;628;705;405;569;645;888;1225;1240;1255;1282;1292;1298;1308	0	63.64	24	ELVEPLTPSGEAPNQALLR;GDSFTHTPPLDPQELDILK;IPLENLQIIR;LTQLGTFEDHFLSLQR;NYVVTDHGSCVR;TDLHAFENLEIIR;VLGSGAFGTVYK				True;True;True;True;True;True;True	65856;92764;139327;186292;214753;255830;293355		5404.9	7887.3	0	4818.1	79285	51807	0	0	154730	159160	7471.8	0	13355	27863	5476.1	14937	0	5870.2	68462	45059	14349	8715.3	1090.3
P00558;P00558-2;P07205	P00558;P00558-2	34;30;6	34;30;6	34;30;6	Phosphoglycerate kinase 1	PGK1	3	34	34	34	81.3	81.3	81.3	44.614	417	417;389;417	0	323.31	870	ACANPAAGSVILLENLR;AEPAKIEAFR;AHSSMVGVNLPQK;ALESPERPFLAILGGAK;ALMDEVVK;DCVGPEVEK;DVLFLKDCVGPEVEK;FCLDNGAK;FHVEEEGK;FHVEEEGKGK;FHVEEEGKGKDASGNK;GCITIIGGGDTATCCAK;IQLINNMLDK;ITLPVDFVTADKFDENAK;KELNYFAK;LGDVYVNDAFGTAHR;LTLDKLDVK;NNQITNNQR;SLLGKDVLFLK;SLSNKLTLDKLDVK;SVVLMSHLGRPDGVPMPDK;SVVLMSHLGRPDGVPMPDKYSLEPVAVELK;TGQATVASGIPAGWMGLDCGPESSK;TGQATVASGIPAGWMGLDCGPESSKK;VADKIQLINNMLDK;VADKIQLINNMLDKVNEM…				True;True;True;True;True;True;True;True;True;True;True;True;True;True;True;True;True;True;True;True;True;True;True;True;True;True;True;True;True;True;True;True;True;True	2772;6349;10548;14162;15189;34036;49120;76395;80288;80321;80368;91791;140296;143214;149059;167591;185933;208169;240508;241264;251247;251259;260307;260346;276729;276731;280170;280188;290688;294108;294355;300562;309875;320663		508940	552610	419320	396320	579180	594230	479030	446760	528780	558280	298700	434790	847480	767590	658370	439690	628080	633320	527930	601180	689580	668340	534710
P00736;Q9NZP8	P00736	32;1	32;1	32;1	Complement C1r subcomponent;Complement C1r subcomponent heavy chain;Complement C1r subcomponent light chain	C1R	2	32	32	32	57.2	57.2	57.2	80.118	705	705;487	0	323.31	497	CLPVCGKPVNPVEQR;DPNTDRWVATGIVSWGIGCSR;DYFIATCK;ESEQGVYTCTAQGIWK;FCGQLGSPLGNPPGK;FCGQLGSPLGNPPGKK;FLEPFDIDDHQQVHCPYDQLQIYANGK;GFLAYYQAVDLDECASR;GGGALLGDR;GLTLHLK;GYGFYTK;IQYYCHEPYYK;LFGEVTSPLFPKPYPNNFETTTVITVPTGYR;LPVANPQACENWLR;LVFQQFDLEPSEGCFYDYVK;MDVFSQNMFCAGHPSLK;MGNFPWQVFTNIHGR;NIGEFCGK;NLPNGDFR;NRMDVFSQNMFCAGHPSLK;QDACQGDSGGVFAVR;QDACQGDSGGVFAVRDPNTDR;QGYQLIEGNQVLHSFTAVCQDDGTWHR;QRPPDLDTSSNA…				True;True;True;True;True;True;True;True;True;True;True;True;True;True;True;True;True;True;True;True;True;True;True;True;True;True;True;True;True;True;True;True	30240;45202;50588;69666;76286;76313;81607;96037;97035;103436;113898;140695;166094;180874;187283;192000;193361;203864;206453;210443;216890;216902;218232;220467;264380;294223;294253;301192;309124;310435;321525;321572	472	489530	413380	338390	288890	354480	322730	1046100	1106400	82399	100230	227780	177900	257770	245820	816900	633160	767570	730930	192480	212750	312240	342880	84816
P00740-2;P00740	P00740-2;P00740	1;1	1;1	1;1	Coagulation factor IX;Coagulation factor IXa light chain;Coagulation factor IXa heavy chain	F9	2	1	1	1	2.8	2.8	2.8	47.617	423	423;461	0.0098712	1.5829	2	SCEPAVPFPCGR				True	228897		0	0	18696	5591.2	3313.5	3663.7	0	0	2739.7	5725.2	2895.7	4653.3	0	0	0	0	0	3158	0	11643	0	0	0
P00750-4;P00750-3;P00750;P00750-2	P00750-4;P00750-3;P00750	5;5;5;1	5;5;5;1	5;5;5;1	Tissue-type plasminogen activator;Tissue-type plasminogen activator chain A;Tissue-type plasminogen activator chain B	PLAT	4	5	5	5	18	18	18	44.373	395	395;516;562;291	0	26.173	22	GGLFADIASHPWQAAIFAK;TVTDNMLCAGDTR;VTNYLDWIR;VVPGEEEQKFEVEK;VYTAQNPSAQALGLGK				True;True;True;True;True	97493;274797;302939;305044;307277		0	4396.2	32537	44815	10655	14672	51964	27531	4926.2	17508	28226	29742	0	7658.4	8476.7	29718	23197	22488	7512.5	10827	21034	35001	21686
P00966	P00966	1	1	1	Argininosuccinate synthase	ASS1	1	1	1	1	4.6	4.6	4.6	46.53	412	412	0	4.9253	4	FAELVYTGFWHSPECEFVR				True	75516		0	0	0	0	0	0	0	0	10620	17203	0	0	0	0	0	0	0	0	3520.7	2239	0	0	0
P01033	P01033	6	6	6	Metalloproteinase inhibitor 1	TIMP1	1	6	6	6	40.1	40.1	40.1	23.171	207	207	0	119.27	74	FVYTPAMESVCGYFHR;GFQALGDAADIR;HLACLPR;LQSGTHCLWTDQLLQGSEK;SEEFLIAGK;TYTVGCEECTVFPCLSIPCK				True;True;True;True;True;True	88708;96360;117928;182657;231167;276361		28402	107510	132520	110300	54922	96732	277460	160860	17004	0	40697	16064	74838	67009	128460	66936	335730	250980	77758	60273	214970	273250	81701
P01111	P01111	6	6	2	GTPase NRas	NRAS	1	6	6	2	39.2	39.2	12.7	21.229	189	189	0	57.888	42	QGVEDAFYTLVR;SALTIQLIQNHFVDEYDPTIEDSYR;SALTIQLIQNHFVDEYDPTIEDSYRK;SFADINLYR;SYGIPFIETSAK;TGEGFLCVFAINNSK				True;True;True;True;True;True	218202;228213;228217;232767;252375;259441		16306	34951	52576	30507	36822	40336	14477	8988.2	82360	77601	29486	25507	21094	51295	10993	16789	30301	25055	63307	39475	42942	27385	21363
P01116-2;P01116	P01116-2;P01116	5;5	2;2	1;1	GTPase KRas;GTPase KRas, N-terminally processed	KRAS	2	5	2	1	33	12.8	4.8	21.424	188	188;189	0	11.855	32	SALTIQLIQNHFVDEYDPTIEDSYR;SALTIQLIQNHFVDEYDPTIEDSYRK;SFEDIHHYR;SYGIPFIETSAK;TGEGFLCVFAINNTK				False;False;True;False;True	228213;228217;232913;252375;259464		19238	2130	12376	19537	24900	32253	0	0	53204	24600	13743	12408	11422	23795	0	0	13183	0	0	19449	11775	12871	15036
P01137	P01137	3	3	3	Transforming growth factor beta-1;Latency-associated peptide	TGFB1	1	3	3	3	14.4	14.4	14.4	44.341	390	390	0	28.235	39	ALDTNYCFSSTEK;RGDLATIHGMNRPFLLLMATPLER;VAGESAEPEPEPEADYYAK				True;True;True	13516;223411;277250		13150	21345	16532	14864	10900	28394	56528	42033	3005.4	6224.4	12176	11685	13647	25605	46284	18709	22318	41099	11383	13958	31201	10965	10359
P01344;P01344-2;P01344-3	P01344;P01344-2;P01344-3	1;1;1	1;1;1	1;1;1	Insulin-like growth factor II;Insulin-like growth factor II;Insulin-like growth factor II Ala-25 Del;Preptin	IGF2	3	1	1	1	8.9	8.9	8.9	20.14	180	180;183;236	0	18.089	4	SCDLALLETYCATPAK				True	228787		0	1739	0	0	0	5526.6	24956	0	0	823.48	0	0	0	0	0	0	19409	4307.9	3185	2621.2	3866.4	25355	0
P01834	P01834	2	2	2	Ig kappa chain C region	IGKC	1	2	2	2	35.5	35.5	35.5	11.765	107	107	0	15.531	9	TVAAPSVFIFPPSDEQLK;VDNALQSGNSQESVTEQDSK				True;True	272936;280853		0	0	41071	13153	0	0	0	0	42663	35314	0	0	0	0	0	0	0	7275.9	0	6380.4	0	0	0
P01857	P01857	5	5	2	Ig gamma-1 chain C region	IGHG1	1	5	5	2	22.1	22.1	10	36.105	330	330	0	27.461	14	FNWYVDGVEVHNAK;NQVSLTCLVK;STSGGTAALGCLVK;TPEVTCVVVDVSHEDPEVK;VVSVLTVLHQDWLNGK				True;True;True;True;True	83681;210099;249376;268434;305346		0	0	3421.4	4005	5401.8	4213.7	0	0	4440.5	9456.6	3855.5	5286.5	3878	0	0	0	5082.1	0	7563.6	4745.9	1278.1	0	0
P01861	P01861	4	2	0	Ig gamma-4 chain C region	IGHG4	1	4	2	0	15.9	8	0	35.94	327	327	0	5.0578	6	GPSVFPLAPCSR;NQVSLTCLVK;STSESTAALGCLVK;VVSVLTVLHQDWLNGK				True;False;True;False	106742;210099;249374;305346		0	0	0	23221	0	0	12473	0	795.13	8840.5	0	1967.5	0	15419	0	0	0	0	0	2461.4	18703	0	12798
P01889	P01889	9	5	5	HLA class I histocompatibility antigen, B-7 alpha chain	HLA-B	1	9	5	5	40.6	24.6	24.6	40.46	362	362	0	323.31	103	ADPPKTHVTHHPISDHEATLR;APWIEQEGPEYWDR;AYLEGECVEWLR;DGEDQTQDTELVETRPAGDR;FISVGYVDDTQFVR;GGSYSQAACSDSAQGSDVSLTA;SWTAADTAAQITQR;WAAVVVPSGEEQR;YTCHVQHEGLPKPLTLR				True;True;True;True;False;True;False;False;False	4625;19152;27577;36349;80851;98090;251656;307489;321045		153290	188450	279150	290550	218340	271280	129490	114020	437550	478060	243750	265720	218550	206440	135790	115430	281050	150970	393720	343020	360370	161470	118600
P01893;P30511-2;P30511;P30511-3;P17693-6;P17693-2	P01893	7;2;2;2;1;1	1;0;0;0;0;0	1;0;0;0;0;0	Putative HLA class I histocompatibility antigen, alpha chain H	HLA-H	6	7	1	1	27.3	5.5	5.5	40.891	362	362;254;346;442;227;246	0	5.428	12	DGEDQTQDTELVETRPAGDGTFQK;FISVGYVDDTQFVR;GYEQHAYDGKDYIALNEDLR;RYLENGKETLQR;THMTHHPISDHEATLR;WAAVVVPSGEEQR;YLENGKETLQR				False;False;True;False;False;False;False	36315;80851;113820;227378;261435;307489;317280		0	0	8233.7	14355	32237	37709	9843.4	8228.7	67129	97726	13455	10274	0	13022	4356.4	0	33708	29470	10673	35515	8590.1	9473.3	11251
P02452;CON__Q862S4	P02452	89;4	89;4	86;4	Collagen alpha-1(I) chain	COL1A1	2	89	89	86	83.5	83.5	82.9	138.94	1464	1464;114	0	323.31	2635	ADDANVVR;ADDANVVRDR;ADDANVVRDRDLEVDTTLK;ALLLQGSNEIEIR;DGEAGAQGPPGPAGPAGER;DGIPGQPGLPGPPGPPGPPGPPGLGGNFAPQLSYGYDEK;DGLNGLPGPIGPPGPR;DGSPGAKGDRGETGPAGPPGAPGAPGAPGPVGPAGK;DLEVDTTLK;DRDLEVDTTLK;DVWKPEPCR;EGAPGAEGSPGR;EGAPGAEGSPGRDGSPGAK;FTYSVTVDGCTSHTGAWGK;GAAGLPGPK;GADGSPGKDGVR;GANGAPGIAGAPGFPGAR;GANGAPGNDGAKGDAGAPGAPGSQGAPGLQGMPGER;GAPGDRGEPGPPGPAGFAGPPGADGQPGAK;GDAGAPGAPGSQGAPGLQGMPGER;GDAGPAGPKGE…				True;True;True;True;True;True;True;True;True;True;True;True;True;True;True;True;True;True;True;True;True;True;True;True;True;True;True;True;True;True;True;True;True;True;True;True;True;True;True;True;True;True;True;True;True;True;True;True;True;True;True;True;True;True;True;True;True;True;True;True;True;True;True;True;True;True;True;True;True;True;True;True;True;True;True;True;True;True;True;True…	3472;3504;3514;15106;36263;36508;36715;37246;40996;46177;49938;58119;58138;87428;89604;89827;90750;90772;90950;92068;92101;92118;92720;92904;93360;93996;94053;94069;94081;94090;94131;94170;94198;94264;94371;94410;96215;96259;96274;96421;96467;102904;102980;103382;103412;104338;105393;105402;106439;106467;106477;106501;106709;107107;108092;108274;108493;108510;109213;109257;112514;112528;112597;11…	181;217;1293;1377	15326000	14805000	6282400	5992700	4533000	4819300	33482000	34282000	1069000	1109200	4497100	4204600	4451000	4386700	21808000	21199000	17580000	15026000	2148500	2070200	6657800	6832200	1297700
P02461;P02461-2;CON__P04258	P02461;P02461-2	46;32;15	46;32;15	45;31;14	Collagen alpha-1(III) chain	COL3A1	3	46	46	45	40.5	40.5	39.7	138.56	1466	1466;1163;1466	0	323.31	980	AGGFAPYYGDEPMDFK;DGESGRPGRPGER;DGNPGSDGLPGR;DGPPGPAGNTGAPGSPGVSGPK;DGSPGEPGANGLPGAAGER;DGSPGGKGDRGENGSPGAPGAPGHPGPPGPVGPAGK;DGTSGHPGPIGPPGPR;DGVPGGPGMR;FCHPELK;FTYTVLEDGCTK;GAAGEPGRDGVPGGPGMR;GAAGPPGPPGAAGTPGLQGMPGER;GDAGAPGERGPPGLAGAPGLR;GDRGENGSPGAPGAPGHPGPPGPVGPAGK;GEMGPAGIPGAPGLMGAR;GENGSPGAPGAPGHPGPPGPVGPAGK;GESGPAGPAGAPGPAGSR;GETGPPGPAGFPGAPGQNGEPGGKGER;GFPGNPGAPGSPGPAGQQGAIGSPGPAGPR;GGPGGP…				True;True;True;True;True;True;True;True;True;True;True;True;True;True;True;True;True;True;True;True;True;True;True;True;True;True;True;True;True;True;True;True;True;True;True;True;True;True;True;True;True;True;True;True;True;True	8417;36357;36902;36955;37247;37248;37505;37613;76361;87521;89582;89624;92088;92697;93790;93840;94251;94420;96282;97766;101430;104098;106363;106398;106469;106898;106922;107737;108133;109233;109290;123594;123625;138939;151568;151608;178224;178248;210775;210846;234187;234534;234553;250839;250848;283529	964;1235;1379;1393	2156400	2186900	1129300	1196000	795390	823110	3696200	3954900	266070	302580	745730	766350	695240	744130	3182700	3001400	1862400	1471200	480400	489020	663150	742330	273890
P02462;P29400;P29400-2	P02462	5;1;1	5;1;1	5;1;1	Collagen alpha-1(IV) chain;Arresten	COL4A1	3	5	5	5	4	4	4	160.61	1669	1669;1685;1691	0	20.284	19	AHGQDLGTAGSCLR;AHGQDLGTAGSCLRK;HSQTIDDPQCPSGTK;ILYHGYSLLYVQGNER;KFSTMPFLFCNINNVCNFASR				True;True;True;True;True	10169;10172;121619;137623;149824		6034.8	13973	0	4086.2	0	0	16076	33395	0	942.37	0	0	0	0	2467.8	15346	12395	14154	0	0	10463	3098.5	0
P02545;P02545-3;P02545-6;P02545-5;P02545-4	P02545;P02545-3;P02545-6;P02545-5;P02545-4	32;31;30;25;25	32;31;30;25;25	3;3;1;3;3	Prelamin-A/C;Lamin-A/C	LMNA	5	32	32	3	51.8	51.8	8.6	74.139	664	664;634;614;565;574	0	323.31	526	AAYEAELGDAR;AAYEAELGDARK;AGQVVTIWAAGAGATHSPPTDLVWK;AQHEDQVEQYKK;AQNTWGCGNSLR;ASASGSGAQVGGPISSGSSASSVTVTR;EAALSTALSEK;EAALSTALSEKR;EGDLIAAQAR;IDSLSAQLSQLQK;IRIDSLSAQLSQLQK;ITESEEVVSR;LADALQELR;LKDLEALLNSK;LLEGEEER;LQEKEDLQELNDR;LQLELSK;LQTMKEELDFQK;LRDLEDSLAR;MQQQLDEYQELLDIK;NKSNEDQSMGNWQIKR;NSNLVGAAHEELQQSR;SGAQASSTPLSPTR;SLETENAGLR;SNEDQSMGNWQIK;SNEDQSMGNWQIKR;SVGGSGGGSFGDNLVTR;TALINSTGEEVAMR;TL…				True;True;True;True;True;True;True;True;True;True;True;True;True;True;True;True;True;True;True;True;True;True;True;True;True;True;True;True;True;True;True;True	2584;2587;9396;19610;19896;21131;51382;51384;58161;126822;141036;142780;159224;172669;175123;181552;181953;182861;183040;196009;205053;211192;233829;239438;242711;242715;250283;253566;264623;273788;278691;278738	352;540	245560	275350	108880	126420	85129	83881	156430	169000	117750	165010	173780	147120	104500	100910	177160	215740	111350	105160	161350	151490	70230	78925	86875
P02545-2	P02545-2	30	1	1	Prelamin-A/C;Lamin-A/C	LMNA	1	30	1	1	54.7	4.5	4.5	65.134	572	572	0	25.555	5	AAYEAELGDAR;AAYEAELGDARK;AGQVVTIWAAGAGATHSPPTDLVWK;AQHEDQVEQYKK;AQNTWGCGNSLR;EAALSTALSEK;EAALSTALSEKR;EGDLIAAQAR;IDSLSAQLSQLQK;IRIDSLSAQLSQLQK;ITESEEVVSR;LADALQELR;LKDLEALLNSK;LLEGEEER;LQEKEDLQELNDR;LQLELSK;LQTMKEELDFQK;LRDLEDSLAR;MQQQLDEYQELLDIK;NKSNEDQSMGNWQIKR;NSNLVGAAHEELQQSR;SGAQASSTPLSPTR;SLETENAGLR;SNEDQSMGNWQIK;SNEDQSMGNWQIKR;SVTVVEDDEDEDGDDLLHHHHVSGSR;TALINSTGEEVAMR;TLEGELHDLR;VAVEEVDEEG…				False;False;False;False;False;False;False;False;False;False;False;False;False;False;False;False;False;False;False;False;False;False;False;False;False;True;False;False;False;False	2584;2587;9396;19610;19896;51382;51384;58161;126822;141036;142780;159224;172669;175123;181552;181953;182861;183040;196009;205053;211192;233829;239438;242711;242715;251209;253566;264623;278691;278738	352;540	0	40729	0	6797.4	6145	8517.9	0	10710	25825	35973	9939	0	9490.8	11977	0	0	7289.3	0	41061	34038	0	0	0
P02656	P02656	1	1	1	Apolipoprotein C-III	APOC3	1	1	1	1	16.2	16.2	16.2	10.852	99	99	0	28.501	9	DALSSVQESQVAQQAR				True	33046		0	0	0	0	15120	21261	0	0	12808	21047	0	0	23891	29124	0	0	0	0	6934.3	5743.9	3186.6	0	0
P02751-1;P02751-3;P02751;P02751-8;P02751-7;P02751-14;P02751-17;P02751-9;P02751-11;P02751-10;P02751-5;P02751-13;P02751-6;P02751-12;P02751-4;P02751-16;P02751-2	P02751-1;P02751-3;P02751;P02751-8;P02751-7;P02751-14;P02751-17;P02751-9;P02751-11;P02751-10;P02751-5;P02751-13;P02751-6;P02751-12;P02751-4	128;127;126;126;125;125;124;122;122;120;119;118;118;109;105;32;28	128;127;126;126;125;125;124;122;122;120;119;118;118;109;105;32;28	128;127;126;126;125;125;124;122;122;120;119;118;118;109;105;32;28	Fibronectin;Anastellin;Ugl-Y1;Ugl-Y2;Ugl-Y3	FN1	17	128	128	128	65.7	65.7	65.7	262.62	2386	2386;2355;2477;2296;2446;2265;2330;2240;2386;2176;2211;2267;2184;2008;2031;657;642	0	323.31	3901	AAVYQPQPHPQPPPYGHCVTDSGVVYSVGMQWLK;AQITGYR;ATGVFTTLQPGSSIPPYNTEVTETTIVITWTPAPR;ATITGYR;CDPHEATCYDDGK;CDPHEATCYDDGKTYHVGEQWQK;CFDHAAGTSYVVGETWEKPYQGWMMVDCTCLGEGSGR;DDKESVPISDTIIPAVPPPTDLR;DGQERDAPIVNK;DLQFVEVTDVK;DSMIWDCTCIGAGR;DTLTSRPAQGVVTTLENVSPPR;DTLTSRPAQGVVTTLENVSPPRR;EATIPGHLNSYTIK;EESPLLIGQQSTVSDVPR;EEVVTVGNSVNEGLNQPTDDSCFDPYTVSHYAVGDEWER;EINLAPDSSSVVVSGLMVATK;EKTGPMKEINLAPDSSSVVVSGLMVATK;…				True;True;True;True;True;True;True;True;True;True;True;True;True;True;True;True;True;True;True;True;True;True;True;True;True;True;True;True;True;True;True;True;True;True;True;True;True;True;True;True;True;True;True;True;True;True;True;True;True;True;True;True;True;True;True;True;True;True;True;True;True;True;True;True;True;True;True;True;True;True;True;True;True;True;True;True;True;True;True;True…	2538;19707;23682;23840;28582;28594;29155;34606;37014;42210;46835;48067;48101;54046;57061;57178;61297;62595;70050;70794;73623;73888;74777;79258;81371;87051;87241;91297;91308;92871;94649;94693;96104;96179;101321;102585;104685;104704;117035;121148;122466;123992;125497;130168;130231;130244;130534;141029;141187;142941;142972;143851;146425;152754;156680;170085;174415;186625;186632;196260;206733;206785;…	36;119;463;477;926;1283;1548;1783;2273;2274;2373	6736900	7138300	4532800	4584000	4407700	4666200	11916000	11583000	2022100	2222300	2960000	3216500	3409300	3390400	8112200	7427800	14080000	13205000	3045100	3050800	7482300	7490200	1446600
P02786	P02786	21	21	21	Transferrin receptor protein 1;Transferrin receptor protein 1, serum form	TFRC	1	21	21	21	35.8	35.8	35.8	84.87	760	760	0	140.84	149	DSAQNSVIIVDK;DSAQNSVIIVDKNGR;EAGSQKDENLALYVENQFR;EMGLSLQWLYSAR;GFVEPDHYVVVGAQR;HPVTGQFLYQDSNWASK;HVFWGSGSHTLPALLENLK;ILNIFGVIK;LAQMFSDMVLK;LAVDEEENADNNTK;LFGNMEGDCPSDWK;LLNENSYVPR;LTHDVELNLDYER;LVYLVENPGGYVAYSK;QVDGDNSHVEMK;RLYWDDLKR;SAFSNLFGGEPLSYTR;SSGLPNIPVQTISR;VEYHFLSPYVSPK;VSASPLLYTLIEK;YNSQLLSFVR				True;True;True;True;True;True;True;True;True;True;True;True;True;True;True;True;True;True;True;True;True	46474;46479;52665;66562;96731;120261;122765;136931;160762;161589;166107;176773;185830;189042;221298;225194;227893;246944;283215;299966;319068		67586	57343	67714	50650	54705	52427	17422	15504	134830	128720	50715	89814	45198	34917	8589.5	6721.8	62393	104690	81392	72936	51820	39423	37329
P02787	P02787	4	3	3	Serotransferrin	TF	1	4	3	3	7.2	5.4	5.4	77.063	698	698	0	5.7098	11	CLVEKGDVAFVK;IECVSAETTEDCIAK;PVKWCALSHHER;SASDLTWDNLK				False;True;True;True	30280;126996;215878;228393		132370	112630	153330	215820	95738	164120	302160	335740	176220	77399	454760	418760	85726	195420	881820	183580	363560	332820	210440	202820	138520	282440	324630
P02788-2;P02788	P02788-2;P02788	4;4	2;2	2;2	Lactotransferrin;Lactoferricin-H;Kaliocin-1;Lactoferroxin-A;Lactoferroxin-B;Lactoferroxin-C	LTF	2	4	2	2	8.3	5.1	5.1	73.16	666	666;710	0	21.978	2	CGLVPVLAENYK;DVTVLQNTDGNNNEAWAK;SNLCALCIGDEQGENK;YYGYTGAFR				False;True;True;False	29326;49733;242958;322658		0	0	9043.3	11136	0	0	0	0	0	0	0	0	0	0	0	0	0	0	0	0	0	0	0
P02792	P02792	8	8	8	Ferritin light chain	FTL	1	8	8	8	47.4	47.4	47.4	20.019	175	175	0	37.797	48	ALFQDIK;KLNQALLDLHALGSAR;KMGDHLTNLHR;KPAEDEWGKTPDAMK;LGGPEAGLGEYLFER;LNQALLDLHALGSAR;MGDHLTNLHR;TDPHLCDFLETHFLDEEVK				True;True;True;True;True;True;True;True	14344;153908;154409;154655;168809;179473;193241;255952		34366	31177	29377	4177.8	846.94	0	194520	208220	26851	14701	18884	2637.4	1606.1	0	187720	217770	84916	83111	8378.8	3522.5	35323	83864	3332.3
P02794	P02794	10	10	9	Ferritin heavy chain;Ferritin heavy chain, N-terminally processed	FTH1	1	10	10	9	57.4	57.4	52.5	21.225	183	183	0	37.213	80	ELGDHVTNLR;ELGDHVTNLRK;IFLQDIK;LATDKNDPHLCDFIETHYLNEQVK;MGAPESGLAEYLFDK;NVNQSLLELHK;QNYHQDSEAAINR;TTASTSQVR;YFLHQSHEER;YFLHQSHEEREHAEK				True;True;True;True;True;True;True;True;True;True	63980;63989;129174;161263;193233;213667;219858;313548;313550		268980	252330	0	2450.8	774.52	1915.1	182150	290200	1327.5	255.12	1281.4	0	0	1618.4	180610	449050	133210	109680	7644.5	8770.4	65955	35455	1810.1
P02795;CON__P67983;Q8N339;P80297;P13640-2;P04732;P13640	P02795;CON__P67983;Q8N339;P80297;P13640-2;P04732;P13640	3;2;2;2;2;2;2	3;2;2;2;2;2;2	3;2;2;2;2;2;2	Metallothionein-2;Metallothionein-1M;Metallothionein-1X;Metallothionein-1G;Metallothionein-1E	MT2A;MT1M;MT1X;MT1G;MT1E	7	3	3	3	54.1	54.1	54.1	6.0422	61	61;61;61;61;61;61;62	0	92.581	32	KSCCSCCPVGCAK;MDPNCSCAAGDSCTCAGSCK;SCCSCCPVGCAK			+	True;True;True	156190;191758;228764		282180	268870	44814	43028	0	0	76362	76575	0	0	63188	64531	0	38750	161190	147450	0	0	16422	11698	4801	9585.6	18029
P02808	P02808	2	2	2	Statherin	STATH	1	2	2	2	54.8	54.8	54.8	7.3044	62	62	0	13.057	2	IGRFGYGYGPYQPVPEQPLYPQPYQPQYQQYTF;RIGRFGYGYGPYQPVPEQPLYPQPYQPQYQQYTF				True;True	131233;224235		0	0	0	0	0	0	0	0	0	0	0	0	0	0	0	0	0	0	0	0	0	0	0
P04040	P04040	1	1	1	Catalase	CAT	1	1	1	1	2.5	2.5	2.5	59.755	527	527	0.0022645	2.2277	3	FNTANDDNVTQVR				True	83605		10541	0	0	0	6270	0	0	0	0	16087	0	0	0	0	0	0	6342.3	0	8713.9	0	0	4979.3	0
P04075;P04075-2;P05062	P04075;P04075-2	34;32;1	34;32;1	30;28;0	Fructose-bisphosphate aldolase A	ALDOA	3	34	34	30	89.3	89.3	77.7	39.42	364	364;418;364	0	323.31	1242	AAQEEYVK;AAQEEYVKR;ADDGRPFPQVIK;ALANSLACQGK;ALQASALK;ALSDHHIYLEGTLLKPNMVTPGHACTQK;CPLLKPWALTFSYGR;CQYVTEK;ELSDIAHR;FSHEEIAMATVTALR;FSHEEIAMATVTALRR;GGVVGIKVDK;GILAADESTGSIAK;GILAADESTGSIAKR;GVVPLAGTNGETTTQGLDGLSER;IGEHTPSALAIMENANVLAR;KELSDIAHR;LQSIGTENTEENR;LQSIGTENTEENRR;PYQYPALTPEQK;PYQYPALTPEQKK;QLLLTADDR;QLLLTADDRVNPCIGGVILFHETLYQK;RALANSLACQGK;RLQSIGTENTEENRR;SKGGVVGIK;SKGGVVGIKVDK;TVPPAVTG…				True;True;True;True;True;True;True;True;True;True;True;True;True;True;True;True;True;True;True;True;True;True;True;True;True;True;True;True;True;True;True;True;True;True	1774;1784;3618;13147;15504;15929;31051;31345;65526;85923;86003;98245;99735;99751;113170;130528;149061;182666;182704;215914;216019;219334;219338;222378;224996;238187;238217;274205;280691;291295;297086;311322;311333;321383	165;251	1106500	1058700	1482700	1558500	1273000	1068300	1524100	1424700	853650	872340	1067600	1198100	1236300	1191400	1515600	1652500	1312100	1200800	1354200	1455600	1219400	1221400	1641400
P04080	P04080	2	2	2	Cystatin-B	CSTB	1	2	2	2	24.5	24.5	24.5	11.139	98	98	0	6.251	12	SQVVAGTNYFIK;VHVGDEDFVHLR				True;True	245792;288520		28316	30790	11206	13862	2984.8	3528.5	3084.7	8109.2	5641.8	7333.1	61591	32182	0	5975.5	15348	6129.8	6898.7	11179	0	14905	12487	0	0
P04083	P04083	29	29	29	Annexin A1	ANXA1	1	29	29	29	74.3	74.3	74.3	38.714	346	346	0	323.31	810	AAYLQETGKPLDETLK;AAYLQETGKPLDETLKK;ALTGHLEEVVLALLK;ALYEAGER;ALYEAGERR;CATSKPAFFAEK;CLTAIVK;DITSDTSGDFR;DLAKDITSDTSGDFR;GDRSEDFGVNEDLADSDAR;GGPGSAVSPYPTFNPSSDVAALHK;GLGTDEDTLIEILASR;GTDVNVFNTILTTR;GVDEATIIDILTK;GVDEATIIDILTKR;ILVALCGGN;KGTDVNVFNTILTTR;MYGISLCQAILDETK;MYGISLCQAILDETKGDYEK;NALLSLAK;QAWFIENEEQEYVQTVK;RKGTDVNVFNTILTTR;SEDFGVNEDLADSDAR;SEIDMNDIK;TPAQFDADELR;VLDLELK;VLDLELKGDIEK;VYREELK…				True;True;True;True;True;True;True;True;True;True;True;True;True;True;True;True;True;True;True;True;True;True;True;True;True;True;True;True;True	2592;2664;16165;16848;16856;28096;30256;39417;40381;92759;97780;102393;110119;111478;111585;137571;150766;198015;198035;198776;216761;224458;230944;231534;268114;292110;292118;307174;307188	318	1515800	1752500	1717900	1827700	881840	844400	1577500	1562800	1873300	1840000	2197200	2127300	1047300	946540	1171800	1060600	1319900	1199900	1755400	1669100	1066800	1144800	1038300
P04156	P04156	2	2	2	Major prion protein	PRNP	1	2	2	2	9.5	9.5	9.5	27.661	253	253	0	5.4827	17	PIIHFGSDYEDR;VVEQMCITQYER				True;True	215235;304182		5786.2	9445	14661	0	13744	20514	0	0	1221.9	0	18319	25184	19268	3118.9	33174	23038	0	12429	3038.3	16631	6946.5	10426	39005
P04181-2;P04181	P04181-2;P04181	2;2	2;2	2;2	Ornithine aminotransferase, mitochondrial;Ornithine aminotransferase, hepatic form;Ornithine aminotransferase, renal form	OAT	2	2	2	2	10.3	10.3	10.3	32.853	301	301;439	0	6.202	4	IVFAAGNFWGR;VAIAALEVLEEENLAENADK				True;True	144359;277424		0	0	0	0	11266	14769	0	0	0	12845	0	0	2998	0	0	0	0	3690.4	0	3713.1	15251	3620.3	0
P04183	P04183	6	6	6	Thymidine kinase, cytosolic	TK1	1	6	6	6	38.9	38.9	38.9	25.468	234	234	0	28.778	62	ASGQPAGPDNKENCPVPGKPGEAVAAR;EVEVIGGADKYHSVCR;KLFAPQQILQCSPAN;LGTEKEVEVIGGADKYHSVCR;SCINLPTVLPGSPSK;TVIVAALDGTFQR				True;True;True;True;True;True	21762;72678;153423;169947;228983;273773		21520	26706	9612.9	30181	76244	87861	0	6103.8	65387	88992	27022	30711	77988	47599	3380.5	5310.2	15913	17675	30145	53286	24583	18639	27763
P04216	P04216	4	4	4	Thy-1 membrane glycoprotein	THY1	1	4	4	4	24.8	24.8	24.8	17.935	161	161	0	174.44	139	HVLFGTVGVPEHTYR;KHVLFGTVGVPEHTYR;VLYLSAFTSK;VTSLTACLVDQSLR				True;True;True;True	122874;151542;295718;303110		278560	259930	382570	410770	216490	187580	223620	222830	156950	260740	467460	586940	245320	248740	174800	171090	400100	363650	418280	415060	266650	226390	199750
P04264;CON__P04264;CON__Q6IFZ6;CON__H-INV:HIT000016045;CON__Q7Z794;Q7Z794;CON__Q9R0H5	P04264;CON__P04264	42;41;3;2;2;2;1	42;41;3;2;2;2;1	28;27;0;0;0;0;0	Keratin, type II cytoskeletal 1	KRT1	7	42	42	28	60.2	60.2	49.1	66.038	644	644;644;572;99;578;578;524	0	323.31	554	AEAESLYQSK;AEAESLYQSKYEELQITAGR;AQYEDIAQK;DVDGAYMTK;DYQELMNTK;FLEQQNQVLQTK;FLEQQNQVLQTKWELLQQVDTSTR;FSSCGGGGGSFGAGGGFGSR;FVSTTYSGVTR;GGGGGGYGSGGSSYGSGGGSYGSGGGGGGGR;GSYGSGGSSYGSGGGSYGSGGGGGGHGSYGSGSSSGGYR;IEISELNR;LDSELKNMQDMVEDYR;LLRDYQELMNTK;LNDLEDALQQAK;LNDLEDALQQAKEDLAR;LRSEIDNVK;LRSEIDNVKK;MSGECAPNVSVSVSTSHTTISGGGSR;NKLNDLEDALQQAK;NKLNDLEDALQQAKEDLAR;NKYEDEINKR;NMQDMVEDYR;NSKIEISELNR;QISNLQQ…			+	True;True;True;True;True;True;True;True;True;True;True;True;True;True;True;True;True;True;True;True;True;True;True;True;True;True;True;True;True;True;True;True;True;True;True;True;True;True;True;True;True;True	5002;5009;20555;48701;51068;81677;81688;86387;88549;97103;109807;127956;163694;177331;178630;178637;183350;183368;196274;204857;204869;205101;207384;210911;218675;218679;230403;234701;237865;237878;239007;240834;240859;241793;261549;261563;265500;267028;267078;308133;312462;312592	259;262;469	96022	82388	740730	656630	355940	361450	318490	354040	2245900	2288400	782510	764490	38541	41580	127710	130820	312720	354410	31095	31186	111040	85186	217560
P04350	P04350	24	1	0	Tubulin beta-4A chain	TUBB4A	1	24	1	0	69.4	3.8	0	49.585	444	444	1	-2	0	ALTVPELTQQMFDAK;AVLVDLEPGTMDSVR;EIVHLQAGQCGNQIGAK;FPGQLNADLR;FPGQLNADLRK;FWEVISDEHGIDPTGTYHGDSDLQLER;GHYTEGAELVDAVLDVVR;GHYTEGAELVDAVLDVVRK;IMNTFSVVPSPK;IREEFPDR;ISEQFTAMFR;KLAVNMVPFPR;LAVNMVPFPR;LHFFMPGFAPLTSR;LTTPTYGDLNHLVSATMSGVTTCLR;MREIVHLQAGQCGNQIGAK;NMMAACDPR;NSSYFVEWIPNNVK;REIVHLQAGQCGNQIGAK;SGPFGQIFRPDNFVFGQSGAGNNWAK;TAVCDIPPR;VSDTVVEPYNATLSVHQLVENTDETYCIDNEALYDICFR;YLTVAAVFR	+			False;False;False;False;False;False;False;False;False;False;False;False;False;False;False;True;False;False;False;False;False;False;False;False	16307;26322;61689;83914;84008;88870;99004;99022;138210;140774;141292;152855;161603;170335;186462;196089;207324;211353;223013;235276;254237;300086;318104	73;164;233;257;267;293;299;300;388	0	0	0	0	0	0	0	0	0	0	0	0	0	0	0	0	0	0	0	0	0	0	0
P04406	P04406	30	30	2	Glyceraldehyde-3-phosphate dehydrogenase	GAPDH	1	30	30	2	86.3	86.3	10.7	36.053	335	335	0	323.31	1685	AENGKLVINGNPITIFQER;AENGKLVINGNPITIFQERDPSK;AGAHLQGGAK;GALQNIIPASTGAAK;GILGYTEHQVVSSDFNSDTHSSTFDAGAGIALNDHFVK;IISNASCTTNCLAPLAK;IKWGDAGAEYVVESTGVFTTMEK;LEKPAKYDDIK;LISWYDNEFGYSNR;LTGMAFR;LTGMAFRVPTANVSVVDLTCR;LVINGNPITIFQER;LVINGNPITIFQERDPSK;LVINGNPITIFQERDPSKIK;PAKYDDIKK;QASEGPLK;RVIISAPSADAPMFVMGVNHEK;RVIISAPSADAPMFVMGVNHEKYDNSLK;VDIVAINDPFIDLNYMVYMFQYDSTHGK;VGVNGFGR;VIHDNFGIVEGLMTTVHAITATQK;V…				True;True;True;True;True;True;True;True;True;True;True;True;True;True;True;True;True;True;True;True;True;True;True;True;True;True;True;True;True;True	6262;6274;7750;90610;99945;133698;135273;165045;172211;185748;185756;187558;187620;187662;214829;216589;227081;227133;280590;287386;289107;289395;289509;290058;298457;298508;298519;303933;304021;308535	105;130;133;175;328;331	1013800	1330100	3048900	3127100	5275700	4740000	3301900	2847800	3881900	3940200	2210300	2366800	6481200	5961600	3651500	3208900	3830900	3595400	4099900	4150500	6632800	6804400	6278600
P04406-2	P04406-2	29	1	1	Glyceraldehyde-3-phosphate dehydrogenase	GAPDH	1	29	1	1	90.4	4.1	4.1	31.548	293	293	0	2.8192	24	AENGKLVINGNPITIFQER;AENGKLVINGNPITIFQERDPSK;AGAHLQGGAK;GALQNIIPASTGAAK;GILGYTEHQVVSSDFNSDTHSSTFDAGAGIALNDHFVK;IISNASCTTNCLAPLAK;IKWGDAGAEYVVESTGVFTTMEK;LEKPAKYDDIK;LISWYDNEFGYSNR;LTGMAFR;LTGMAFRVPTANVSVVDLTCR;LVINGNPITIFQER;LVINGNPITIFQERDPSK;LVINGNPITIFQERDPSKIK;PAKYDDIKK;QASEGPLK;RVIISAPSADAPMFVMGVNHEK;RVIISAPSADAPMFVMGVNHEKYDNSLK;VIHDNFGIVEGLMTTVHAITATQK;VIISAPSADAPMFVMGVNHEK;VIISAPSADAPMFVMGV…				False;False;False;False;False;False;False;False;False;False;False;False;False;False;False;False;False;False;False;False;False;False;False;False;False;False;False;True;False	6262;6274;7750;90610;99945;133698;135273;165045;172211;185748;185756;187558;187620;187662;214829;216589;227081;227133;289107;289395;289509;290058;298457;298508;298519;303933;304021;306985;308535	63;88;91;133;286;289	0	0	0	0	1741.8	4083.8	0	0	0	0	0	0	12023	9313.3	0	0	0	0	4237.4	1550.3	0	0	14056
P04439;P04439-2	P04439;P04439-2	13;13	13;13	7;7	HLA class I histocompatibility antigen, A-3 alpha chain	HLA-A	2	13	13	7	46.8	46.8	28.8	40.84	365	365;371	0	323.31	239	APWIEQEGPEYWDQETR;DGEDQTQDTELVETRPAGDGTFQK;FDSDAASQR;FIAVGYVDDTQFVR;KGGSYTQAASSDSAQGSDVSLTACKV;RYLENGKETLQR;TDPPKTHMTHHPISDHEATLR;THMTHHPISDHEATLR;VDLGTLR;WAAVVVPSGEEQR;YFFTSVSRPGR;YLENGKETLQR;YTCHVQHEGLPKPLTLR				True;True;True;True;True;True;True;True;True;True;True;True;True	19124;36315;77265;80399;150515;227378;255956;261435;280815;307489;313501;317280;321045		512660	435370	339720	355370	214580	264830	286080	293050	411120	525370	263680	408470	266580	321330	291110	258090	303590	279180	321260	344350	164500	177410	164100
P04632;Q96L46	P04632	6;1	6;1	6;1	Calpain small subunit 1	CAPNS1	2	6	6	6	47	47	47	28.315	268	268;248	0	45.734	72	GGGGGGGGGGGLGGGLGNVLGGLISGAGGGGGGGGGGGGGGGGGGGGTAMR;SGTICSSELPGAFEAAGFHLNEHLYNMIIR;SMVAVMDSDTTGK;TDGFGIDTCR;THYSNIEANESEEVR;YLWNNIK				True;True;True;True;True;True	97092;235654;242600;255496;261829;318204		80071	68081	15854	33771	27108	38536	39269	38043	78883	82511	47966	67203	21945	49066	29834	33426	41851	28900	55263	38952	56223	67599	65936
P04637-5;P04637-6;P04637-2;P04637-3;P04637-4;P04637;P04637-8;P04637-9;P04637-7	P04637-5;P04637-6;P04637-2;P04637-3;P04637-4;P04637;P04637-8;P04637-9;P04637-7	5;5;5;5;5;5;4;4;4	5;5;5;5;5;5;4;4;4	5;5;5;5;5;5;4;4;4	Cellular tumor antigen p53	TP53	9	5	5	5	30.8	30.8	30.8	33.492	302	302;307;341;346;354;393;209;214;261	0	11.353	8	HSVVVPYEPPEVGSDCTTIHYNYMCNSSCMGGMNR;QSQHMTEVVR;RPILTIITLEDSSGNLLGR;SVTCTYSPALNK;TCPVQLWVDSTPPPGTR				True;True;True;True;True	121788;220677;225965;251100;254939		10781	42689	19722	33330	45306	71988	0	0	297870	251420	19443	18903	16948	64844	0	0	14027	8727.3	22043	26253	0	26096	28875
P04792	P04792	22	22	22	Heat shock protein beta-1	HSPB1	1	22	22	22	90.7	90.7	90.7	22.782	205	205	0	323.31	547	AQLGGPEAAK;AQLGGPEAAKSDETAAK;DGVVEITGK;DGVVEITGKHEER;DGVVEITGKHEERQDEHGYISR;DWYPHSR;GPSWDPFR;GPSWDPFRDWYPHSR;HEERQDEHGYISR;KYTLPPGVDPTQVSSSLSPEGTLTVEAPMPK;LATQSNEITIPVTFESR;LFDQAFGLPR;LPEEWSQWLGGSSWPGYVR;LPEEWSQWLGGSSWPGYVRPLPPAAIESPAVAAPAYSR;QDEHGYISR;QLSSGVSEIR;RVPFSLLR;TKDGVVEITGK;TKDGVVEITGKHEER;VPFSLLR;VSLDVNHFAPDELTVK;YTLPPGVDPTQVSSSLSPEGTLTVEAPMPK				True;True;True;True;True;True;True;True;True;True;True;True;True;True;True;True;True;True;True;True;True;True	19749;19751;37624;37641;37657;50148;106747;106798;115319;158865;161531;165770;180203;180206;216906;219525;227259;263407;263426;297802;300750;321310		964070	882100	468060	413510	550440	590070	771390	756910	555580	639090	560720	692160	694820	776550	1103600	1056200	578030	573810	544320	478800	1072200	1303200	710260
P04818;P04818-3;P04818-2	P04818;P04818-3;P04818-2	2;1;1	2;1;1	2;1;1	Thymidylate synthase	TYMS	3	2	2	2	11.8	11.8	11.8	35.716	313	313;230;279	0	13.791	12	DMESDYSGQGVDQLQR;IDDFKAEDFQIEGYNPHPTIK				True;True	43282;126155		0	0	0	0	0	11182	0	0	6282.7	12825	0	0	14785	12074	0	0	0	0	4312.6	3782.5	0	5521.7	0
P04843	P04843	8	8	8	Dolichyl-diphosphooligosaccharide--protein glycosyltransferase subunit 1	RPN1	1	8	8	8	19.3	19.3	19.3	68.569	607	607	0	74.987	12	ATSFLLALEPELEAR;FPLFGGWK;GEDEEENNLEVR;IDHILDAL;THYIVGYNLPSYEYLYNLGDQYALK;VACITEQVLTLVNKR;VHYENNSPFLTITSMTR;VTAEVVLAHLGGGSTSR				True;True;True;True;True;True;True;True	24032;84156;93433;126360;261799;276660;288548;301521		4688.1	15541	0	0	1407.4	2184.2	0	0	66715	38162	0	0	0	0	0	0	0	0	2509	1456.2	859.81	1294.2	0
P04844-2;P04844	P04844-2;P04844	2;2	2;2	2;2	Dolichyl-diphosphooligosaccharide--protein glycosyltransferase subunit 2	RPN2	2	2	2	2	6.5	6.5	6.5	67.723	615	615;631	0	20.306	3	KNFESLSEAFSVASAAAVLSHNR;LQVTNVLSQPLTQATVK				True;True	154508;182985		0	0	0	4426.9	0	2726.3	0	0	20255	23191	0	0	0	0	0	0	0	0	2316	0	0	0	2295.3
P04899;P04899-6;P04899-3;P04899-5;P04899-2;P04899-4;P09471-2;P11488;P09471;P19087;A8MTJ3	P04899;P04899-6;P04899-3;P04899-5;P04899-2;P04899-4	16;15;15;15;15;15;4;2;2;2;2	16;15;15;15;15;15;4;2;2;2;2	9;9;9;9;9;9;0;0;0;0;0	Guanine nucleotide-binding protein G(i) subunit alpha-2	GNAI2	11	16	16	9	57.5	57.5	36.1	40.45	355	355;303;318;339;339;366;354;350;354;354;354	0	250.57	232	AMGNLQIDFADPSR;EIYTHFTCATDTK;EYQLNDSAAYYLNDLER;IAQSDYIPTQQDVLR;IIHEDGYSEEECR;ITHSPLTICFPEYTGANKYDEAASYIQSK;LFDSICNNK;LLLLGAGESGK;LWADHGVQACFGR;MFDVGGQR;NNLKDCGLF;QLFALSCTAEEQGVLPDDLSGVIR;RLWADHGVQACFGR;SREYQLNDSAAYYLNDLER;TTGIVETHFTFK;WFTDTSIILFLNKK				True;True;True;True;True;True;True;True;True;True;True;True;True;True;True;True	17331;61854;74968;125124;133008;143039;165814;176426;189086;192829;208027;219088;225193;245994;271834;308366		227520	322610	234540	180450	173130	179360	59390	81696	241190	270670	180490	174270	175890	147880	105750	46085	180190	205940	207750	219200	95985	105890	109110
Q93077;Q7L7L0;P04908	Q93077;Q7L7L0;P04908	8;8;8	2;2;2	2;2;2	Histone H2A type 1-C;Histone H2A type 3;Histone H2A type 1-B/E	HIST1H2AC;HIST3H2A;HIST1H2AB	3	8	2	2	57.7	13.8	13.8	14.105	130	130;130;130	0	148.9	92	AGLQFPVGR;HLQLAIR;HLQLAIRNDEELNK;HLQLAIRNDEELNKLLGR;NDEELNK;NDEELNKLLGR;VGAGAPVYLAAVLEYLTAEILELAGNAAR;VTIAQGGVLPNIQAVLLPK				False;False;False;True;False;True;False;False	8854;118625;118715;118788;199978;200071;285438;302483		1446500	1121400	903060	904220	2039800	2078800	1316000	1004600	1864200	1972100	1737400	2529800	1895200	2021300	2931900	2907800	544650	659020	3650800	2819800	547460	479460	465950
P05023-4;P05023;P05023-3;P05023-2;P50993;Q13733;P20648;P54707;P54707-2	P05023-4;P05023;P05023-3;P05023-2	32;32;30;21;11;6;3;3;3	32;32;30;21;11;6;3;3;3	20;20;18;16;1;0;0;0;0	Sodium/potassium-transporting ATPase subunit alpha-1	ATP1A1	9	32	32	20	34.6	34.6	20.2	113	1023	1023;1023;992;681;1020;1029;1035;1039;1045	0	323.31	433	ACVVHGSDLK;ACVVHGSDLKDMTSEQLDDILK;ADIGVAMGIAGSDVSK;AVAGDASESALLK;AVFQANQENLPILK;AVFQANQENLPILKR;CIELCCGSVK;DKYEPAAVSEQGDKK;DMTSEQLDDILK;GVGIISEGNETVEDIAAR;IVEIPFNSTNK;LIFDNLKK;LIIVEGCQR;LNIPVSQVNPR;LSLDELHR;MSINAEEVVVGDLVEVK;MTVAHMWFDNQIHEADTTENQSGVSFDK;NIAFFSTNCVEGTAR;NLEAVETLGSTSTICSDK;NLEAVETLGSTSTICSDKTGTLTQNR;NMVPQQALVIR;NPNTSEPQHLLVMK;QGAIVAVTGDGVNDSPALK;QGAIVAVTGDGVNDSPALKK;SPDFTNENPLETR;T…				True;True;True;True;True;True;True;True;True;True;True;True;True;True;True;True;True;True;True;True;True;True;True;True;True;True;True;True;True;True;True;True	3340;3342;4254;24479;25629;25639;29549;40295;43572;111974;144247;171683;171793;179154;184533;196283;196977;203337;205616;205620;207634;208884;217979;217985;243601;270272;281001;289769;312975;315363;319876;319879	178	172720	201230	212900	224050	236040	208790	74300	74678	432770	437310	223150	203100	181850	183430	62690	66094	254500	276930	282370	234120	125980	120720	107980
P05026-2;P05026	P05026-2;P05026	4;4	4;4	4;4	Sodium/potassium-transporting ATPase subunit beta-1	ATP1B1	2	4	4	4	20.3	20.3	20.3	34.893	301	301;303	0	8.2205	11	SYEAYVLNIVR;TEISFRPNDPK;VAPPGLTQIPQIQK;VGNVEYFGLGNSPGFPLQYYPYYGK				True;True;True;True	251879;256808;277908;286709		13066	69139	10625	11440	10019	11949	9605.4	0	117050	151640	19580	11250	17444	26258	7789.5	0	16403	10255	14422	24407	35093	43557	0
P05067-11;P05067-8;P05067;P05067-7;P05067-9;P05067-4;P05067-6;P05067-3;P05067-5;P05067-10;P05067-2	P05067-11;P05067-8;P05067;P05067-7;P05067-9;P05067-4;P05067-6;P05067-3;P05067-5;P05067-10	31;31;31;29;29;28;28;26;26;25;9	31;31;31;29;29;28;28;26;26;25;9	29;29;29;27;27;26;26;24;24;23;9	Amyloid beta A4 protein;N-APP;Soluble APP-alpha;Soluble APP-beta;C99;Beta-amyloid protein 42;Beta-amyloid protein 40;C83;P3(42);P3(40);C80;Gamma-secretase C-terminal fragment 59;Gamma-secretase C-terminal fragment 57;Gamma-secretase C-terminal fragment 50;C31	APP	11	31	31	29	39.3	39.3	38.1	84.52	746	746;751;770;733;752;695;714;677;696;639;305	0	323.31	741	AVIQHFQEK;AVIQHFQEKVESLEQEAANER;CAPFFYGGCGGNR;CLVGEFVSDALLVPDK;CLVGEFVSDALLVPDKCK;EQNYSDDVLANMISEPR;EVCSEQAETGPCR;EWEEAER;GLTTRPGSGLTNIK;GLTTRPGSGLTNIKTEEISEVK;HVFNMLK;HVFNMLKK;ISYGNDALMPSLTETK;KAVIQHFQEK;LALENYITALQAVPPRPR;LNMHMNVQNGK;LNMHMNVQNGKWDSDPSGTK;MDAEFRHDSGYEVHHQK;MDVCETHLHWHTVAK;MSQVMREWEEAER;QQLVETHMAR;SQVMTHLR;STNLHDYGMLLPCGIDK;STNLHDYGMLLPCGIDKFR;THPHFVIPYR;VEAMLNDR;VEAMLNDRR;VESLEQ…				True;True;True;True;True;True;True;True;True;True;True;True;True;True;True;True;True;True;True;True;True;True;True;True;True;True;True;True;True;True;True	26036;26049;28063;30299;30350;68609;72213;74116;103482;103486;122743;122760;142381;147736;160267;179330;179348;191268;191972;196341;220180;245787;249239;249276;261620;281706;281717;282802;307986;310631;317328	136;165;434;469;556;570	950490	866610	507850	528420	273800	275440	2219300	1985800	98519	115010	276340	223500	270310	258370	837330	853450	911600	853590	248670	276430	375380	421180	169760
P05106-2;P05106-3;P05106	P05106-2;P05106-3;P05106	1;1;1	1;1;1	1;1;1	Integrin beta-3	ITGB3	3	1	1	1	1.9	1.9	1.9	86.112	780	780;784;788	0.0044823	2.0863	3	TDTCMSSNGLLCSGR				True	256066		0	0	0	1261.5	1917.8	2522.6	0	0	2660.8	13912	0	0	2892.5	0	0	0	0	0	0	5699.6	0	0	0
P05114	P05114	2	2	2	Non-histone chromosomal protein HMG-14	HMGN1	1	2	2	2	14	14	14	10.659	100	100	0	8.877	5	KVSSAEGAAKEEPK;VSSAEGAAKEEPK				True;True	158083;300993		6293.9	11416	0	0	0	0	0	0	0	0	0	0	0	0	0	6201.5	0	0	0	0	0	0	0
P05120	P05120	4	4	4	Plasminogen activator inhibitor 2	SERPINB2	1	4	4	4	16.6	16.6	16.6	46.596	415	415	0	77.896	18	SLSSAINASTGNYLLESVNK;TGHGGPQFVADHPFLFLIMHK;TPVQMMYLR;YYSSEPQAVDFLECAEEAR				True;True;True;True	241364;259779;269095;322876		0	0	3615.9	2557.8	19838	14055	2836.3	2058	46060	63336	3540.3	4216.6	13670	3353.6	0	0	0	0	19899	30703	0	906.9	2272.3
P05121;P05121-2	P05121;P05121-2	12;10	12;10	12;10	Plasminogen activator inhibitor 1	SERPINE1	2	12	12	12	38.1	38.1	38.1	45.059	402	402;387	0	91.855	191	ELMGPWNKDEISTTDAIFVQR;EVPLSALTNILSAQLISHWK;FIINDWVK;HNPTGTVLFMGQVMEP;KPLENLGMTDMFR;LVQGFMPHFFR;MAPEEIIMDRPFLFVVR;QVDFSEVER;SDGSTVSVPMMAQTNK;TPFPDSSTHR;VFQQVAQASK;VFQQVAQASKDR				True;True;True;True;True;True;True;True;True;True;True;True	64924;73302;80581;119605;155000;188380;190694;221296;229787;268440;285026;285050		171870	232710	97576	145610	150370	140960	296100	285530	149760	126870	61826	52951	86992	78640	145830	104950	196130	145750	88471	86529	219940	216310	145160
P05141;P12236;P12235	P05141;P12236;P12235	2;2;1	2;2;1	1;1;0	ADP/ATP translocase 2;ADP/ATP translocase 2, N-terminally processed;ADP/ATP translocase 3;ADP/ATP translocase 3, N-terminally processed;ADP/ATP translocase 1	SLC25A5;SLC25A6;SLC25A4	3	2	2	1	7	7	3	32.852	298	298;298;298	0	3.4945	5	EQGVLSFWR;YFPTQALNFAFK				True;True	68186;313647		0	0	2088.1	0	1844.5	1821.3	0	0	43118	51869	0	0	0	0	0	0	0	2073.9	3453.7	8260.4	0	2993.5	0
P05198	P05198	13	13	13	Eukaryotic translation initiation factor 2 subunit 1	EIF2S1	1	13	13	13	53	53	53	36.112	315	315	0	111.97	137	ADIEVACYGYEGIDAVK;AGLNCSTENMPIK;ENAEVDGDDDAEEMEAK;ENAEVDGDDDAEEMEAKAED;GVFNVQMEPK;HAVSDPSILDSLDLNEDEREVLINNINRR;HVAEVLEYTKDEQLESLFQR;RPGYGAYDAFK;TAWVFDDK;TAWVFDDKYK;TEGLSVLSQAMAVIK;VVTDTDETELAR;YVMTTTTLER				True;True;True;True;True;True;True;True;True;True;True;True;True	4214;8795;66970;66986;111897;114726;122582;225841;254653;254655;256667;305394;322140		110360	69953	32760	28176	79980	78899	34111	18712	66717	72066	48695	66437	85563	97093	41338	15800	37930	28915	61793	57626	46964	48503	93407
Q15651-2;P05204;Q15651	Q15651-2;P05204;Q15651	1;1;1	1;1;1	1;1;1	High mobility group nucleosome-binding domain-containing protein 3;Non-histone chromosomal protein HMG-17	HMGN3;HMGN2	3	1	1	1	16.9	16.9	16.9	8.3774	77	77;90;99	0	4.7219	30	LSAKPAPPKPEPK				True	183522		69362	63586	14452	20399	6278.1	6159.7	48223	30122	1702.4	1702.9	26015	29531	23778	0	114750	107160	19124	10282	15995	22270	9180.3	9098.9	1858.6
P05362	P05362	9	9	9	Intercellular adhesion molecule 1	ICAM1	1	9	9	9	22	22	22	57.825	532	532	0	100.71	123	ASVSVTAEDEGTQR;DGTFPLPIGESVTVTR;DLEGTYLCR;GGSVLVTCSTSCDQPK;GTPMKPNTQATPP;LLGIETPLPK;TFLTVYWTPER;VELAPLPSWQPVGK;VTLNGVPAQPLGPR				True;True;True;True;True;True;True;True;True	22560;37343;40940;98073;110655;175731;258419;282329;302769		134250	96939	41616	43809	28077	22232	21159	61016	47833	60327	95650	79600	21836	34689	64084	47036	44381	18777	62634	50247	38359	48412	17954
P05386	P05386	4	3	3	60S acidic ribosomal protein P1	RPLP1	1	4	3	3	94.7	79.8	79.8	11.514	114	114	0	323.31	105	AAGVNVEPFWPGLFAK;ALANVNIGSLICNVGAGGPAPAAGAAPAGGPAPSTAAAPAEEK;ASVSELACIYSALILHDDEVTVTEDKINALIK;KEESEESDDDMGFGLFD				True;True;True;False	1137;13192;22539;148976	108	0	5298.4	197680	157830	221180	226570	186950	144830	362580	370530	105660	99948	201600	224060	81368	70437	225000	124590	237200	263170	558460	647050	739350
P05387;P05386-2	P05387	13;1	13;1	12;0	60S acidic ribosomal protein P2	RPLP2	2	13	13	12	97.4	97.4	82.6	11.665	115	115;89	0	323.31	535	ILDSVGIEADDDR;ILDSVGIEADDDRLNK;KEESEESDDDMGFGLFD;KILDSVGIEADDDRLNK;LASVPAGGAVAVSAAPGSAAPAAGSAPAAAEEK;LASVPAGGAVAVSAAPGSAAPAAGSAPAAAEEKK;LASVPAGGAVAVSAAPGSAAPAAGSAPAAAEEKKDEK;MRYVASYLLAALGGNSSPSAK;NIEDVIAQGIGK;RYVASYLLAALGGNSSPSAK;VISELNGK;VISELNGKNIEDVIAQGIGK;YVASYLLAALGGNSSPSAK				True;True;True;True;True;True;True;True;True;True;True;True;True	135801;135877;148976;152125;161129;161168;161189;196199;203592;227379;290262;290264;321727	109	862190	930800	1220200	1096700	1157100	1122500	763890	732770	962170	977920	1699600	1760300	1273800	1230200	1125600	1080000	396320	426130	1200800	1040800	1786100	1731700	2363800
P05388;P05388-2;Q8NHW5	P05388;P05388-2;Q8NHW5	18;17;11	18;17;11	18;17;11	60S acidic ribosomal protein P0;60S acidic ribosomal protein P0-like	RPLP0;RPLP0P6	3	18	18	18	64.4	64.4	64.4	34.273	317	317;255;317	0	323.31	459	AFLADPSAFVAAAPVAAATTAAPAAAAAPAK;AFLADPSAFVAAAPVAAATTAAPAAAAAPAKVEAK;AGAIAPCEVTVPAQNTGLGPEK;CFIVGADNVGSK;DMLLANKVPAAAR;EDLTEIRDMLLANK;EDLTEIRDMLLANKVPAAAR;EESEESDEDMGFGLFD;GHLENNPALEK;GNVGFVFTK;GNVGFVFTKEDLTEIR;GNVGFVFTKEDLTEIRDMLLANK;GTIEILSDVQLIK;IIQLLDDYPK;NVASVCLQIGYPTVASVPHSIINGYKR;TSFFQALGITTK;VEAKEESEESDEDMGFGLFD;VLALSVETDYTFPLAEK				True;True;True;True;True;True;True;True;True;True;True;True;True;True;True;True;True;True	7225;7261;7775;29205;43445;55560;55596;56984;98588;105201;105223;105249;110426;133630;212790;270598;281645;291472		236580	244840	208420	184310	354270	356810	50744	64664	411500	313390	328620	210740	343360	355270	177780	172730	87537	129580	215050	200990	486420	553880	855650
P05423	P05423	1	1	1	DNA-directed RNA polymerase III subunit RPC4	POLR3D	1	1	1	1	4.5	4.5	4.5	44.395	398	398	0	16.065	1	LAENACTLADLTEGQVGK				True	159603		0	0	0	0	9106.7	8836	0	0	0	9312.6	0	0	0	0	0	0	0	0	7514.2	0	0	0	10406
P05455	P05455	24	24	24	Lupus La protein	SSB	1	24	24	24	54.9	54.9	54.9	46.836	408	408	0	252.72	345	AELMEISEDKTK;AREETDKEEPASK;DANNGNLQLR;EDLHILFSNHGEIK;EGIILFK;EQIKLDEGWVPLEIMIK;EVTWEVLEGEVEK;EVTWEVLEGEVEKEALKK;FASDDEHDEHDENGATGPVKR;FSGDLDDQTCR;FSGDLDDQTCREDLHILFSNHGEIK;FVETPGQK;GSIFVVFDSIESAK;GSIFVVFDSIESAKK;ICHQIEYYFGDFNLPR;IIEDQQESLNK;IIEDQQESLNKWK;NKEVTWEVLEGEVEK;NKEVTWEVLEGEVEKEALK;QKLEEDAEMK;SKAELMEISEDKTK;SPSKPLPEVTDEYKNDVK;YKETDLLILFK;YKETDLLILFKDDYFAK				True;True;True;True;True;True;True;True;True;True;True;True;True;True;True;True;True;True;True;True;True;True;True;True	6081;20628;33074;55497;58705;68201;73632;73646;75983;85668;85684;87862;108907;108925;125865;132622;132633;204675;204680;218863;237917;244360;316447;316458		29288	42959	1188.4	7544	31116	30140	11494	15245	59122	48763	18753	1668.8	40359	41516	27032	43335	9553.7	11444	33535	32920	56646	71759	179140
P05556;P05556-2;P05556-5;P05556-4;P05556-3	P05556;P05556-2;P05556-5;P05556-4;P05556-3	25;23;23;23;23	25;23;23;23;23	25;23;23;23;23	Integrin beta-1	ITGB1	5	25	25	25	29.7	29.7	29.7	88.414	798	798;789;801;819;825	0	288.17	440	CDDLEALK;CDDLEALKK;DKLPQPVQPDPVSHCK;DNTNEIYSGK;FCECDNFNCDR;FQGQTCEMCQTCLGVCAEHK;GCPPDDIENPR;GEVFNELVGK;GICECGVCK;HCECSTDEVNSEDMDAYCR;KGCPPDDIENPR;KRDNTNEIYSGK;LKPEDITQIQPQQLVLR;LLVFSTDAGFHFAGDGK;LSEGVTISYK;NVLSLTNK;NVLSLTNKGEVFNELVGK;RDNTNEIYSGK;SAVTTVVNPK;SGEPQTFTLK;SLGTDLMNEMR;SLGTDLMNEMRR;SNGLICGGNGVCK;TVMPYISTTPAK;WDTGENPIYK				True;True;True;True;True;True;True;True;True;True;True;True;True;True;True;True;True;True;True;True;True;True;True;True;True	28431;28440;39932;44768;76224;84670;91884;94502;99401;114827;150035;156026;173649;177759;183902;213498;213528;222681;228580;234315;239772;239779;242881;274117;307995		502170	563060	339410	336190	284240	300940	255580	176190	332020	292110	381770	367480	316170	306480	194260	233620	341260	374630	323280	310010	221550	180820	188980
P05976-2;P05976;P08590	P05976-2;P05976;P08590	2;2;2	2;2;2	2;2;2	Myosin light chain 1/3, skeletal muscle isoform;Myosin light chain 3	MYL1;MYL3	3	2	2	2	10.7	10.7	10.7	16.684	150	150;194;195	0	19.196	73	EGNGTVMGAELR;VFDKEGNGTVMGAELR				True;True	59085;283971		381880	392300	245350	279440	133440	117130	225320	184130	179060	160020	437670	472700	212680	251750	204440	214680	152870	204330	604610	352250	167810	253510	249190
P05997	P05997	34	34	32	Collagen alpha-2(V) chain	COL5A2	1	34	34	32	33.2	33.2	31.6	144.91	1499	1499	0	323.31	528	DGEVGPSGPVGPPGLAGER;EGNPGPLGPIGPPGVR;GANDLDIK;GANDLDIKAEGNIR;GAPGKDGEVGPSGPVGPPGLAGER;GDPGTVGPPGPVGER;GEPGLVPVVTGIR;GEPGPHGIQGPIGPPGEEGKR;GFTGLQGLPGPPGPNGEQGSAGIPGPFGPR;GLTGNPGVQGPEGK;GMPGLPGPAGTPGK;GPEGPPGKPGEDGEPGR;GPPGPVGPSGK;GRPGPAGPPGSQGPR;GSQFAYGDHQSPNTAITQMTFLR;GSQGDPGRPGEPGLPGAR;GSSGDPGKPGEAGNAGVPGQR;GTQGPPGATGFPGSAGR;KTWWASK;LGPLGAPGEDGRPGPPGSIGIR;LGPQGAPGQR;NGNPGEVGFAGSPGAR;NSVGYMDDQAK;…				True;True;True;True;True;True;True;True;True;True;True;True;True;True;True;True;True;True;True;True;True;True;True;True;True;True;True;True;True;True;True;True;True;True	36364;59107;90716;90725;90953;92616;94007;94036;96704;103356;104090;105647;106473;108140;109379;109477;109557;110704;157201;169596;169603;202690;211816;220548;235080;241387;243639;254731;286726;286734;306521;316238;316248	211;1330;1387	491740	518500	398290	426670	194340	217220	1248300	1261100	87659	57448	200570	233690	165890	173040	825350	911640	617740	623090	146550	138220	336290	316290	94772
P06132	P06132	8	8	8	Uroporphyrinogen decarboxylase	UROD	1	8	8	8	30.8	30.8	30.8	40.786	367	367	0	54.752	59	AAQDFFSTCR;AAWGEETDYTPVWCMR;EAGLAPVPMIIFAK;GPSFPEPLREEQDLER;MEANGLGPQGFPELK;SPEACCELTLQPLR;SPEACCELTLQPLRR;YIANLGHGLYPDMDPEHVGAFVDAVHK				True;True;True;True;True;True;True;True	1773;2553;52579;106602;192053;243723;243729;315649		17093	15420	10955	16227	71755	38758	9990.7	0	31416	28431	3412	9727.6	46630	34432	16265	34455	27572	31199	14638	22869	36255	35931	19882
P06280	P06280	4	4	4	Alpha-galactosidase A	GLA	1	4	4	4	14.9	14.9	14.9	48.766	429	429	0	38.834	20	FDGCYCDSLENLADGYK;FMCNLDCQEEPDSCISEK;GVACNPACFITQLLPVKR;TPTMGWLHWER				True;True;True;True	76963;82679;111293;268837		11312	5685.1	0	0	27257	34295	5860.7	0	5753.3	4805.9	0	0	25974	20029	0	0	2257.6	3132.7	6380.9	11455	0	9038.2	11076
P06396-2;P06396-4;P06396-3;P06396	P06396-2;P06396-4;P06396-3;P06396	20;19;19;19	20;19;19;19	8;7;7;7	Gelsolin	GSN	4	20	20	8	38.2	38.2	22.6	80.64	731	731;739;742;782	0	290.06	321	AGALNSNDAFVLK;AGKEPGLQIWR;AQPVQVAEGSEPDGFWEALGGK;DSQEEEKTEALTSAK;DSQEEEKTEALTSAKR;EPGLQIWR;EVQGFESATFLGYFK;HVVPNEVVVQR;IEGSNKVPVDPATYGQFYGGDSYIILYNYR;NWRDPDQTDGLGLSYLSSHIANVER;QTQVSVLPEGGETPLFK;RTPITVVK;SEDCFILDHGK;SEDCFILDHGKDGK;TGAQELLR;TPSAAYLWVGTGASEAEK;VPFDAATLHTSTAMAAQHGMDDDGTGQK;VSNGAGTMSVSLVADENPFAQGALK;VVEHPEFLK;YIETDPANR				True;True;True;True;True;True;True;True;True;True;True;True;True;True;True;True;True;True;True;True	7853;8575;19994;47060;47075;67698;73344;123219;127868;214179;221096;226836;230889;230927;259287;268672;297790;300845;304168;315854		172800	149580	112940	119330	88284	101280	101380	131750	78409	114190	113570	104750	76688	100620	168930	100640	123270	104200	129120	142090	82831	99377	104640
P06454-2;P06454	P06454-2;P06454	2;2	2;2	2;2	Prothymosin alpha;Prothymosin alpha, N-terminally processed;Thymosin alpha-1	PTMA	2	2	2	2	21.8	21.8	21.8	12.074	110	110;111	0	128.17	33	EVVEEAENGR;SDAAVDTSSEITTK				True;True	73801;229222		720680	615800	274520	280760	125260	101400	136320	139460	187870	148550	571760	507770	190290	192890	387330	347190	133250	186190	299650	276220	155840	166860	113050
P06493;P06493-2;Q00536;Q9NYV4;Q9NYV4-2;Q14004-2;Q9NYV4-3;Q00536-2;Q00537;Q00537-2;Q07002-3;Q00536-3;Q07002;O94921;O94921-2;Q96Q40;Q96Q40-5;O94921-3;Q96Q40-3;Q96Q40-4;Q96Q40-6;Q00534;Q14004	P06493;P06493-2	17;13;1;1;1;1;1;1;1;1;1;1;1;1;1;1;1;1;1;1;1;1;1	17;13;1;1;1;1;1;1;1;1;1;1;1;1;1;1;1;1;1;1;1;1;1	15;12;0;0;0;0;0;0;0;0;0;0;0;0;0;0;0;0;0;0;0;0;0	Cyclin-dependent kinase 1	CDK1	23	17	17	15	66	66	59.6	34.095	297	297;240;496;1490;1481;1452;1273;570;523;523;504;502;474;469;451;435;429;423;400;384;345;326;1512	0	102.84	202	AFGIPIR;ALGTPNNEVWPEVESLQDYK;ALGTPNNEVWPEVESLQDYKNTFPK;DLKPQNLLIDDKGTIK;HKTTGQVVAMK;IGEGTYGVVYK;IRLESEEEGVPSTAIR;KPLFHGDSEIDQLFR;LADFGLAR;LESEEEGVPSTAIR;MALNHPYFNDLDNQIK;MLIYDPAKR;NLDENGLDLLSK;SPEVLLGSAR;VYTHEVVTLWYR;WKPGSLASHVK;YLDSIPPGQYMDSSLVK				True;True;True;True;True;True;True;True;True;True;True;True;True;True;True;True;True	7036;14534;14545;41466;117924;130435;141048;155011;159381;165414;190674;194684;205401;243788;307308;309352;317068		80876	78105	53035	34169	151640	146070	28880	29681	115580	126620	98840	86248	142780	158260	57670	86750	46562	49261	68968	87673	111890	97854	127970
P06576	P06576	19	19	19	ATP synthase subunit beta, mitochondrial	ATP5B	1	19	19	19	53.5	53.5	53.5	56.559	529	529	0	188.96	270	AHGGYSVFAGVGER;AIAELGIYPAVDPLDSTSR;EGNDLYHEMIESGVINLK;FLSQPFQVAEVFTGHMGK;FTQAGSEVSALLGR;IGLFGGAGVGK;IMDPNIVGSEHYDVAR;IMNVIGEPIDER;IMNVIGEPIDERGPIK;IPSAVGYQPTLATDMGTMQER;KGSITSVQAIYVPADDLTDPAPATTFAHLDATTVLSR;LVLEVAQHLGESTVR;TIAMDGTEGLVR;TREGNDLYHEMIESGVINLK;TVLIMELINNVAK;VALTGLTVAEYFR;VALVYGQMNEPPGAR;VLDSGAPIKIPVGPETLGR;VVDLLAPYAK				True;True;True;True;True;True;True;True;True;True;True;True;True;True;True;True;True;True;True	10151;10819;59068;82490;87179;130782;137764;138247;138260;139416;150746;187779;261905;270120;273845;277569;277595;292476;303904	145	121050	188490	63922	85579	159440	146010	211590	194800	159250	170450	104990	135290	92205	106660	203230	221740	89786	78745	137300	156660	85597	75969	111810
P06702	P06702	2	2	2	Protein S100-A9	S100A9	1	2	2	2	24.6	24.6	24.6	13.242	114	114	0	4.9525	5	LGHPDTLNQGEFK;NIETIINTFHQYSVK				True;True	169014;203685		0	0	2333.2	0	0	2191.8	1812.1	3888.6	0	0	0	0	0	0	0	0	24845	28819	0	0	0	0	8703.1
P06703	P06703	5	5	5	Protein S100-A6	S100A6	1	5	5	5	46.7	46.7	46.7	10.18	90	90	0	74.757	69	ACPLDQAIGLLVAIFHK;ELKELIQK;LMEDLDR;LMEDLDRNK;LQDAEIAR				True;True;True;True;True	3148;64443;178076;178094;181197		245730	326490	122500	56350	61020	66201	192030	198290	45931	34321	195450	85797	60644	50125	372200	208250	55417	58169	70783	72782	64985	89863	55630
P06730;P06730-3;P06730-2	P06730;P06730-3;P06730-2	5;5;5	5;5;5	5;5;5	Eukaryotic translation initiation factor 4E	EIF4E	3	5	5	5	21.7	21.7	21.7	25.097	217	217;237;248	0	10.985	52	EAVTHIGR;IAIWTTECENR;IVIGYQSHADTATK;TWQANLR;WLITLNK				True;True;True;True;True	54465;124649;144667;275415;309493		21172	11977	0	6741	12324	3786.2	10195	23716	7759.6	15429	2035.6	0	15261	23575	16656	31480	17020	37334	8820.7	4387.6	17762	35415	7663.8
P06733	P06733	36	36	10	Alpha-enolase	ENO1	1	36	36	10	78.1	78.1	15.9	47.168	434	434	0	323.31	1145	AAVPSGASTGIYEALELR;AAVPSGASTGIYEALELRDNDK;AAVPSGASTGIYEALELRDNDKTR;AGYTDKVVIGMDVAASEFFR;DATNVGDEGGFAPNILENK;DATNVGDEGGFAPNILENKEGLELLK;DYPVVSIEDPFDQDDWGAWQK;EGLELLK;FGANAILGVSLAVCK;FTASAGIQVVGDDLTVTNPK;FTASAGIQVVGDDLTVTNPKR;GNPTVEVDLFTSK;HIADLAGNSEVILPVPAFNVINGGSHAGNK;IDKLMIEMDGTENK;IEEELGSK;IGAEVYHNLK;KLNVTEQEK;KLNVTEQEKIDK;LAMQEFMILPVGAANFR;LAQANGWGVMVSHR;LMIEMDGTENK;LNVTEQEK;LNVTEQEKIDK;NFRNPL…				True;True;True;True;True;True;True;True;True;True;True;True;True;True;True;True;True;True;True;True;True;True;True;True;True;True;True;True;True;True;True;True;True;True;True;True	2398;2409;2460;10002;33338;33375;51037;58834;78834;86696;86722;104859;117094;126522;127453;129850;153917;153988;160383;160655;178368;179891;179914;201935;229052;233134;234327;234960;235022;261925;297173;304588;312051;314601;314623;316166	94;97;165;169;244;368	1105800	1221900	745570	745920	803490	828980	697040	597080	898780	1062300	818010	900780	993940	1031600	979810	1040300	775750	705940	1071900	1127600	992900	944330	919000
P06733-2	P06733-2	26	1	1	Alpha-enolase	ENO1	1	26	1	1	82.1	2.9	2.9	36.928	341	341	0.0022862	2.312	16	AGYTDKVVIGMDVAASEFFR;DATNVGDEGGFAPNILENK;DATNVGDEGGFAPNILENKEGLELLK;DYPVVSIEDPFDQDDWGAWQK;EGLELLK;FGANAILGVSLAVCK;FTASAGIQVVGDDLTVTNPK;FTASAGIQVVGDDLTVTNPKR;HIADLAGNSEVILPVPAFNVINGGSHAGNK;IEEELGSK;IGAEVYHNLK;LAMQEFMILPVGAANFR;LAQANGWGVMVSHR;MIEMDGTENK;NFRNPLAK;SCNCLLLK;SFIKDYPVVSIEDPFDQDDWGAWQK;SGETEDTFIADLVVGLCTGQIK;SGKYDLDFK;SGKYDLDFKSPDDPSR;VNQIGSVTESLQACK;VVIGMDVAASEFFR;YDLDFKSPDDPSR;YGKDATNV…				False;False;False;False;False;False;False;False;False;False;False;False;False;True;False;False;False;False;False;False;False;False;False;False;False;False	10002;33338;33375;51037;58834;78834;86696;86722;117094;127453;129850;160383;160655;193742;201935;229052;233134;234327;234960;235022;297173;304588;312051;314601;314623;316166	72;76;151;275	0	0	6679.7	16960	24597	24803	0	11039	5560.2	16615	20019	7040	42322	43839	0	0	0	0	0	30134	0	0	27407
P06737-2;P06737	P06737-2;P06737	21;21	18;18	17;17	Glycogen phosphorylase, liver form	PYGL	2	21	18	17	34.2	30.8	29.4	93.133	813	813;847	0	71.469	104	APNDFNLR;DFSELEPDKFQNK;DYYFALAHTVR;EYAQNIWNVEPSDLK;FSQFLETEYK;GIVGVENVAELKK;IDDVAALDKK;IGEDYVKDLSQLTK;INMAHLCIVGSHAVNGVAK;IRDGWQVEEADDWLR;LHSFLGDDVFLR;LITSVADVVNNDPMVGSK;MSLIEEEGSKR;NLAENISR;RWLLLCNPGLAELIAEK;SRPEFMLPVHFYGK;TFAYTNHTVLPEALER;VIFLENYR;VIPATDLSEQISTAGTEASGTGNMK;VLYPNDNFFEGK;YEYGIFNQK				True;True;True;True;True;True;True;True;True;True;True;True;True;False;True;True;True;False;True;False;True	18817;35777;51231;74406;86380;100710;126217;130284;138738;140746;170847;172418;196289;205134;227357;246210;257751;288960;290041;295749;313311		17380	8619.3	13553	9396.4	77816	73720	5818.5	3900.3	45977	40857	3785.1	9462.6	35502	35128	0	0	16575	20459	23009	39421	29681	23109	29909
P06744;P06744-2	P06744;P06744-2	16;15	16;15	12;11	Glucose-6-phosphate isomerase	GPI	2	16	16	12	36.9	36.9	30.1	63.146	558	558;569	0	323.31	311	AALTRDPQFQK;AVLHVALR;EWFLQAAK;FAAYFQQGDMESNGK;HFVALSTNTTK;KIEPELDGSAQVTSHDASTNGLINFIK;LFDANKDR;MIPCDFLIPVQTQHPIR;MIPCDFLIPVQTQHPIRK;NLVTEDVMR;TFTTQETITNAETAK;TFTTQETITNAETAKEWFLQAAK;TLAQLNPESSLFIIASK;VDHQTGPIVWGEPGTNGQHAFYQLIHQGTK;VFEGNRPTNSIVFTK;VWYVSNIDGTHIAK				True;True;True;True;True;True;True;True;True;True;True;True;True;True;True;True	1498;26166;74144;75314;116112;151900;165703;193882;193903;207080;258874;258893;264286;280294;284207;306354		171510	166680	127190	125720	150330	160900	96832	62439	115380	125470	85767	104170	196260	167730	78912	98517	203530	150010	190480	180510	125950	126440	245870
P06748;P06748-2;P06748-3	P06748;P06748-2;P06748-3	15;15;13	15;15;13	15;15;13	Nucleophosmin	NPM1	3	15	15	15	58.5	58.5	58.5	32.575	294	294;265;259	0	323.31	360	ADKDYHFK;ADKDYHFKVDNDENEHQLSLR;DELHIVEAEAMNYEGSPIK;GPSSVEDIK;GPSSVEDIKAK;LAADEDDDDDDEEDDDEDDDDDDFDDEEAEEKAPVKK;LLSISGK;LLSISGKR;MEDSMDMDMSPLRPQNYLFGCELK;MQASIEK;MSVQPTVSLGGFEITPPVVLR;MTDQEAIQDLWQWR;MTDQEAIQDLWQWRK;TVSLGAGAKDELHIVEAEAMNYEGSPIK;VDNDENEHQLSLR				True;True;True;True;True;True;True;True;True;True;True;True;True;True;True	4271;4287;35021;106730;106741;158949;177463;177464;192092;195619;196458;196565;196584;274394;280923	81;278	403250	405410	167850	140640	267440	284970	199330	257590	277740	335230	241580	180950	179980	205020	384430	391520	177750	157860	350320	328830	333290	385960	500030
P06753	P06753	13	1	1	Tropomyosin alpha-3 chain	TPM3	1	13	1	1	37.5	4.6	4.6	32.95	285	285	0	5.173	13	AADAEAEVASLNR;ALKDEEKMELQEIQLK;HIAEEADRKYEEVAR;IQLVEEELDR;IQLVEEELDRAQER;KLVIIEGDLER;KLVIIEGDLERTEER;LATALQK;LATALQKLEEAEKAADESER;LEEAEKAADESER;MELQEIQLK;RIQLVEEELDRAQER;YSQKEDKYEEEIK				True;False;False;False;False;False;False;False;False;False;False;False;False	512;14732;117207;140313;140371;154149;154166;161247;161249;164401;192510;224276;320757		0	0	0	0	0	0	0	0	59209	0	0	119670	0	0	0	0	11217	17939	0	54863	9463.7	0	0
P06753-2;P06753-5;P06753-3;P06753-6;P06753-4;P06753-7	P06753-2;P06753-5;P06753-3;P06753-6;P06753-4	25;24;22;22;21;9	18;17;15;15;14;8	13;12;10;10;9;3	Tropomyosin alpha-3 chain	TPM3	6	25	18	13	71.4	51.6	33.9	29.032	248	248;248;247;248;247;158	0	147.04	278	AGITTIEAVK;AGITTIEAVKR;ALKDEEKMELQEIQLK;AREQAEAEVASLNRR;CTKEEHLCTQR;EQAEAEVASLNR;EQAEAEVASLNRR;HIAEEADRKYEEVAR;IQLVEEELDR;IQLVEEELDRAQER;IQVLQQQADDAEER;IQVLQQQADDAEERAER;KIQVLQQQADDAEER;KIQVLQQQADDAEERAER;KLVIIEGDLER;KLVIIEGDLERTEER;LATALQK;LATALQKLEEAEKAADESER;LEEAEKAADESER;LMDQNLK;MELQEIQLK;MLDQTLLDLNEM;RIQLVEEELDRAQER;TIDDLEDKLK;YSQKEDKYEEEIK				True;True;True;True;True;True;True;False;False;False;True;True;True;True;True;True;False;False;False;True;True;True;False;True;True	8523;8528;14732;20631;31635;67934;67958;117207;140313;140371;140588;140593;152321;152326;154149;154166;161247;161249;164401;178058;192510;194588;224276;262058;320757	237	225860	215240	118380	135830	59449	68455	103770	126840	145550	153120	222200	211350	93353	101880	129680	111480	76911	86093	203660	198200	73105	79252	65444
P06756-3;P06756;P06756-2	P06756-3;P06756;P06756-2	15;15;14	15;15;14	15;15;14	Integrin alpha-V;Integrin alpha-V heavy chain;Integrin alpha-V light chain	ITGAV	3	15	15	15	19.4	19.4	19.4	111.13	1002	1002;1048;1012	0	94.077	88	AGTQLLAGLR;DYAKDDPLEFK;EPVGTCFLQDGTK;GATDIDKNGYPDLIVGAFGVDR;GGLMQCEELIAYLR;GGLMQCEELIAYLRDESEFRDK;IYIGDDNPLTLIVK;LEVSVDSDQKK;LNGFEVFAR;MFLLVGAPK;SHQWFGASVR;SQDIDADGQGFCQGGFSIDFTK;SSASFNVIEFPYK;STGLNAVPSQILEGQWAAR;YDPNVYSIK				True;True;True;True;True;True;True;True;True;True;True;True;True;True;True	9634;50189;67880;91142;97499;97500;146373;165591;179005;193052;236373;244914;246357;248786;312107		61335	41294	40176	56398	36361	48692	14265	16568	117020	99439	17394	27581	38943	41416	12471	6457.4	60064	38764	70191	43396	41321	20701	22379
P07093-2;P07093-3;P07093	P07093-2;P07093-3;P07093	10;10;9	10;10;9	10;10;9	Glia-derived nexin	SERPINE2	3	10	10	10	33.5	33.5	33.5	44	397	397;409;398	0	26.791	116	AKIEVSEDGTK;ASAATTAILIAR;FTAVAQTDLKEPLK;HNPTGAVLFMGQINKP;LVLVNAVYFK;NKDVFQCEVR;RVQVILPK;SENLHVSHILQK;SRPHDNIVISPHGIASVLGMLQLGADGR;VLGITDMFDSSK				True;True;True;True;True;True;True;True;True;True	12614;20953;86733;119594;187842;204601;227293;231979;246213;293239		46813	58762	17382	18641	63481	56034	54186	48087	32294	40877	9557.2	20395	40843	56613	36999	50284	38310	35055	15412	26714	36719	54851	46064
P07099	P07099	2	2	2	Epoxide hydrolase 1	EPHX1	1	2	2	2	9	9	9	52.948	455	455	0	21.389	5	EDDSIRPFKVETSDEEIHDLHQR;GGHFAAFEEPELLAQDIR				True;True	55186;97358		0	0	0	0	5166.8	4800.4	0	0	28750	18202	0	0	0	0	0	0	0	0	17791	0	0	0	0
P07108;P07108-3;P07108-2;P07108-4;P07108-5;P07108-6	P07108;P07108-3;P07108-2;P07108-4;P07108-5;P07108-6	2;2;2;2;2;1	2;2;2;2;2;1	2;2;2;2;2;1	Acyl-CoA-binding protein	DBI	6	2	2	2	41.4	41.4	41.4	10.044	87	87;88;104;129;148;123	0	5.8734	17	QATVGDINTERPGMLDFTGK;TKPSDEEMLFIYGHYK				True;True	216668;263954		28078	33624	35687	51478	4076.4	8056.7	19661	6867	0	0	25588	37615	0	25293	0	9392.8	30350	20894	39213	0	0	6891.9	4983.5
P07148	P07148	1	1	1	Fatty acid-binding protein, liver	FABP1	1	1	1	1	11	11	11	14.208	127	127	1	-2	2	YQLQSQENFEAFMK	+			True	319872	19	27873	29836	129850	22115	10478	497660	56091	0	66470	50633	0	22635	1580400	99633	15871	0	110100	86311	20800	117980	46043	0	0
P07195	P07195	11	10	10	L-lactate dehydrogenase B chain	LDHB	1	11	10	10	35	31.4	31.4	36.638	334	334	0	107.1	234	FIIPQIVK;GEMMDLQHGSLFLQTPK;GLTSVINQK;IHPVSTMVK;IVADKDYSVTANSK;LIAPVAEEEATVPNNK;LKDDEVAQLK;LKDDEVAQLKK;MVVESAYEVIK;SADTLWDIQK;VIGSGCNLDSAR				True;True;True;True;True;True;True;True;True;True;False	80612;93791;103466;132035;143938;171209;172596;172627;197719;227703;289060		365380	260700	186150	231370	170490	178430	197290	174550	191210	140000	204550	182300	253350	232130	253650	181650	224940	242650	194830	218860	188160	168540	248250
P07237	P07237	24	24	24	Protein disulfide-isomerase	P4HB	1	24	24	24	46.3	46.3	46.3	57.116	508	508	0	323.31	442	EADDIVNWLK;ENLLDFIK;FDEGRNNFEGEVTKENLLDFIK;HNQLPLVIEFTEQTAPK;IKPHLMSQELPEDWDKQPVK;ILEFFGLK;ILFIFIDSDHTDNQR;ITEFCHR;KSNFAEALAAHK;LGETYKDHENIVIAK;LITLEEEMTK;LKAEGSEIR;MDSTANEVEAVK;NFEDVAFDEK;NFEDVAFDEKK;NNFEGEVTKENLLDFIK;SNFAEALAAHK;THILLFLPK;TVIDYNGER;VDATEESDLAQQYGVR;VHSFPTLK;YKPESEELTAER;YQLDKDGVVLFK;YQLDKDGVVLFKK				True;True;True;True;True;True;True;True;True;True;True;True;True;True;True;True;True;True;True;True;True;True;True;True	51708;67290;76810;119635;135161;135960;136172;142666;156489;168547;172351;172562;191863;201378;201421;207846;242755;261280;273669;279887;288337;316564;319845;319856	425	250150	276860	150410	142320	124570	144790	207490	178000	178910	205220	197960	208740	142710	159970	238340	174330	138810	131190	238630	226170	108490	112970	73841
P07305;P07305-2	P07305;P07305-2	7;5	7;5	7;5	Histone H1.0;Histone H1.0, N-terminally processed	H1F0	2	7	7	7	28.4	28.4	28.4	20.863	194	194;177	0	87.312	122	GVGASGSFR;LVTTGVLK;MTENSTSAPAAKPK;RLVTTGVLK;TENSTSAPAAKPK;VGENADSQIK;YSDMIVAAIQAEK				True;True;True;True;True;True;True	111918;188922;196649;225167;257140;285959;320349	1;31	778670	700900	164780	196100	168540	168890	141580	73177	67773	70763	421660	523220	309230	376760	549960	520020	37766	16125	287780	303240	17649	11243	90763
P07339	P07339	4	4	4	Cathepsin D;Cathepsin D light chain;Cathepsin D heavy chain	CTSD	1	4	4	4	13.8	13.8	13.8	44.552	412	412	0	4.4709	8	AIGAVPLIQGEYMIPCEK;FDGILGMAYPR;ISVNNVLPVFDNLMQQK;LLDIACWIHHK				True;True;True;True	11254;76967;142253;174608		0	0	3471.7	0	0	19638	4634.5	0	49363	15433	0	0	5824.1	5276.9	0	0	21330	3894.2	12460	0	6406.5	5661.7	0
P07355;P07355-2;A6NMY6	P07355;P07355-2;A6NMY6	44;43;32	44;43;32	44;43;32	Annexin A2;Putative annexin A2-like protein	ANXA2;ANXA2P2	3	44	44	44	84.1	84.1	84.1	38.604	339	339;357;339	0	323.31	1388	AEDGSVIDYELIDQDAR;AEDGSVIDYELIDQDARDLYDAGVK;AEDGSVIDYELIDQDARDLYDAGVKR;AYTNFDAER;AYTNFDAERDALNIETAIK;AYTNFDAERDALNIETAIKTK;DALNIETAIK;DIISDTSGDFR;DIISDTSGDFRK;DLYDAGVK;DLYDAGVKR;ELASALK;EMYKTDLEKDIISDTSGDFR;GDLENAFLNLVQCIQNKPLYFADR;GLGTDEDSLIEIICSR;GTDVPKWISIMTER;GVDEVTIVNILTNR;KELASALK;KLMVALAK;LMVALAK;LSLEGDHSTPPSAYGSVK;QDIAFAYQR;RAEDGSVIDYELIDQDAR;RAEDGSVIDYELIDQDARDLYDAGVK;SALSGHLETVILGLLK;SE…				True;True;True;True;True;True;True;True;True;True;True;True;True;True;True;True;True;True;True;True;True;True;True;True;True;True;True;True;True;True;True;True;True;True;True;True;True;True;True;True;True;True;True;True	5260;5273;5293;27754;27820;27826;33000;38671;38715;43189;43193;63059;66967;92488;102272;110140;111600;149047;153834;178548;184625;217051;222247;222263;228204;232716;242125;242209;242643;249620;250867;252703;252773;252780;255758;255779;263760;267632;268147;268202;306956;309196;316601;316608	171;217	3249800	3829200	4850200	4630500	2462400	2408200	3293300	3277900	4030900	3809300	5784600	5936300	1733500	1633800	2168000	2141000	3248600	3015900	4748100	4757700	2836400	2835000	2461800
P07384	P07384	4	4	4	Calpain-1 catalytic subunit	CAPN1	1	4	4	4	7.4	7.4	7.4	81.889	714	714	0	23.806	13	APSDLYQIILK;LVFVHSAEGNEFWSALLEK;NYPATFWVNPQFK;YLGQDYEQLR				True;True;True;True	18993;187316;214608;317400		0	0	12460	15100	0	17684	0	0	47170	54648	10745	0	0	12835	0	0	12604	7098.4	7057.9	14287	0	0	0
P07437	P07437	25	5	5	Tubulin beta chain	TUBB	1	25	5	5	71.6	16.2	16.2	49.67	444	444	0	323.31	378	AILVDLEPGTMDSVR;ALTVPELTQQVFDAK;EVDEQMLNVQNK;FPGQLNADLR;FPGQLNADLRK;FWEVISDEHGIDPTGTYHGDSDLQLDR;GHYTEGAELVDSVLDVVR;GHYTEGAELVDSVLDVVRK;IMNTFSVVPSPK;IREEYPDR;ISEQFTAMFR;ISVYYNEATGGK;KLAVNMVPFPR;LAVNMVPFPR;LHFFMPGFAPLTSR;LTTPTYGDLNHLVSATMSGVTTCLR;MAVTFIGNSTAIQELFK;MAVTFIGNSTAIQELFKR;MSMKEVDEQMLNVQNK;NMMAACDPR;NSSYFVEWIPNNVK;SGPFGQIFRPDNFVFGQSGAGNNWAK;TAVCDIPPR;VSDTVVEPYNATLSVHQLVENTDETYCIDNEALYDICF…				False;True;False;False;False;True;False;False;False;False;False;True;False;False;False;False;True;True;False;False;False;False;False;False;False	11509;16469;72332;83914;84008;88806;99091;99238;138210;140807;141292;142345;152855;161603;170335;186462;191061;191115;196297;207324;211353;235276;254237;300086;318104	73;164;233;257;267;299;300;330;363;388	161340	231250	588710	539650	1536900	1461400	548470	415040	2234200	1959700	739970	578830	1451700	1314800	946630	603400	848700	877700	1050000	1182600	2383300	2205500	1365300
P07585;P07585-4;P07585-2;P07585-3	P07585;P07585-4	10;5;4;3	10;5;4;3	10;5;4;3	Decorin	DCN	4	10	10	10	33.1	33.1	33.1	39.746	359	359;172;250;212	0	69.896	129	DLPPDTTLLDLQNNK;ELHLDNNKLTR;ITEIKDGDFK;KASYSGVSLFSNPVQYWEIQPSTFR;NLHALILVNNK;SSGIENGAFQGMK;VPGGLAEHK;VSPGAFTPLVK;VVQCSDLGLDK;VVQCSDLGLDKVPK				True;True;True;True;True;True;True;True;True;True	42155;64230;142693;147598;205929;246882;297824;300859;305085;305116		245370	177970	56461	76117	72891	70895	469260	656870	13326	18713	21711	26526	57779	59500	236610	175780	220010	173310	16188	17499	73339	68119	25622
P07602;P07602-2;P07602-3	P07602;P07602-2;P07602-3	4;4;4	4;4;4	4;4;4	Prosaposin;Saposin-A;Saposin-B-Val;Saposin-B;Saposin-C;Saposin-D	PSAP	3	4	4	4	9.2	9.2	9.2	58.112	524	524;526;527	0	9.8294	18	GCSFLPDPYQK;GSAVWCQNVK;HCLQTVWNKPTVK;NVIPALELVEPIKK				True;True;True;True	91911;108292;114873;213356		7079.3	16836	9006	23457	3023.6	27168	63138	83698	0	4895.7	9778	11031	0	10947	6772.8	20173	58042	31631	6889.1	9933.9	39254	39371	4269.2
P07686	P07686	5	5	5	Beta-hexosaminidase subunit beta;Beta-hexosaminidase subunit beta chain B;Beta-hexosaminidase subunit beta chain A	HEXB	1	5	5	5	12.8	12.8	12.8	63.111	556	556	0	8.0365	11	GIAAQPLYAGYCNHENM;GSIVWQEVFDDKAK;LAPGTIVEVWK;PGPALWPLPLSVK;VLPEFDTPGHTLSWGK				True;True;True;True;True	99333;109002;160470;215207;294302		12914	0	0	32471	9255.7	16088	23765	24836	3920.4	0	6508.8	6567.6	6118.6	4610.5	0	8427.8	7522.3	9297.6	28974	18009	4572.7	12789	5401.6
P07737	P07737	12	12	8	Profilin-1	PFN1	1	12	12	8	74.3	74.3	58.6	15.054	140	140	0	223.43	336	CYEMASHLR;CYEMASHLRR;DSLLQDGEFSMDLR;DSPSVWAAVPGK;EGVHGGLINK;EGVHGGLINKK;SSFYVNGLTLGGQK;STGGAPTFNVTVTK;TDKTLVLLMGK;TFVNITPAEVGVLVGK;TFVNITPAEVGVLVGKDR;TLVLLMGK				True;True;True;True;True;True;True;True;True;True;True;True	31960;31981;46721;47024;59439;59460;246776;248654;255697;259006;259046;266663	86	651570	615310	486780	467110	300790	262060	179020	178250	690490	623490	503810	460960	384450	383040	313140	286300	433520	504640	668520	656510	334150	342570	325640
P07741;P07741-2	P07741;P07741-2	6;5	6;5	6;5	Adenine phosphoribosyltransferase	APRT	2	6	6	6	47.2	47.2	47.2	19.608	180	180;134	0	95.284	123	ADSELQLVEQR;AELEIQKDALEPGQR;DISPVLKDPASFR;IDYIAGLDSR;SFPDFPTPGVVFR;VVVVDDLLATGGTMNAACELLGR				True;True;True;True;True;True	4817;6062;39203;126897;233253;305746		19533	25564	16821	14960	34265	46332	10119	17462	31054	44706	12634	20514	95645	59184	43658	30266	27285	26203	30096	35740	56746	50007	79435
P07814	P07814	66	66	66	Bifunctional glutamate/proline--tRNA ligase;Glutamate--tRNA ligase;Proline--tRNA ligase	EPRS	1	66	66	66	58.9	58.9	58.9	170.59	1512	1512	0	323.31	883	AALLNQHYQVNFK;AIQGGTSHHLGQNFSK;AYVDDTPAEQMK;DNYSPGWK;DQDLEPGAPSMGAK;EAPCVLIYIPDGHTK;EENLADWYSQVITK;EKFAGGDYTTTIEAFISASGR;ERPTPSLNNNCTTSEDSLVLYNR;EVIPVNVPEAQEEMK;EVIPVNVPEAQEEMKEVAK;EYIPGQPPLSQSSDSSPTR;FAGGDYTTTIEAFISASGR;FDDTNPEKEKEDFEK;FNHWELK;FPPEASGYLHIGHAK;FVELPGAEMGK;GFFICDQPYEPVSPYSCK;GNAAWQEQLK;GSQFGQSCCLR;IDMSSNNGCMRDPTLYR;INEAVECLLSLK;IVQIPFCGEIDCEDWIKK;KAPKEDVDAAVK;KEENLADWYSQVITK;KGDII…				True;True;True;True;True;True;True;True;True;True;True;True;True;True;True;True;True;True;True;True;True;True;True;True;True;True;True;True;True;True;True;True;True;True;True;True;True;True;True;True;True;True;True;True;True;True;True;True;True;True;True;True;True;True;True;True;True;True;True;True;True;True;True;True;True;True	1395;11793;27836;44830;45507;53649;56950;62137;69149;73038;73042;74756;75577;76762;83437;84213;87831;95246;104207;109415;126641;138581;145141;147427;148926;150168;154124;155321;169995;179255;179297;179589;184894;186563;186762;192892;206647;208746;209494;210579;210898;217761;217841;223589;229098;238804;240407;241910;241937;251291;256851;260102;260384;261448;261693;262460;264110;271644;278119;27818…		50117	39328	33437	39223	96827	100140	5697.5	6101.1	114540	118270	36290	41408	69388	67731	19562	12344	29912	26385	50151	62048	41809	49720	71431
P07858	P07858	9	9	9	Cathepsin B;Cathepsin B light chain;Cathepsin B heavy chain	CTSB	1	9	9	9	34.5	34.5	34.5	37.821	339	339	0	46.302	93	DQGSCGSCWAFGAVEAISDR;EQWPQCPTIK;GQDHCGIESEVVAGIPR;ICEPGYSPTYK;ICEPGYSPTYKQDK;LCGTFLGGPKPPQR;SGVYQHVTGEMMGGHAIR;TDQYWEKI;VMFTEDLKLPASFDAR				True;True;True;True;True;True;True;True;True	45618;68920;107201;125760;125769;161917;235906;256024;295892		43062	57225	44672	49039	40693	65043	134070	123960	23840	17218	35386	47711	77919	44948	102360	64331	126670	120470	46623	41590	75226	103750	77521
P07900;P07900-2;Q58FG0;Q14568	P07900;P07900-2	55;55;8;7	35;35;4;1	35;35;4;1	Heat shock protein HSP 90-alpha	HSP90AA1	4	55	35	35	69.5	47.8	47.8	84.659	732	732;854;334;343	0	323.31	868	ADLINNLGTIAK;AFMEALQAGADISMIGQFGVGFYSAYLVAEK;ALLFVPR;APFDLFENR;APFDLFENRK;CLELFTELAEDKENYKK;DLVILLYETALLSSGFSLEDPQTHANR;DNSTMGYMAAK;DQVANSAFVER;EDQTEYLEER;EDQTEYLEERR;EGLELPEDEEEK;EGLELPEDEEEKK;EGLELPEDEEEKKK;EKYIDQEELNK;ELHINLIPNKQDR;ELISNSSDALDK;ELISNSSDALDKIR;EMLQQSK;FYEQFSK;GVVDSEDLPLNISR;HFSVEGQLEFR;HGLEVIYMIEPIDEYCVQQLK;HGLEVIYMIEPIDEYCVQQLKEFEGK;HIYYITGETK;HLEINPDHSIIETLR;HNDDEQYAWESSAGGSF…				False;False;True;True;True;True;True;True;True;False;False;False;False;False;False;True;True;True;False;True;False;False;True;True;True;True;False;True;True;True;False;True;True;True;True;True;True;True;True;True;True;True;False;True;True;False;True;True;False;False;False;False;False;True;True	4467;7389;15036;18382;18384;30122;42763;44655;46058;55828;55862;58838;58840;58856;62721;64180;64365;64415;66630;89210;112989;116085;116462;116480;117689;118190;119500;121490;121503;137970;141063;151290;151407;151485;163695;169092;169105;169237;188919;208515;222489;222507;241558;256085;263744;263907;263908;284584;289618;289668;313093;313149;315765;322947;322969	474;625	460090	437270	301940	341440	531110	584570	284260	263180	708930	805260	457820	390270	566340	563660	396290	340320	554960	478230	555510	535970	492440	509980	699500
P07910-2;P07910-4;P07910;P07910-3;P0DMR1;O60812;B7ZW38;B2RXH8;Q86SE5;Q86SE5-3	P07910-2;P07910-4;P07910;P07910-3	19;18;16;11;7;7;7;7;1;1	19;18;16;11;7;7;7;7;1;1	19;18;16;11;7;7;7;7;1;1	Heterogeneous nuclear ribonucleoproteins C1/C2	HNRNPC	10	19	19	19	52.9	52.9	52.9	32.337	293	293;250;306;226;293;293;293;293;291;304	0	323.31	408	ASNVTNKTDPR;GFAFVQYVNER;IVGCSVHK;KSDVEAIFSK;LKGDDLQAIKK;MIAGQVLDINLAAEPK;MYSYPAR;NDKSEEEQSSSSVK;QKVDSLLENLEK;QKVDSLLENLEKIEK;RSAAEMYGSSFDLDYDFQR;SAAEMYGSSFDLDYDFQR;SAAEMYGSSFDLDYDFQRDYYDR;SDVEAIFSK;SEEEQSSSSVKKDETNVK;VDSLLENLEK;VFIGNLNTLVVK;VFIGNLNTLVVKK;VPPPPPIAR				True;True;True;True;True;True;True;True;True;True;True;True;True;True;True;True;True;True;True	22229;94733;144465;156351;173195;193630;198101;200205;218940;218955;226605;227437;227458;230597;231164;281132;284560;284580;298106	74;104	472580	499270	227420	335780	196800	180290	354970	309970	209170	193690	528110	457060	252220	266400	724900	834960	192990	214700	259870	206850	605060	540700	375120
P07919	P07919	1	1	1	Cytochrome b-c1 complex subunit 6, mitochondrial	UQCRH	1	1	1	1	19.8	19.8	19.8	10.739	91	91	0	5.2774	4	SHTEEDCTEELFDFLHAR				True	236398		0	0	10194	0	7297	7136.9	7811.5	0	20411	30467	0	0	5205.7	0	0	0	9377	9104.8	41293	19421	0	9958.9	0
P07942	P07942	66	66	66	Laminin subunit beta-1	LAMB1	1	66	66	66	42.4	42.4	42.4	198.04	1786	1786	0	323.31	1092	AAQNSGEAEYIEK;AEMLLEEAKR;AEMLQNEAK;ALDPAFK;ALDPAFKIEDPYSPR;AMDLDQDVLSALAEVEQLSK;ATGQCLCLPNVIGQNCDR;CFICNSQDPYHETLNPDSHLIENVVTTFAPNR;CGGPGCGGLVTVAHNAWQK;CGNTIPDDDNQVVSLSPGSR;CKLNVEGEHCDVCK;CLYHTEGEHCQFCR;DILAQSPAAEPLK;DILAQSPAAEPLKNIGNLFEEAEK;DIRDPNFCER;DRVEDVMMER;DVTEMMAQVEVK;EALEEAEKAQVAAEK;EGFYDLSSEDPFGCK;EKYYYAVYDMVVR;ELAEQLEFIK;ELDSLQTEAESLDNTVK;ERVESLSQVEVILQHSAADIAR;GIETPQCDQSTGQCVCVEGVEGPR…				True;True;True;True;True;True;True;True;True;True;True;True;True;True;True;True;True;True;True;True;True;True;True;True;True;True;True;True;True;True;True;True;True;True;True;True;True;True;True;True;True;True;True;True;True;True;True;True;True;True;True;True;True;True;True;True;True;True;True;True;True;True;True;True;True;True	1883;6202;6224;13450;13453;16977;23656;29172;29291;29368;29900;30436;38764;38765;39084;46378;49665;53065;58476;62725;62819;63405;69265;99571;102825;104334;127206;139458;141726;141731;146749;147086;147849;157550;158048;170928;171823;174496;179843;182738;185242;199420;203872;212932;220494;224318;228702;228713;238977;254970;258589;264444;264477;264480;265434;268625;279927;282528;282917;312983;313374…		650750	530330	490970	576690	488400	520160	498080	516100	169520	220130	286920	263870	410350	429080	504000	471990	536800	560890	359970	351070	261520	239320	235200
P07947;P06241-3;P06241-2;P06241;P12931;P12931-2;P06239;P06239-3	P07947;P06241-3;P06241-2;P06241	5;3;3;3;2;2;1;1	5;3;3;3;2;2;1;1	5;3;3;3;2;2;1;1	Tyrosine-protein kinase Yes;Tyrosine-protein kinase Fyn	YES1;FYN	8	5	5	5	13.1	13.1	13.1	60.801	543	543;482;534;537;536;542;509;539	0	13.461	13	FQIINNTEGDWWEAR;LDNGGYYITTR;LIEDNEYTAR;NGYIPSNYVAPADSIQAEEWYFGK;WTAPEAALYGR				True;True;True;True;True	84766;163302;171531;203116;310337		33498	648470	19579	34679	9535.2	14865	6249.6	0	83046	51251	61878	22935	48671	27892	10560	9229.3	66481	69359	38288	22887	20618	0	16452
P07951-2;CON__Q3SX28;P07951;P07951-3	P07951-2;CON__Q3SX28;P07951;P07951-3	20;18;18;14	12;10;10;6	9;7;7;6	Tropomyosin beta chain	TPM2	4	20	12	9	54.2	42.3	37	32.989	284	284;284;284;248	0	61.168	72	AMKDEEKMELQEMQLK;ATDAEADVASLNR;ATDAEADVASLNRR;CKQLEEEQQALQK;EAQEKLEQAEK;HIAEDSDRKYEEVAR;IQLVEEELDR;IQLVEEELDRAQER;KATDAEADVASLNRR;KLVILEGELER;KLVILEGELERSEER;LATALQK;LATALQKLEEAEKAADESER;LEEAEKAADESER;LVILEGELER;MELQEMQLK;QLEEEQQALQKK;RIQLVEEELDRAQER;SLMASEEEYSTKEDKYEEEIK;TIDDLEETLASAK			+	True;True;True;True;True;True;False;False;True;False;True;False;False;False;False;True;True;False;True;True	17349;23117;23125;29928;53754;117159;140313;140371;147604;154199;154219;161247;161249;164401;187534;192538;219045;224276;240729;262094		157320	113290	48171	39863	16726	8586.1	59499	51967	31433	50364	86547	86162	41084	32388	26047	36359	46258	25384	86778	65599	26980	32407	20386
P07954-2;P07954	P07954-2;P07954	6;6	6;6	6;6	Fumarate hydratase, mitochondrial	FH	2	6	6	6	21.2	21.2	21.2	50.212	467	467;510	0	64.581	73	AAAEVNQDYGLDPK;AIEMLGGELGSK;IPVHPNDHVNK;IYELAAGGTAVGTGLNTR;SGLGELILPENEPGSSIMPGK;THTQDAVPLTLGQEFSGYVQQVK				True;True;True;True;True;True	250;11119;139506;146100;235038;261683		41144	45944	31479	16181	25408	16491	20302	19100	25287	30342	17026	19354	16342	32478	49991	38350	26184	25744	30537	22322	9002.3	28679	25682
P07996;P07996-2	P07996;P07996-2	48;43	48;43	13;11	Thrombospondin-1	THBS1	2	48	48	13	45.3	45.3	13.7	129.38	1170	1170;1085	0	323.31	1031	AGTLDLSLTVQGK;AQGYSGLSVK;AQLYIDCEK;AQLYIDCEKMENAELDVPIQSVFTR;CENTDPGYNCLPCPPR;CNYLGHYSDPMYR;DCVGDVTENQICNK;DDDYAGFVFGYQSSSR;DHSGQVFSVVSNGK;DNCQYVYNVDQR;DTDMDGVGDQCDNCPLEHNPDQLDSDSDR;FQDLVDAVR;FQMIPLDPK;FTGSQPFGQGVEHATANK;FVFGTTPEDILR;FYVVMWK;GFLLLASLR;GGVNDNFQGVLQNVR;GPDPSSPAFR;GTLLALER;GTSQNDPNWVVR;HIGWKDFTAYR;IEDANLIPPVPDDKFQDLVDAVR;IMADSGPIYDK;IMADSGPIYDKTYAGGR;IRLCNSPSPQMNGKPCEGEAR;KDHSGQVFSV…				True;True;True;True;True;True;True;True;True;True;True;True;True;True;True;True;True;True;True;True;True;True;True;True;True;True;True;True;True;True;True;True;True;True;True;True;True;True;True;True;True;True;True;True;True;True;True;True	9540;19583;19821;19828;29045;30808;34026;34396;38095;43822;47635;84536;84789;86928;87924;89547;96063;98142;105626;110574;110755;117410;127009;137717;137725;141044;148201;152183;158096;161973;161985;188236;192598;198869;207759;207775;218410;221741;223283;226040;228799;237649;254829;263320;263326;263510;266739;301917	174;1132	616820	598770	1040900	999380	695130	767670	526100	547640	846030	951780	748320	717010	533550	560500	417170	395200	650460	584440	722460	664210	298200	293640	367340
P08123	P08123	68	68	68	Collagen alpha-2(I) chain	COL1A2	1	68	68	68	74.6	74.6	74.6	129.31	1366	1366	0	323.31	1806	AGEDGHPGKPGRPGER;AGVMGPPGSR;AQPENIPAK;AQPENIPAKNWYR;AVILQGSNDVELVAEGNSR;DGNPGNDGPPGR;DYEVDATLK;EGLRGPR;EGPVGLPGIDGR;EGPVGLPGIDGRPGPIGPAGAR;EMATQLAFMR;FTYTVLVDGCSK;FTYTVLVDGCSKK;GAAGIPGGKGEK;GAAGLPGVAGAPGLPGPR;GAPGAVGAPGPAGATGDR;GAPGAVGAPGPAGATGDRGEAGAAGPAGPAGPR;GAPGPDGNNGAQGPPGPQGVQGGK;GDGGPPGMTGFPGAAGR;GEAGAAGPAGPAGPR;GEIGAVGNAGPAGPAGPR;GENGVVGPTGPVGAAGPAGPNGPPGPAGSR;GEPGAPGENGTPGQTGAR;GEPGLRGEI…				True;True;True;True;True;True;True;True;True;True;True;True;True;True;True;True;True;True;True;True;True;True;True;True;True;True;True;True;True;True;True;True;True;True;True;True;True;True;True;True;True;True;True;True;True;True;True;True;True;True;True;True;True;True;True;True;True;True;True;True;True;True;True;True;True;True;True;True	8092;9795;19962;19972;25971;36885;50443;58946;59165;59201;66222;87550;87602;89603;89605;90878;90893;90965;92368;93337;93740;93843;93985;94002;94025;94220;94241;94447;94517;94534;96299;98629;100125;102471;102959;103013;103563;105409;105415;106221;106233;106272;106291;106317;106532;106656;106672;106827;108378;112000;113088;114172;116591;123313;147733;184324;210651;210727;215221;223847;228342;240909…	93;447;785;1188;1250;1257;1279	4717700	4668000	2132300	2181700	1673500	1826600	11064000	11284000	464000	547580	1504500	1393700	1600100	1470800	7083700	6866300	5749800	4898300	862550	830390	2586400	2630300	527190
P08133;P08133-2	P08133;P08133-2	51;49	51;49	51;49	Annexin A6	ANXA6	2	51	51	51	66.9	66.9	66.9	75.872	673	673;641	0	323.31	1280	AINEAYKEDYHK;ALIEILATR;CLIEILASR;DAFVAIVQSVK;DAISGIGTDEK;DAYERDLEADIIGDTSGHFQK;DLEADIIGDTSGHFQK;DLIADLK;DLIADLKYELTGKFER;DLMTDLK;DLMTDLKSEISGDLAR;EAILDIITSR;EDAQVAAEILEIADTPSGDK;EDAQVAAEILEIADTPSGDKTSLETR;EEGGENLDQAREDAQVAAEILEIADTPSGDKTSLETR;EFIEKYDK;EIKDAISGIGTDEK;FMTILCTR;GELSGDFEK;GFGSDKEAILDIITSR;GLGTDEDTIIDIITHR;GSIHDFPGFDPNQDAEALYTAMK;GTVRPANDFNPDADAK;ILISLATGHREEGGENLDQAR;LILGLMMPPAHYDAK;…				True;True;True;True;True;True;True;True;True;True;True;True;True;True;True;True;True;True;True;True;True;True;True;True;True;True;True;True;True;True;True;True;True;True;True;True;True;True;True;True;True;True;True;True;True;True;True;True;True;True;True	11690;14640;30162;32560;32931;33637;40693;41266;41278;41889;41948;52909;55109;55139;56624;57459;60908;82909;93785;95814;102373;108959;111038;136552;171849;172538;187222;195115;196876;196903;204933;204940;220476;224253;231443;231481;231613;231658;231661;239172;239184;240026;241946;242070;249313;267258;267266;272090;308860;312919;320154	286;414;569	448950	562470	485260	477560	336190	334590	169470	155890	539900	523650	502290	579640	297730	280640	160390	108710	449510	422700	476130	467990	186360	184860	253810
P08134;P62745	P08134	8;2	1;0	1;0	Rho-related GTP-binding protein RhoC	RHOC	2	8	1	1	37.8	6.2	6.2	22.006	193	193;196	0.0013799	2.391	19	EVFEMATR;HFCPNVPIILVGNK;HFCPNVPIILVGNKK;ISAFGYLECSAK;KLVIVGDGACGK;LVIVGDGACGK;QVELALWDTAGQEDYDR;TCLLIVFSK				False;False;False;True;False;False;False;False	72732;115695;115728;141102;154242;187729;221374;254882		50756	89702	101500	103360	0	0	0	0	27294	30413	81233	91932	0	0	35818	24902	48049	104710	30427	67229	48958	67529	0
P08195-2;P08195-3;P08195;P08195-4	P08195-2;P08195-3;P08195;P08195-4	24;24;24;24	24;24;24;24	24;24;24;24	4F2 cell-surface antigen heavy chain	SLC3A2	4	24	24	24	51	51	51	57.944	529	529;568;630;661	0	323.31	428	ADLLLSTQPGREEGSPLELER;DDVAQTDLLQIDPNFGSKEDFDSLLQSAK;DLLLTSSYLSDSGSTGEHTK;EDFDSLLQSAK;EVELNELEPEKQPMNAASGAAMSLAGAEK;FTGLSKEELLK;GENSWFSTQVDTVATK;GLVLGPIHK;GQSEDPGSLLSLFR;GRLDYLSSLK;IGDLQAFQGHGAGNLAGLK;IKVAEDEAEAAAAAK;LDYLSSLK;LEPHEGLLLR;LKLEPHEGLLLR;LLTSFLPAQLLR;NQKDDVAQTDLLQIDPNFGSK;NQKDDVAQTDLLQIDPNFGSKEDFDSLLQSAK;SLLHGDFHAFSAGPGLFSYIR;VAEDEAEAAAAAK;VILDLTPNYR;VILDLTPNYRGENSWFSTQVDTVATK;WCSWSLSQ…				True;True;True;True;True;True;True;True;True;True;True;True;True;True;True;True;True;True;True;True;True;True;True;True	4509;34854;41802;55263;72638;86902;93940;103582;107789;108065;130149;135198;164057;165253;173338;177711;209538;209559;240532;276901;289566;289572;307803;310598		172970	180470	302350	305300	149030	196690	93760	142540	349480	384230	282150	273660	199490	194250	115530	85305	296500	315350	262230	265250	188410	203250	118680
P08237-3;P08237;P08237-2	P08237-3;P08237;P08237-2	10;10;9	9;9;9	9;9;9	ATP-dependent 6-phosphofructokinase, muscle type	PFKM	3	10	9	9	19.4	18.3	18.3	93.253	851	851;780;749	0	105.17	77	AIAVLTSGGDAQGMNAAVR;ALVFQPVAELKDQTDFEHR;DLQANVEHLVQK;GQIEEAGWSYVGGWTGQGGSK;IFANTPDSGCVLGMR;IMEIVDAITTTAQSHQR;SEWSDLLSDLQK;SGSHTVAVMNVGAPAAGMNAAVR;VTVLGHVQR;YEIDLDTSDHAHLEHITR				True;True;True;True;True;True;True;True;False;True	10872;16720;42178;107601;128703;137791;232757;235516;303377;312667		1448.4	2086.9	1996.3	0	12176	10904	0	0	21019	9896.3	2203.5	0	16590	11570	0	0	1338.9	0	7151.1	11049	8406.5	17555	18583
P08238;Q58FF7	P08238	61;23	61;23	34;9	Heat shock protein HSP 90-beta	HSP90AB1	2	61	61	34	80.1	80.1	51	83.263	724	724;597	0	323.31	1714	ADHGEPIGR;ADLINNLGTIAK;AFMEALQAGADISMIGQFGVGFYSAYLVAEK;AKFENLCK;ALLFIPR;APFDLFENK;APFDLFENKK;CLELFSELAEDKENYKK;DLVVLLFETALLSSGFSLEDPQTHSNR;DNSTMGYMMAK;EDQTEYLEER;EDQTEYLEERR;EGLELPEDEEEK;EGLELPEDEEEKK;EGLELPEDEEEKKK;EKYIDQEELNK;ELISNASDALDK;ELISNASDALDKIR;ELKIDIIPNPQER;EMLQQSK;EQVANSAFVER;FYEAFSK;GFEVVYMTEPIDEYCVQQLK;GFEVVYMTEPIDEYCVQQLKEFDGK;GVVDSEDLPLNISR;HFSVEGQLEFR;HLEINPDHPIVETLR;HNDDEQYAWES…				True;True;True;True;True;True;True;True;True;True;True;True;True;True;True;True;True;True;True;True;True;True;True;True;True;True;True;True;True;True;True;True;True;True;True;True;True;True;True;True;True;True;True;True;True;True;True;True;True;True;True;True;True;True;True;True;True;True;True;True;True	4118;4467;7389;12560;14990;18329;18351;30089;42767;44698;55828;55862;58838;58840;58856;62721;64246;64338;64464;66630;68886;89122;95203;95214;112989;116085;118145;119500;126395;127221;141063;151363;151504;156083;169118;169158;169247;169277;178393;188761;208556;215113;222410;222461;223566;225050;227017;237854;237858;241558;263907;263909;266602;284585;289618;289668;313093;313149;313184;315549;315765	466;513;617;620;621	1146200	1116200	1182900	1185500	1739500	1715600	969310	931100	1933600	1795200	1229300	1300300	1843100	1724200	1094700	1052700	1471900	1297900	1638300	1578000	1396100	1347600	1607400
P08243;P08243-2;P08243-3	P08243;P08243-2;P08243-3	12;12;10	12;12;10	12;12;10	Asparagine synthetase [glutamine-hydrolyzing]	ASNS	3	12	12	12	30.3	30.3	30.3	64.369	561	561;540;478	0	41.918	51	AMTEDGFLAVCSEAK;DTYGVRPLFK;EAFSDGITSVK;ELYLFDVLR;ETFEDSNLIPK;FENVNGYTNCCFGFHR;FSSYYLSLPPEMR;IGCLLSGGLDSSLVAATLLK;ILQEYVEHQVDDAMMANAAQK;LAVVDPLFGMQPIR;LFPGFEIETVK;VEPFLPGHYEVLDLKPNGK				True;True;True;True;True;True;True;True;True;True;True;True	17436;48402;52309;66150;71133;78013;86486;129952;137205;161672;166554;282583		6172.5	12615	6928.1	0	65701	30346	6437.3	11470	53305	32885	10660	17500	40762	28942	14478	5174.3	12065	9553	18162	20950	19679	28194	18265
P08253;P08253-3;P08253-2;P09237	P08253;P08253-3;P08253-2	36;33;30;1	36;33;30;1	36;33;30;1	72 kDa type IV collagenase;PEX	MMP2	4	36	36	36	65	65	65	73.881	660	660;610;584;267	0	323.31	694	AFQVWSDVTPLR;AVFFAGNEYWIYSASTLER;CGNPDVANYNFFPR;DGLLAHAFAPGTGVGGDSHFDDDELWTLGEGQVVR;DKPMGPLLVATFWPELPEK;ELAVQYLNTFYGCPK;ESCNLFVLK;ESCNLFVLKDTLK;ESCNLFVLKDTLKK;FFGLPQTGDLDQNTIETMR;FPFLFNGK;FPGDVAPK;FQGTSYDSCTTEGR;GEIFFFKDR;GYPKPLTSLGLPPDVQR;IDAVYEAPQEEK;IHDGEADIMINFGR;IIGYTPDLDPETVDDAFAR;KMDPGFPK;LIADAWNAIPDNLDAVVDLQGGGHSYFFK;LSQDDIK;MWCATTANYDDDRK;QDIVFDGIAQIR;SDGFLWCSTTYNFEK;SDGFLWCSTTYNFEKDGK;T…				True;True;True;True;True;True;True;True;True;True;True;True;True;True;True;True;True;True;True;True;True;True;True;True;True;True;True;True;True;True;True;True;True;True;True;True	7438;25510;29350;36669;40071;63138;69368;69388;69400;78553;83762;83768;84674;93715;114231;126143;131471;132899;154351;171052;184854;197840;217105;229609;229624;255639;276084;279769;307636;307650;307932;308093;314201;314213;314745;314758	97	586090	569310	709830	738130	501460	515020	1918100	1679400	337840	350930	420480	509240	376070	351550	1175300	994850	1515900	1289400	462880	525330	801590	795810	279370
P08294	P08294	6	6	6	Extracellular superoxide dismutase [Cu-Zn]	SOD3	1	6	6	6	37.1	37.1	37.1	25.851	240	240	0	67.167	82	AGLAASLAGPHSIVGR;AVVVHAGEDDLGR;LACCVVGVCGPGLWER;RDDDGALHAACQVQPSATLDAAQPR;VTEIWQEVMQR;VTGVVLFR				True;True;True;True;True;True	8750;26995;159198;222568;302096;302380		116310	43818	2279.7	4475.2	1424	32380	334940	203440	1842.1	10153	24797	38302	29562	10336	240190	239790	172440	128120	24972	0	65898	69954	21653
P08473	P08473	6	6	6	Neprilysin	MME	1	6	6	6	13.3	13.3	13.3	85.513	750	750	0	35.6	20	DLQNLMSWR;EKVDKDEWISGAAVVNAFYSSGR;FIMDLVSSLSR;IIGTLQNSAEFSEAFHCR;LLPDIYGWPVATENWEQK;NFNKDGDLVDWWTQQSASNFK				True;True;True;True;True;True	42261;62600;80662;132871;176850;201839		0	0	3676.5	2590.9	7107.2	2287.1	0	0	64600	47961	0	0	6771.7	12412	0	0	6936.7	16995	34547	5811	7500.9	13227	8837.8
P08572	P08572	15	15	15	Collagen alpha-2(IV) chain;Canstatin	COL4A2	1	15	15	15	13.5	13.5	13.5	167.55	1712	1712	0	60.25	60	AGFPGLPGSPGAR;EGFPGPPGFIGPR;FSTMPFLYCNPGDVCYYASR;GDPGPPGPPPVILPGMK;GEQGFMGNTGPTGAVGDRGPK;GIPGFAGADGGPGPR;GLDGYQGPDGPR;GLPGEVLGAQPGPR;GVSGFPGADGIPGHPGQGGPR;HSQTDQEPMCPVGMNK;IAVQPGTVGPQGR;KFDVPCGGR;LWSGYSLLYFEGQEK;RGPPGAPGEMGPQGPPGEPGFR;SVSIGYLLVK				True;True;True;True;True;True;True;True;True;True;True;True;True;True;True	8264;58444;86530;92607;94180;100104;101650;102878;112712;121615;125427;149536;189336;223860;251006		98060	19431	17908	12889	18898	11749	183330	240950	2616.6	3252.7	11688	8488.8	9830.2	24001	31632	60770	106030	140180	31262	26971	107950	132490	44999
P08579	P08579	6	5	4	U2 small nuclear ribonucleoprotein B	SNRPB2	1	6	5	4	30.2	27.1	19.6	25.486	225	225	0	12.398	16	DALQGFK;ELGSSTNALR;HDIAFVEFENDGQAGAAR;LVPGRHDIAFVEFENDGQAGAAR;MDIRPNHTIYINNMNDK;TVEQTATTTNK				False;True;True;True;True;True	33029;64146;115030;188214;273305		8506.4	6143.6	0	7045.5	18813	19310	10949	0	10493	6340.5	0	0	9500.1	22491	14398	27787	29332	21509	18955	9962.2	28195	49013	8576.4
P08603;P08603-2;Q03591;Q02985-2;Q02985	P08603	28;12;2;1;1	28;12;2;1;1	28;12;2;1;1	Complement factor H	CFH	5	28	28	28	33	33	33	139.09	1231	1231;449;330;269;330	0	138.37	172	AGEQVTYTCATYYK;AVYTCNEGYQLLGEINYR;CFEGFGIDGPAIAK;DGWSAQPTCIK;ECDTDGWTNDIPICEVVK;EIMENYNIALR;HGGLYHENMR;IVSSAMEPDREYHFGQAVR;KGEWVALNPLRK;LGYVTADGETSGSITCGK;LSYTCEGGFR;NTEILTGSWSDQTYPEGTQAIYK;RPCGHPGDTPFGTFTLTGGNVFEYGVK;RPYFPVAVGK;SCDIPVFMNAR;SCDNPYIPNGDYSPLR;SIDVACHPGYALPK;SLGNVIMVCR;SPDVINGSPISQK;SSIDIENGFISESQYTYALK;SSNLIILEEHLK;TDCLSLPSFENAIPMGEK;TGESVEFVCK;TTCWDGKLEYPTCAK;VSVLCQENYLIQEGEEITCK;…				True;True;True;True;True;True;True;True;True;True;True;True;True;True;True;True;True;True;True;True;True;True;True;True;True;True;True;True	8163;27012;29167;37732;54808;61254;116363;145377;150448;170140;185280;212228;225623;226352;228780;228789;236675;239677;243721;247143;247387;255340;259545;271434;301229;310092;310194;310268		60405	94594	22570	27961	107370	47057	331180	294470	2343.6	1456.1	4382.5	9620.3	76097	66740	149500	153500	187060	186110	6206.8	25911	75668	88527	3607.6
P08621;P08621-2;P08621-3;P08621-4	P08621;P08621-2;P08621-3	24;23;13;10	24;23;13;10	23;22;12;10	U1 small nuclear ribonucleoprotein 70 kDa	SNRNP70	4	24	24	23	57	57	53.5	51.556	437	437;428;166;341	0	279.84	443	DMYMESEGGDGYLAPENGYLMEAAPE;DPIPYLPPLEK;DPIPYLPPLEKLPHEK;EFEDPRDAPPPTR;EFEVYGPIKR;GGADVNIR;GGGGDMAEPSEAGDAPPDDGPPGELGPDGPDGPEEK;GGGGGQDNGLEGLGNDSR;GYAFIEYEHER;GYAFIEYEHERDMHSAYK;HHNQPYCGIAPYIR;IHMVYSK;MWDPHNDPNAQGDAFK;QQEVETELK;REFEVYGPIKR;RGGADVNIR;RLGGGLGGTR;RLGGGLGGTRR;RQQEVETELK;RVLVDVER;TQFLPPNLLALFAPR;VLVDVER;VNYDTTESK;YDERPGPSPLPHR				True;True;True;True;True;True;True;True;True;True;True;True;True;True;True;True;True;True;True;True;True;True;True;True	43620;45130;45133;57292;57353;96847;97089;97124;113578;113586;116965;132021;197881;220068;222983;223633;224861;224864;226540;227221;295526;297533;311917	88	290840	230450	152070	124820	73422	122910	196820	208160	88300	60952	200990	254420	167560	131830	325100	258890	106570	76889	178160	157180	267960	302260	288530
P08648	P08648	15	15	15	Integrin alpha-5;Integrin alpha-5 heavy chain;Integrin alpha-5 light chain	ITGA5	1	15	15	15	21.3	21.3	21.3	114.54	1049	1049	0	224.64	158	AGASLWGGLR;AHGSSILACAPLYSWR;AQLKPPATSDA;CPEAECFR;DLDGNGYPDLIVGSFGVDK;EHQPFSLQCEAVYK;ILEYAPCR;LLESSLSSSEGEEPVEYK;LLVCDLGNPMK;PSQVLQPLWAASHTPDFFGSALR;QATLTQTLLIQNGAR;SDFSWAAGQGYCQGGFSAEFTK;SLQWFGATVR;SSASSGPQILK;VYVYLQHPAGIEPTPTLTLTGHDEFGR				True;True;True;True;True;True;True;True;True;True;True;True;True;True;True	7910;10177;19756;30878;40560;60012;136150;175419;177729;215747;216654;229514;241213;246365;307444		229840	162150	201900	148090	194620	179050	126210	133040	242730	346870	217470	161540	136230	143570	99474	74187	154900	111210	201180	186960	118450	89764	107090
P08670;P17661;P41219;P41219-2;Q16352;P07197-2;P07197;P07196;P12036-2;P12036	P08670	55;6;5;5;2;2;2;1;1;1	55;6;5;5;2;2;2;1;1;1	52;4;3;3;2;2;2;1;1;1	Vimentin	VIM	10	55	55	52	80.3	80.3	77	53.651	466	466;470;470;471;499;540;916;543;963;1026	0	323.31	1599	DGQVINETSQHHDDLE;DNLAEDIMR;EEAENTLQSFR;EEAENTLQSFRQDVDNASLAR;EKLQEEMLQR;EKLQEEMLQREEAENTLQSFR;EMEENFAVEAANYQDTIGR;ETNLDSLPLVDTHSK;ETNLDSLPLVDTHSKR;EYQDLLNVK;FADLSEAANR;FADLSEAANRNNDALR;FANYIDK;FANYIDKVR;FLEQQNK;HLREYQDLLNVK;ILLAELEQLK;ILLAELEQLKGQGK;ISLPLPNFSSLNLR;KLLEGEESR;KVESLQEEIAFLK;KVESLQEEIAFLKK;LGDLYEEEMR;LGDLYEEEMRELR;LLEGEESR;LLQDSVDFSLADAINTEFK;LQDEIQNMK;LQDEIQNMKEEMAR;LQEEMLQR;LQEEMLQ…				True;True;True;True;True;True;True;True;True;True;True;True;True;True;True;True;True;True;True;True;True;True;True;True;True;True;True;True;True;True;True;True;True;True;True;True;True;True;True;True;True;True;True;True;True;True;True;True;True;True;True;True;True;True;True	37069;44210;56194;56210;62414;62465;66458;71497;71562;74906;75433;75467;75835;75878;81627;118840;136654;136688;141889;153730;157588;157675;167437;167495;175142;177142;181265;181292;181455;181501;181519;190653;190654;192918;206562;217261;217540;220417;221300;221305;221677;221697;226557;226575;226581;241836;246163;252912;267161;276273;282492;282499;282832;282864;283094	154;183;193;347;391	1417800	1417300	1012900	1062300	778650	787770	1161500	1086500	887940	874200	1257300	1366900	1060900	1036200	1173300	1041300	779090	704240	1262400	1298000	746600	730900	975710
P08708	P08708	12	12	12	40S ribosomal protein S17	RPS17	1	12	12	12	65.9	65.9	65.9	15.55	135	135	0	323.31	376	DNYVPEVSALDQEIIEVDPDTK;DNYVPEVSALDQEIIEVDPDTKEMLK;IAGYVTHLMK;LGNDFHTNK;LGNDFHTNKR;LLDFGSLSNLQVTQPTVGMNFK;LQEEERER;RDNYVPEVSALDQEIIEVDPDTK;RDNYVPEVSALDQEIIEVDPDTKEMLK;RVCEEIAIIPSKK;VCEEIAIIPSK;VCEEIAIIPSKK				True;True;True;True;True;True;True;True;True;True;True;True	44860;44893;124489;169386;169412;174587;181427;222691;222703;226919;279340;279406	58;126	212610	170040	98215	89342	145670	168000	108160	127550	193040	152590	247170	196190	239520	238790	231220	239420	41293	56448	166440	177340	524840	647680	567560
P08754	P08754	12	7	7	Guanine nucleotide-binding protein G(k) subunit alpha	GNAI3	1	12	7	7	35.9	20.9	20.9	40.532	354	354	0	70.445	116	DGGVQACFSR;EIYTHFTCATDTK;EYQLNDSASYYLNDLDR;IIHEDGYSEDECK;IIHEDGYSEDECKQYK;ISQSNYIPTQQDVLR;LFDSICNNK;LLLLGAGESGK;MFDVGGQR;SREYQLNDSASYYLNDLDR;TTGIVETHFTFK;WFTETSIILFLNKK				True;False;True;True;True;True;False;False;False;True;False;True	36463;61854;74982;132948;132967;142108;165814;176426;192829;246000;271834;308369		97954	104340	79489	86603	94893	101270	15280	2869.6	157450	155560	100300	67143	64222	83840	18409	17553	73129	65828	107550	96375	27357	13211	54351
P08758	P08758	25	25	25	Annexin A5	ANXA5	1	25	25	25	68.1	68.1	68.1	35.936	320	320	0	323.31	706	ADAETLRK;DLLDDLK;DLLDDLKSELTGK;DLLDDLKSELTGKFEK;ETSGNLEQLLLAVVK;FITIFGTR;GAGTDDHTLIR;GLGTDEESILTLLTSR;GTVTDFPGFDER;GTVTDFPGFDERADAETLR;GTVTDFPGFDERADAETLRK;KNFATSLYSMIK;LIVALMKPSR;LYDAYELK;NFATSLYSMIK;NFATSLYSMIKGDTSGDYKK;QEISAAFK;QVYEEEYGSSLEDDVVGDTSGYYQR;SEIDLFNIR;SEIDLFNIRK;SELTGKFEK;SIPAYLAETLYYAMK;VFDKYMTISGFQIEETIDR;VLTEIIASR;WGTDEEKFITIFGTR				True;True;True;True;True;True;True;True;True;True;True;True;True;True;True;True;True;True;True;True;True;True;True;True;True	3427;41528;41544;41549;71678;80909;90239;102408;111093;111125;111176;154480;172442;189478;201293;201331;217353;221954;231375;231425;231802;237167;283973;295169;308903	299	1137500	1192400	2017700	1971200	993230	964600	787110	809120	1812300	1693400	2595300	2729400	833520	739610	682240	592310	1188200	1197400	1893300	1911000	796020	782660	1028200
P08865	P08865	20	20	20	40S ribosomal protein SA	RPSA	1	20	20	20	64.1	64.1	64.1	32.854	295	295	0	323.31	552	ADHQPLTEASYVNLPTIALCNTDSPLR;AIVAIENPADVSVISSR;DPEEIEKEEQAAAEK;EHPWEVMPDLYFYR;EHPWEVMPDLYFYRDPEEIEKEEQAAAEK;FAAATGATPIAGR;FLAAGTHLGGTNLDFQMEQYIYK;FLAAGTHLGGTNLDFQMEQYIYKR;FTPGTFTNQIQAAFR;FTPGTFTNQIQAAFREPR;GAHSVGLMWWMLAR;KSDGIYIINLK;KSDGIYIINLKR;LLVVTDPR;RKSDGIYIINLK;SDGIYIINLK;SDGIYIINLKR;SGALDVLQMK;SGALDVLQMKEEDVLK;YVDIAIPCNNK				True;True;True;True;True;True;True;True;True;True;True;True;True;True;True;True;True;True;True;True	4152;12261;44922;59936;59949;75259;81261;81282;87095;87139;90484;156222;156258;177904;224580;229698;229744;233688;233712;321909	10;174;177	524290	371180	629900	518660	1544100	1419400	495940	467160	790130	918670	723750	836110	1285000	1284800	711560	887240	454770	444850	752110	805110	1269200	1355100	1864900
P09012	P09012	7	7	6	U1 small nuclear ribonucleoprotein A	SNRPA	1	7	7	6	30.9	30.9	28.4	31.279	282	282	0	96.01	127	AVPETRPNHTIYINNLNEK;AVQGGGATPVVGAVQGPVPGMPPMTQAPR;DALQGFK;EVSSATNALR;KAVQGGGATPVVGAVQGPVPGMPPMTQAPR;SMQGFPFYDKPMR;TDSDIIAK				True;True;True;True;True;True;True	26387;26494;33029;73517;147774;242565;256047		54616	51132	22381	70878	54205	62342	60093	74531	27233	40781	74389	43569	126970	69748	108300	84352	26222	47408	100460	83859	255550	268130	124050
P09104-2;P09104	P09104-2;P09104	8;8	5;5	4;4	Gamma-enolase	ENO2	2	8	5	4	29.4	15.3	13.3	42.707	391	391;434	0	31.927	60	AAVPSGASTGIYEALELR;ACNCLLLK;FGANAILGVSLAVCK;GNPTVEVDLYTAK;IEEELGDEAR;LAQENGWGVMVSHR;SGETEDTFIADLVVGLCTGQIK;VNQIGSVTEAIQACK				False;True;False;True;True;True;False;True	2398;3097;78834;104874;127420;160726;234327;297157		74951	123360	59073	74704	13491	117860	78230	84502	38526	50065	122340	104430	29809	122720	60898	118510	38732	44871	110060	99165	46217	69308	171540
P09132;P09132-2	P09132	5;2	5;2	5;2	Signal recognition particle 19 kDa protein	SRP19	2	5	5	5	38.2	38.2	38.2	16.156	144	144;110	0	31.052	41	FICIYPAYLNNK;FICIYPAYLNNKK;QEDGSLCLVQFPSRK;SVMLYAAEMIPK;TGGADQSLQQGEGSK				True;True;True;True;True	80416;80434;217327;250661;259633		13814	7201.6	6782.3	0	20462	13622	0	4771.3	3091.1	19076	10301	8229.7	15068	8232	5694.5	6342.1	4678.3	6712.7	12917	9646.1	28559	20832	81875
P09211	P09211	10	10	10	Glutathione S-transferase P	GSTP1	1	10	10	10	69.5	69.5	69.5	23.356	210	210	0	304.08	216	AFLASPEYVNLPINGNGK;AFLASPEYVNLPINGNGKQ;ALPGQLKPFETLLSQNQGGK;ASCLYGQLPK;DQQEAALVDMVNDGVEDLR;FQDGDLTLYQSNTILR;MLLADQGQSWKEEVVTVETWQEGSLK;PPYTVVYFPVR;TLGLYGKDQQEAALVDMVNDGVEDLR;YISLIYTNYEAGKDDYVK				True;True;True;True;True;True;True;True;True;True	7292;7316;15452;21177;45947;84464;194717;215576;265031;316126	20	50881	150810	120240	118620	150530	152070	50058	44636	296460	233790	94913	93340	137130	140010	118570	98561	131590	106620	252830	213950	107110	123730	139150
P09234	P09234	2	2	2	U1 small nuclear ribonucleoprotein C	SNRPC	1	2	2	2	18.9	18.9	18.9	17.394	159	159	0	37.645	30	FYCDYCDTYLTHDSPSVR;WMEEQAQSLIDK				True;True	89100;309791		6281.4	30805	21891	18087	4775	15707	21003	17678	12692	2732.9	38181	30892	32249	17440	16498	12244	30753	13616	50496	26709	55098	52364	34314
P09382	P09382	11	11	11	Galectin-1	LGALS1	1	11	11	11	76.3	76.3	76.3	14.716	135	135	0	314.76	327	ACGLVASNLNLKPGECLR;DGGAWGTEQR;DSNNLCLHFNPR;FNAHGDANTIVCNSK;FPNRLNLEAINYMAADGDFK;LNLEAINYMAADGDFK;LNLEAINYMAADGDFKIK;LPDGYEFK;LPDGYEFKFPNR;SFVLNLGK;VRGEVAPDAK				True;True;True;True;True;True;True;True;True;True;True	2979;36428;46970;83199;84204;179223;179240;180183;180186;233440;299727	121	1138800	863770	798320	730050	600150	593410	495690	437280	1161500	1173800	824700	841120	554060	614040	578360	552670	710040	628180	839750	932600	413650	414250	378750
P09417;P09417-2	P09417;P09417-2	3;2	3;2	3;2	Dihydropteridine reductase	QDPR	2	3	3	3	19.7	19.7	19.7	25.789	244	244;213	0	32.662	26	GAVHQLCQSLAGK;MTDSFTEQADQVTAEVGK;NRPSSGSLIQVVTTEGR				True;True;True	91503;196594;210475		0	0	0	0	31280	27959	0	0	20654	555.96	4946.5	9340.5	17257	16979	0	0	5188.4	2349	13697	14418	7332.3	9123.7	21440
P09429;B2RPK0	P09429	8;3	6;2	6;2	High mobility group protein B1	HMGB1	2	8	6	6	44.2	34.4	34.4	24.893	215	215;211	0	26.736	59	HPDASVNFSEFSKK;IKGEHPGLSIGDVAK;KHPDASVNFSEFSKK;LGEMWNNTAADDKQPYEK;MSSYAFFVQTCR;RPPSAFFLFCSEYRPK;TYIPPKGETK;YEKDIAAYR				True;True;True;True;False;True;True;False	119736;135008;151455;168465;196393;226141;276089;312807		33032	23066	25378	7611.9	61519	49780	24539	9577.5	89740	59743	20732	0	37922	34635	14275	8313.7	42960	5832.2	96493	80074	44211	6212.6	131070
P09486	P09486	11	11	11	SPARC	SPARC	1	11	11	11	51.5	51.5	51.5	34.632	303	303	0	65.093	137	APLIPMEHCTTR;DIDKDLVI;LEAGDHPVELLAR;LHLDYIGPCK;NVLVTLYERDEDNNLLTEK;NYNMYIFPVHWQFGQLDQHPIDGYLSHTELAPLR;QKDIDKDLVI;RLEAGDHPVELLAR;TFDSSCHFFATK;VCELDENNTPMCVCQDPTSCPAPIGEFEK;YIPPCLDSELTEFPLR				True;True;True;True;True;True;True;True;True;True;True	18749;38385;164074;170638;213549;214606;218751;224761;257947;279419;316032		154110	163080	95842	43014	74383	55364	401060	254840	37068	25693	31200	44810	54289	95453	155720	198120	225510	232180	57440	45549	124730	128680	46541
P09493-4;P09493-3;P09493-10;P09493-9;P09493;P09493-2;P09493-8;P09493-7;P09493-6	P09493-4;P09493-3;P09493-10;P09493-9;P09493;P09493-2;P09493-8;P09493-7;P09493-6	13;13;13;12;12;9;9;8;8	4;4;4;3;3;3;3;2;2	2;2;2;1;1;1;1;0;0	Tropomyosin alpha-1 chain	TPM1	9	13	4	2	35.2	18	7	32.847	284	284;284;284;284;284;228;284;284;284	0	7.286	11	AELSEGQVR;AQKDEEKMEIQEIQLK;ATDAEADVASLNR;ATDAEADVASLNRR;IQLVEEELDR;IQLVEEELDRAQER;KATDAEADVASLNRR;KLVIIESDLERAEER;LATALQK;LATALQKLEEAEKAADESER;LEEAEKAADESER;QLEDELVSLQK;RIQLVEEELDRAQER				True;True;False;False;False;False;False;True;False;False;False;True;False	6168;19717;23117;23125;140313;140371;147604;154177;161247;161249;164401;219040;224276		36909	36458	19293	17092	9266.4	6576.9	6913.6	9600	12851	25879	59734	3902	33518	17134	7300.8	9556.7	7220.1	0	28009	12792	3262.5	5209	4088.8
P09493-5	P09493-5	9	1	1	Tropomyosin alpha-1 chain	TPM1	1	9	1	1	31.8	4.9	4.9	28.385	245	245	0	2.7512	1	AQKDEEKMEIQEIQLK;IQLVEEELDR;IQLVEEELDRAQER;KLVIIESDLERAEER;LATALQK;LATALQKLEEAEKAADESER;LEEAEKAADESER;RIQLVEEELDRAQER;SLQEQADAAEER				False;False;False;False;False;False;False;False;True	19717;140313;140371;154177;161247;161249;164401;224276;241079		0	38990	0	0	0	0	0	0	0	3214.7	0	0	0	2344.6	0	0	0	0	0	0	0	0	0
P09496-2;P09496-4;P09496-3;P09496;P09496-5	P09496-2;P09496-4;P09496-3;P09496;P09496-5	10;9;9;9;5	10;9;9;9;5	10;9;9;9;5	Clathrin light chain A	CLTA	5	10	10	10	33.5	33.5	33.5	23.662	218	218;230;236;248;166	0	145.45	211	AAEEAFVNDIDESSPGTEWER;AIKELEEWYAR;ELEEWYAR;KWREEQMER;LCDFNPK;LEALDANSR;LQSEPESIR;LQSEPESIRK;SVLISLK;WREEQMER				True;True;True;True;True;True;True;True;True;True	840;11440;63688;158409;161823;164109;182555;182562;250620;310114		2023400	1767600	1113900	1073400	219010	310950	1784700	1990400	257630	215120	2172700	2813400	528010	505930	1456200	958250	359770	381680	868620	806850	301580	277060	242830
P09497-2;P09497	P09497-2;P09497	7;6	7;6	7;6	Clathrin light chain B	CLTB	2	7	7	7	27.5	27.5	27.5	23.181	211	211;229	0	9.2809	44	ASEEAFVKESKEETPGTEWEK;DLEEWNQR;EETPGTEWEK;ESKEETPGTEWEK;LQELDAASK;LTQEPESIRK;VAQLCDFNPK				True;True;True;True;True;True;True	21261;40870;57090;69964;181570;186285;277957		78748	28288	86524	66140	4899.3	2640.5	163300	162170	3941	8952.3	220380	111190	4132.3	12628	81122	135220	25466	18220	42812	43092	24994	12205	5200.7
P09525;P09525-2	P09525;P09525-2	12;9	12;9	12;9	Annexin A4	ANXA4	2	12	12	12	41.7	41.7	41.7	35.882	319	319;237	0	160.97	152	AASGFNAMEDAQTLR;AASGFNAMEDAQTLRK;AEIDMLDIR;DEGNYLDDALVR;FLTVLCSR;GAGTDEGCLIEILASR;GLGTDDNTLIR;GLGTDEDAIISVLAYR;ISQTYQQQYGR;NHLLHVFDEYKR;QDAQDLYEAGEKK;SDTSFMFQR				True;True;True;True;True;True;True;True;True;True;True;True	2112;2120;6012;34940;82553;90288;102219;102224;142120;203227;216904;230546		113250	107660	47751	53174	30139	35612	51842	59533	68074	70589	84171	89721	8667.8	13268	63971	50370	49274	59368	78818	76051	44353	26509	50708
P09543-2;P09543	P09543-2;P09543	11;11	11;11	11;11	2,3-cyclic-nucleotide 3-phosphodiesterase	CNP	2	11	11	11	32.4	32.4	32.4	45.098	401	401;421	0	81.146	55	AGQVFLEELGNHK;APGAEEYAQQDVLKK;ILVLDDTNHER;ILVLDDTNHERER;LDEDLAAYCR;LEQLFEMADQYQYQVVLVEPK;MDLVTYFGK;NQWQLSADDLKK;RPPGVLHCTTK;VELSEQQLQLWPSDVDK;VELSEQQLQLWPSDVDKLSPTDNLPR				True;True;True;True;True;True;True;True;True;True;True	9383;18399;137601;137603;162600;165297;191719;210110;226037;282503;282505		50201	53236	25330	24319	54921	33582	7938.7	4578.1	82196	77057	18062	23931	32252	17515	0	9609.3	21353	15560	19440	53233	10101	7700.6	17690
P09619	P09619	1	1	1	Platelet-derived growth factor receptor beta	PDGFRB	1	1	1	1	1.4	1.4	1.4	123.97	1106	1106	0	7.6901	2	TLGDSSAGEIALSTR				True	264974		6420.3	7708.8	0	0	3306.4	0	0	0	14760	20617	0	0	3221.9	4591.1	0	0	0	8336.4	5026.7	7918	0	2407.7	0
P09622;P09622-3;P09622-2	P09622;P09622-3;P09622-2	2;2;1	2;2;1	2;2;1	Dihydrolipoyl dehydrogenase, mitochondrial	DLD	3	2	2	2	5.9	5.9	5.9	54.177	509	509;461;410	0	25.425	5	NETLGGTCLNVGCIPSK;SEEQLKEEGIEYK				True;True	201196;231175		14874	8285.9	0	0	0	0	7668.4	4382.9	0	0	0	0	0	0	6679.9	0	3489.3	4829.6	0	0	0	0	0
P09651-2;P09651;P09651-3;Q32P51	P09651-2;P09651;P09651-3;Q32P51	30;29;28;18	30;29;28;18	29;28;27;17	Heterogeneous nuclear ribonucleoprotein A1;Heterogeneous nuclear ribonucleoprotein A1, N-terminally processed;Heterogeneous nuclear ribonucleoprotein A1-like 2	HNRNPA1;HNRNPA1L2	4	30	30	29	78.8	78.8	78.8	34.196	320	320;372;267;320	0	323.31	853	DYFEQYGK;DYFEQYGKIEVIEIMTDR;EDSQRPGAHLTVK;EDSQRPGAHLTVKK;EDTEEHHLR;EDTEEHHLRDYFEQYGK;GFAFVTFDDHDSVDK;GFAFVTFDDHDSVDKIVIQK;GFGFVTYATVEEVDAAMNAR;GFGFVTYATVEEVDAAMNARPHK;GFGFVTYATVEEVDAAMNARPHKVDGR;GGGFGGNDNFGR;GGGGYGGSGDGYNGFGNDGSNFGGGGSYNDFGNYNNQSSNFGPMK;IEVIEIMTDR;IFVGGIKEDTEEHHLRDYFEQYGK;KLFIGGLSFETTDESLR;LFIGGLSFETTDESLR;NQGGYGGSSSSSSYGSGR;RGFAFVTFDDHDSVDK;RGFAFVTFDDHDSVDKIVIQK;SESPKEPEQLR;SESP…				True;True;True;True;True;True;True;True;True;True;True;True;True;True;True;True;True;True;True;True;True;True;True;True;True;True;True;True;True;True	50514;50540;55895;55954;56047;56049;94761;94823;95575;95614;95645;97087;97228;128533;129510;153461;166230;209520;223507;223523;232162;232192;236192;236215;236236;246061;247016;247053;315610;315620	46;137	304400	272490	148190	180900	212450	147870	109310	185000	246090	206060	200990	189220	248500	209410	308800	258090	160690	177440	239140	263070	423730	415810	468320
P09661	P09661	10	10	10	U2 small nuclear ribonucleoprotein A	SNRPA1	1	10	10	10	40	40	40	28.415	255	255	0	100.08	112	GLLQSGQIPGR;LDGFPLLR;LTAELIEQAAQYTNAVR;NAIANASTLAEVER;RSGPTDDGEEEMEEDTVTNGS;SGPTDDGEEEMEEDTVTNGS;SLTYLSILR;TFNPGAGLPTDK;TLLVNNNR;VKLTAELIEQAAQYTNAVR				True;True;True;True;True;True;True;True;True;True	102744;162800;185332;198657;226656;235392;241631;258440;265614;291096		130810	47785	36255	27796	53038	88763	82790	51494	107960	83096	42099	62349	47927	60615	131940	127420	26467	40763	57596	54215	94253	115720	133740
P09669	P09669	1	1	1	Cytochrome c oxidase subunit 6C	COX6C	1	1	1	1	17.3	17.3	17.3	8.7813	75	75	0.0022738	2.2593	1	NYDVMKDFEEMRK				True	214266		0	0	0	0	0	0	0	0	8313.9	5493.6	0	0	0	0	0	0	0	0	0	0	0	0	0
P09871	P09871	20	20	20	Complement C1s subcomponent;Complement C1s subcomponent heavy chain;Complement C1s subcomponent light chain	C1S	1	20	20	20	36.8	36.8	36.8	76.684	688	688	0	245.81	184	DVVQITCLDGFEVVEGR;EDFDVEAADSAGNCLDSLVFVAGDR;EDTPNSVWEPAK;GDSGGAFAVQDPNDKTK;GMDSCKGDSGGAFAVQDPNDKTK;IIGGSDADIK;LLEVPEGR;LPVAPLRK;MLTPEHVFIHPGWK;NYVDWIMK;QFGPYCGHGFPGPLNIETK;REDFDVEAADSAGNCLDSLVFVAGDR;SNALDIIFQTDLTGQK;SSNNPHSPIVEEFQVPYNK;TMQENSTPRED;TNFDNDIALVR;VEKPTADAEAYVFTPNMICAGGEK;VGATSFYSTCQSNGK;VKNYVDWIMK;YHGDPMPCPK				True;True;True;True;True;True;True;True;True;True;True;True;True;True;True;True;True;True;True;True	49885;55269;56055;92767;103928;132817;175546;180894;195029;214747;217806;222832;242638;247410;266947;267286;282319;285635;291104;315276		171510	281050	118170	120830	160680	146850	573370	432040	11793	10339	103730	58576	141090	113100	414530	392400	295910	283610	105800	68970	124830	123500	41135
P09874	P09874	45	45	45	Poly [ADP-ribose] polymerase 1	PARP1	1	45	45	45	53.9	53.9	53.9	113.08	1014	1014	0	321.57	590	AEPVEVVAPR;AESSDKLYR;AMVEYEIDLQK;AQNDLIWNIKDELK;AQNDLIWNIKDELKK;ELLIFNK;FYTLIPHDFGMK;GFSLLATEDKEALKK;GGAAVDPDSGLEHSAHVLEK;GGSDDSSKDPIDVNYEK;GIYFADMVSK;HPDVEVDGFSELR;IAPPEAPVTGYMFGK;IFPPETSASVAATPPPSTASAPAAVNSSASADKPLSNMK;KFYPLEIDYGQDEEAVK;KFYPLEIDYGQDEEAVKK;KGDEVDGVDEVAK;KMVDPEKPQLGMIDR;KPPLLNNADSVQAK;LEQMPSKEDAIEHFMK;LQLLEDDKENR;LTVNPGTKSK;MAIMVQSPMFDGK;MEEVKEANIR;MIFDVESMKK;MVDPEKPQLGMIDR;NREEL…				True;True;True;True;True;True;True;True;True;True;True;True;True;True;True;True;True;True;True;True;True;True;True;True;True;True;True;True;True;True;True;True;True;True;True;True;True;True;True;True;True;True;True;True;True	6484;6634;17473;19848;19879;64599;89503;96597;96815;97967;100856;119769;124776;129237;149982;149995;150119;154472;155201;165299;181966;186649;190629;192307;193771;197107;210366;212400;212429;220401;224423;229363;238397;241078;264935;272516;276698;279704;285116;287281;297940;304106;304121;305244;310637		39178	35307	41157	39307	135400	153440	10994	8265.3	51473	59640	79792	64179	144570	130370	30194	34177	29847	36072	49566	54599	132490	163040	214300
P09884	P09884	2	2	2	DNA polymerase alpha catalytic subunit	POLA1	1	2	2	2	2.1	2.1	2.1	165.91	1462	1462	0	3.5476	3	LGDEDEEIDGDTNK;YAALVVEPTSDGNYVTK				True;True	167421;310706		0	0	0	0	0	1946.4	0	0	0	0	0	0	0	0	0	0	14122	0	0	0	0	0	0
P09972	P09972	13	9	9	Fructose-bisphosphate aldolase C	ALDOC	1	13	9	9	47.8	36.3	36.3	39.455	364	364	0	187.8	127	ALQASALNAWR;CQYVTEK;DNAGAATEEFIKR;GILAADESVGSMAK;GVVPLAGTDGETTTQGLDGLSER;LSQIGVENTEENRR;TPSALAILENANVLAR;VDKGVVPLAGTDGETTTQGLDGLSER;VLAAVYK;YASICQQNGIVPIVEPEILPDGDHDLK;YASICQQNGIVPIVEPEILPDGDHDLKR;YEGSGEDGGAAAQSLYIANHAY;YTPEEIAMATVTALRR				True;False;True;True;True;True;True;True;False;False;False;True;True	15508;31345;43695;99791;113139;184861;268690;280653;291295;311322;311333;312648;321331		218830	149700	316710	447880	625820	381730	354150	305860	220320	376540	258920	326030	302550	367610	242420	263870	311170	352710	376690	374620	365670	339450	524550
P0C0L4-2;P0C0L5;P0C0L4	P0C0L4-2;P0C0L5;P0C0L4	3;3;3	1;1;1	1;1;1	Complement C4-A;Complement C4 beta chain;Complement C4-A alpha chain;C4a anaphylatoxin;C4b-A;C4d-A;Complement C4 gamma chain;Complement C4-B;Complement C4 beta chain;Complement C4-B alpha chain;C4a anaphylatoxin;C4b-B;C4d-B;Complement C4 gamma chain	C4A;C4B	3	3	1	1	2.7	1.4	1.4	187.7	1698	1698;1744;1744	0	29.012	2	EPFLSCCQFAESLR;ITQVLHFTK;YVSHFETEGPHVLLYFDSVPTSR				False;False;True	67681;143462;322228		0	0	0	2079.6	0	0	0	0	0	0	0	0	0	0	0	0	0	9607.5	30501	45485	0	4674.8	0
Q71UI9;P0C0S5;Q71UI9-4;Q71UI9-2;Q71UI9-3	Q71UI9;P0C0S5;Q71UI9-4;Q71UI9-2;Q71UI9-3	6;6;5;5;4	4;4;4;3;3	4;4;4;3;3	Histone H2A.V;Histone H2A.Z	H2AFV;H2AFZ	5	6	4	4	53.9	46.9	46.9	13.509	128	128;128;102;114;90	0	295.18	160	AGLQFPVGR;ATIAGGGVIPHIHK;GDEELDSLIK;HLQLAIR;HLQLAIRGDEELDSLIK;VGATAAVYSAAILEYLTAEVLELAGNASK				False;True;True;False;True;True	8854;23770;92229;118625;118650;285608		1087100	844330	507630	493620	460980	483320	602990	356640	348810	372590	1239000	1098900	567180	592190	1732500	1285300	250330	348300	931060	938230	153830	182790	225700
Q99878;Q96KK5;Q9BTM1;P20671;P0C0S8;Q9BTM1-2	Q99878;Q96KK5;Q9BTM1;P20671;P0C0S8;Q9BTM1-2	8;8;8;8;8;7	8;8;8;8;8;7	0;0;0;0;0;0	Histone H2A type 1-J;Histone H2A type 1-H;Histone H2A.J;Histone H2A type 1-D;Histone H2A type 1	HIST1H2AJ;HIST1H2AH;H2AFJ;HIST1H2AD;HIST1H2AG	6	8	8	0	58.6	58.6	0	13.936	128	128;128;129;130;130;151	0	323.31	707	AGLQFPVGR;HLQLAIR;HLQLAIRNDEELNK;HLQLAIRNDEELNKLLGK;NDEELNK;NDEELNKLLGK;VGAGAPVYLAAVLEYLTAEILELAGNAAR;VTIAQGGVLPNIQAVLLPK				True;True;True;True;True;True;True;True	8854;118625;118715;118773;199978;200018;285438;302483		14562000	13826000	11744000	11777000	14490000	15093000	11153000	11911000	18780000	17063000	15260000	15617000	15730000	17339000	17801000	18454000	6378400	4604100	25681000	24536000	5885700	5163300	5076400
P0CG30;P0CG29	P0CG30;P0CG29	3;3	3;3	3;3	Glutathione S-transferase theta-2B;Glutathione S-transferase theta-2	GSTT2B;GSTT2	2	3	3	3	16.8	16.8	16.8	27.507	244	244;244	0	14.287	13	TAMDQALQWLEDK;VHEYLGWHADCIR;YQTPDHWYPSDLQAR				True;True;True	253639;287744;320021		0	0	0	0	9196.7	8793.7	0	0	6786	5134.3	0	0	11140	6711.1	0	0	0	0	0	0	6024.7	5150.9	2460.7
Q01105-3;Q01105-4;Q01105-2;Q01105;P0DME0	Q01105-3;Q01105-4;Q01105-2;Q01105;P0DME0	3;3;3;3;3	3;3;3;3;3	3;3;3;3;3	Protein SET;Protein SETSIP	SET;SETSIP	5	3	3	3	14	14	14	30.992	265	265;268;277;290;302	0	26.908	58	EFHLNESGDPSSK;IDFYFDENPYFENK;VEVTEFEDIK				True;True;True	57408;126338;283166		180140	89208	58472	28207	71334	28354	32215	46151	59422	75981	16213	15326	25010	53709	148820	217540	43615	35019	85485	83664	56271	59546	100500
P0DMV8;P0DMV9;P0DMV8-2	P0DMV8;P0DMV9;P0DMV8-2	38;38;33	34;34;29	23;23;19	Heat shock 70 kDa protein 1A;Heat shock 70 kDa protein 1B	HSPA1A;HSPA1B	3	38	34	23	58.7	55.2	39.8	70.051	641	641;641;586	0	323.31	712	AAAIGIDLGTTYSCVGVFQHGK;AFYPEEISSMVLTK;AQIHDLVLVGGSTR;ARFEELCSDLFR;ATAGDTHLGGEDFDNR;ATAGDTHLGGEDFDNRLVNHFVEEFK;CQEVISWLDANTLAEKDEFEHK;DAGVIAGLNVLR;DNNLLGRFELSGIPPAPR;ELEQVCNPIISGLYQGAGGPGPGGFGAQGPK;FEELCSDLFR;FGDPVVQSDMK;FGDPVVQSDMKHWPFQVINDGDKPK;GGSGSGPTIEEVD;HWPFQVINDGDKPK;IINEPTAAAIAYGLDR;ITITNDK;ITITNDKGR;KFGDPVVQSDMK;LDKAQIHDLVLVGGSTR;LLQDFFNGR;LSKEEIER;LVNHFVEEFK;LVNHFVEEFKR;MKEIAEAYLGYPVTNA…				True;True;True;True;True;True;True;True;True;True;True;True;True;True;True;True;False;False;True;True;True;True;True;True;True;False;True;True;True;True;True;True;True;False;True;True;True;True	271;7667;19684;20644;22873;22881;31268;32803;44425;63814;77633;78979;79002;98019;123557;133465;143061;143079;149603;163073;177118;184509;188059;188121;194143;197388;197431;198684;209881;209919;224420;228525;248980;272596;292080;299558;316313;316316	549	597810	622440	386830	400730	384640	399000	392530	394180	503200	592640	476360	488970	515600	425160	477450	433360	379550	323150	524470	539610	375930	319000	375310
P0DN76;Q01081;Q01081-4;Q01081-2	P0DN76;Q01081;Q01081-4;Q01081-2	4;4;3;3	4;4;3;3	4;4;3;3	Splicing factor U2AF 35 kDa subunit	U2AF1	4	4	4	4	22.1	22.1	22.1	27.872	240	240;240;167;240	0	117.24	76	AVIDLNNR;GGFCNFMHLKPISR;NPQNSSQSADGLR;WFNGQPIHAELSPVTDFR				True;True;True;True	25885;96973;209002;308349		19336	14049	20633	25529	70207	36358	15265	9772.6	60547	45353	14215	16188	52228	53278	28845	6134.3	21402	22534	37098	55496	67020	57177	104800
P0DP25;P0DP24;P0DP23;P27482;P02585	P0DP25;P0DP24;P0DP23	11;11;11;2;1	11;11;11;2;1	10;10;10;2;1			5	11	11	10	61.1	61.1	61.1	16.837	149	149;149;149;149;160	0	323.31	305	ADQLTEEQIAEFK;ADQLTEEQIAEFKEAFSLFDKDGDGTITTK;DGNGYISAAELR;DTDSEEEIREAFR;EADIDGDGQVNYEEFVQMMTAK;EAFSLFDK;EAFSLFDKDGDGTITTK;ELGTVMR;KMKDTDSEEEIR;MKDTDSEEEIREAFR;VFDKDGNGYISAAELR				True;True;True;True;True;True;True;True;True;True;True	4721;36872;47665;51822;52312;52349;64151;154422;194035;283882		1498300	1558500	1618100	1462700	891380	933200	2041300	1819500	462160	694450	1864100	1712800	1062900	932740	1804300	1603400	1656100	1473300	1438100	1475400	1240800	1234800	1257300
P10124	P10124	7	7	7	Serglycin	SRGN	1	7	7	7	36.7	36.7	36.7	17.652	158	158	0	323.31	225	CNPDSNSANCLEEK;CNPDSNSANCLEEKGPMFELLPGESNK;CNPDSNSANCLEEKGPMFELLPGESNKIPR;GPMFELLPGESNK;GPMFELLPGESNKIPR;LRTDLFPK;NLPSDSQDLGQHGLEEDFML				True;True;True;True;True;True;True	30708;30737;30751;106137;106170;183395;206460	56;157	914350	1305800	1524600	1618900	702920	730980	3288000	2337500	354700	423580	333800	643100	576110	553350	2307900	1734100	995200	1306100	704690	639310	641500	667040	699450
P10155-3;P10155-5;P10155-4;P10155;P10155-2	P10155-3;P10155-5;P10155-4;P10155;P10155-2	4;4;4;4;2	4;4;4;4;2	4;4;4;4;2	60 kDa SS-A/Ro ribonucleoprotein	TROVE2	5	4	4	4	11.6	11.6	11.6	58.482	518	518;525;534;538;205	0	30.11	31	LGLENAEALIR;MEESVNQMQPLNEK;MTANSVLEPGNSEVSLVCEK;TRDELEVIHLIEEHR				True;True;True;True	169223;192258;196502;270077		0	0	0	0	1918.6	3420.5	0	0	7807	10171	0	0	0	0	0	0	0	2787.5	3948.2	3545.7	5159.2	3842	8917.5
P10253	P10253	1	1	1	Lysosomal alpha-glucosidase;76 kDa lysosomal alpha-glucosidase;70 kDa lysosomal alpha-glucosidase	GAA	1	1	1	1	1.9	1.9	1.9	105.32	952	952	0	2.8184	4	AGYIIPLQGPGLTTTESR				True	9954		6440.9	0	0	0	0	0	0	9539.8	0	0	0	0	4527.2	5730.3	19928	0	0	7598.1	0	2649.3	0	0	0
P10301	P10301	5	5	3	Ras-related protein R-Ras	RRAS	1	5	5	3	33.9	33.9	21.6	23.48	218	218	0	62.996	83	LDILDTAGQEEFGAMR;LNVDEAFEQLVR;LVVVGGGGVGK;SEASAFGASHHVAYFEASAK;VKDRDDFPVVLVGNK				True;True;True;True;True	163067;179825;189013;230734;290805	93	31844	32669	73478	44146	49901	73482	9582.9	15135	141100	159330	79746	75006	27500	50692	7123.9	7673.1	47959	39515	74261	79217	18242	15179	28275
P10321;P10321-2	P10321;P10321-2	11;9	8;6	6;5	HLA class I histocompatibility antigen, Cw-7 alpha chain	HLA-C	2	11	8	6	39.1	29.5	21.9	40.648	366	366;326	0	248.6	158	APWVEQEGPEYWDRETQK;AYLEGTCVEWLR;AYLEGTCVEWLRR;DGEDQTQDTELVETRPAGDGTFQK;FISVGYVDDTQFVR;GYDQSAYDGKDYIALNEDLR;RYLENGKETLQR;SWTAADTAAQITQR;THVTHHPLSDHEATLR;WAAVVVPSGQEQR;YLENGKETLQR				True;True;True;False;True;True;False;True;True;True;False	19156;27603;27609;36315;80851;113704;227378;251656;261775;307525;317280		176840	213950	204220	214490	155410	107560	133460	158280	329700	247900	281130	285570	244020	197450	223970	108860	202840	222440	258850	227430	156440	135370	114330
P10412;P22492	P10412	16;5	16;5	2;0	Histone H1.4	HIST1H1E	2	16	16	2	37.4	37.4	9.1	21.865	219	219;207	0	221.52	443	ALAAAGYDVEK;ALAAAGYDVEKNNSR;ASGPPVSELITK;ERSGVSLAALKK;GTGASGSFK;GTGASGSFKLNKK;GTLVQTK;KALAAAGYDVEK;KALAAAGYDVEKNNSR;KASGPPVSELITK;RKASGPPVSELITK;SETAPAAPAAPAPAEK;SETAPAAPAAPAPAEKTPVK;SETAPAAPAAPAPAEKTPVKK;SGVSLAALK;SGVSLAALKK				True;True;True;True;True;True;True;True;True;True;True;True;True;True;True;True	12732;12778;21746;69259;110327;110336;110593;147273;147315;147528;224328;232372;232389;235821;235837		8623900	8509800	3038900	3578100	1418300	1620500	3493900	3974200	1197400	1261500	7450900	8036100	4353000	4487400	11035000	10696000	676940	617640	4765800	5260700	712200	788590	1255200
P10586-2;P10586	P10586-2;P10586	1;1	1;1	1;1	Receptor-type tyrosine-protein phosphatase F	PTPRF	2	1	1	1	0.7	0.7	0.7	211.68	1898	1898;1907	0	3.205	1	TGEGFIDFIGQVHK				True	259434		0	0	0	0	1266.6	1511.3	0	0	8266.3	1291.6	0	0	0	0	0	0	0	0	0	0	0	0	0
P10599;P10599-2	P10599;P10599-2	6;5	6;5	6;5	Thioredoxin	TXN	2	6	6	6	51.4	51.4	51.4	11.737	105	105;85	0	14.639	89	CMPTFQFFK;EKLEATINELV;MIKPFFHSLSEK;TAFQEALDAAGDK;VGEFSGANK;VGEFSGANKEK				True;True;True;True;True;True	30454;62339;193808;253307;285917;285924	37;74	129560	110380	115060	74452	56262	43525	93452	92484	37640	110650	80502	84326	23107	10005	121080	94419	127520	170140	74394	60778	75179	109240	38430
P10619-2;P10619	P10619-2;P10619	1;1	1;1	1;1	Lysosomal protective protein;Lysosomal protective protein 32 kDa chain;Lysosomal protective protein 20 kDa chain	CTSA	2	1	1	1	2.8	2.8	2.8	52.488	463	463;480	0	4.3056	4	YGDSGEQIAGFVK				True	314085		46723	16791	36643	6886.4	9063	0	11400	8930.1	9664.7	9342.7	7968	6104.3	0	4198.9	0	37625	5817.7	4950.1	8668.2	8669.4	5249.3	0	8797.4
P10644;P10644-2;P31321	P10644;P10644-2	12;10;1	12;10;1	12;10;1	cAMP-dependent protein kinase type I-alpha regulatory subunit;cAMP-dependent protein kinase type I-alpha regulatory subunit, N-terminally processed	PRKAR1A	3	12	12	12	35.2	35.2	35.2	42.981	381	381;337;381	0	79.478	119	ECELYVQK;GAISAEVYTEEDAASYVR;HNIQALLK;LTVADALEPVQFEDGQK;MESGSTAASEEAR;MYEEFLSK;NIQQYNSFVSLSV;NVLFSHLDDNER;SENEEFVEVGR;SLRECELYVQK;VLGPCSDILKR;VSILESLDKWER				True;True;True;True;True;True;True;True;True;True;True;True	54851;90555;119564;186532;192678;198004;204261;213393;231914;241231;293320;300651		65324	57640	45014	34996	102630	108310	16138	19361	44059	63776	25463	65171	109330	126370	24991	27576	7376.3	18189	39322	68016	38740	58258	71048
P10646;P10646-2	P10646;P10646-2	10;7	10;7	10;7	Tissue factor pathway inhibitor	TFPI	2	10	10	10	37.2	37.2	37.2	35.015	304	304;251	0	204.74	172	FESLEECKK;FFFNIFTR;FYYNSVIGK;IAYEEIFVK;LMHSFCAFK;QCEEFIYGGCEGNQNR;QCEEFIYGGCEGNQNRFESLEECKK;TTLQQEKPDFCFLEEDPGICR;YGGCLGNMNNFETLEECK;YSGCGGNENNFTSK				True;True;True;True;True;True;True;True;True;True	78124;78514;89557;125530;178314;216813;216826;272477;314306;320551		308700	194230	119560	160340	138930	110510	428770	319870	75346	77775	69968	102140	166670	150180	184390	274670	194260	197370	156070	162720	427830	360780	215410
P10768	P10768	9	9	9	S-formylglutathione hydrolase	ESD	1	9	9	9	50.7	50.7	50.7	31.462	282	282	0	64.916	95	AFSGYLGTDQSK;AYDATHLVK;KIPVVFR;LQEGYDHSYYFIATFITDHIR;MSIFGHSMGGHGALICALK;MYSYVTEELPQLINANFPVDPQR;SGYHQSASEHGLVVIAPDTSPR;SVSAFAPICNPVLCPWGK;VFEHDSVELNCK				True;True;True;True;True;True;True;True;True	7461;27276;152251;181528;196280;198102;235935;250980;284250		92918	68988	0	15010	42867	51311	0	11253	35119	40016	21022	36201	44600	95099	29283	16499	13258	9053.4	59523	39344	56216	86657	63559
P10809;P10809-2	P10809	23;3	23;3	23;3	60 kDa heat shock protein, mitochondrial	HSPD1	2	23	23	23	51.8	51.8	51.8	61.054	573	573;158	0	164.31	147	AAVEEGIVLGGGCALLR;ALMLQGVDLLADAVAVTMGPK;CEFQDAYVLLSEK;CEFQDAYVLLSEKK;CIPALDSLTPANEDQK;GYISPYFINTSK;IMQSSSEVGYDAMAGDFVNMVEK;IQEIIEQLDVTTSEYEK;IQEIIEQLDVTTSEYEKEK;ISSIQSIVPALEIANAHR;KPLVIIAEDVDGEALSTLVLNR;LSDGVAVLK;LVQDVANNTNEEAGDGTTTATVLAR;NAGVEGSLIVEK;RGVMLAVDAVIAELKK;TLNDELEIIEGMK;TVIIEQSWGSPK;VGEVIVTKDDAMLLK;VGGTSDVEVNEK;VGGTSDVEVNEKK;VGGTSDVEVNEKKDR;VGLQVVAVK;VTDALNATR				True;True;True;True;True;True;True;True;True;True;True;True;True;True;True;True;True;True;True;True;True;True;True	2272;15198;28857;28858;29629;114044;138307;139942;139952;142142;155143;183697;188358;198620;223931;265756;273754;286055;286246;286265;286266;286578;301693		116880	103410	67064	49829	25206	33282	54436	27938	124980	150360	84944	98858	24063	25186	76051	70152	18855	2569.8	204330	125860	20236	28171	43821
P10909-4;P10909;P10909-5;P10909-2;P10909-3	P10909-4;P10909;P10909-5;P10909-2;P10909-3	20;19;19;19;11	20;19;19;19;11	0;0;0;0;0	Clusterin;Clusterin beta chain;Clusterin alpha chain	CLU	5	20	20	0	43.5	43.5	0	48.803	416	416;449;460;501;274	0	323.31	444	ASSIIDELFQDR;CREILSVDCSTNNPSQAK;EILSVDCSTNNPSQAK;EIQNAVNGVK;ELDESLQVAER;EPQDTYHYLPFSLPHR;FFTREPQDTYHYLPFSLPHR;FMETVAEK;IDSLLENDRQQTHMLDVMQDHFSR;KTLLSNLEEAK;KTLLSNLEEAKK;KYNELLK;LFDSDPITVTVPVEVSR;MSNQGSKYVNK;QQTHMLDVMQDHFSR;RPHFFFPK;TLLSNLEEAK;TLLSNLEEAKK;VTTVASHTSDSDVPSGVTEVVVK;YVNKEIQNAVNGVK				True;True;True;True;True;True;True;True;True;True;True;True;True;True;True;True;True;True;True;True	22382;31346;61163;61338;63289;67773;78704;82759;126791;156834;156861;158812;165785;220289;225906;265551;265599;303211;322163		502120	416820	168230	177700	460830	534260	969820	774670	148120	175720	257910	252740	541370	577630	880850	794540	512100	406420	271380	320130	327340	300540	166250
P10909-6	P10909-6	20	1	1	Clusterin;Clusterin beta chain;Clusterin alpha chain	CLU	1	20	1	1	45	4.4	4.4	50.25	429	429	0.0099181	1.625	2	ASSIIDELFQDR;CREILSVDCSTNNPSQAK;EILSVDCSTNNPSQAK;EIQNAVNGVK;ELDESLQVAER;EPQDTYHYLPFSLPHR;FFTREPQDTYHYLPFSLPHR;FMETVAEK;GDQTVSDNELQEMSNQGSK;IDSLLENDRQQTHMLDVMQDHFSR;KTLLSNLEEAK;KTLLSNLEEAKK;KYNELLK;LFDSDPITVTVPVEVSR;QQTHMLDVMQDHFSR;RPHFFFPK;TLLSNLEEAK;TLLSNLEEAKK;VTTVASHTSDSDVPSGVTEVVVK;YVNKEIQNAVNGVK				False;False;False;False;False;False;False;False;True;False;False;False;False;False;False;False;False;False;False;False	22382;31346;61163;61338;63289;67773;78704;82759;92678;126791;156834;156861;158812;165785;220289;225906;265551;265599;303211;322163		0	0	0	0	2009.7	3009.5	0	2050.3	0	0	0	0	2405.9	0	0	0	0	0	0	0	0	0	0
P11021	P11021	32	31	31	78 kDa glucose-regulated protein	HSPA5	1	32	31	31	50.6	50.6	50.6	72.332	654	654	0	323.31	689	AKFEELNMDLFR;AVEEKIEWLESHQDADIEDFKAK;DAGTIAGLNVMR;DNHLLGTFDLTGIPPAPR;EFFNGKEPSR;ELEEIVQPIISK;FEELNMDLFR;IDTRNELESYAYSLK;IEIESFYEGEDFSETLTR;IEWLESHQDADIEDFK;IEWLESHQDADIEDFKAK;IINEPTAAAIAYGLDK;IINEPTAAAIAYGLDKR;ITPSYVAFTPEGER;KKELEEIVQPIISK;KSDIDEIVLVGGSTR;LYGSAGPPPTGEEDTAEKDEL;MKETAEAYLGK;MKETAEAYLGKK;MVNDAEKFAEEDKK;NELESYAYSLK;NQLTSNPENTVFDAK;NQLTSNPENTVFDAKR;SDIDEIVLVGGSTR;SQIFSTASDNQPTVTIK;TFA…				True;True;True;True;True;True;True;True;True;True;True;False;True;True;True;True;True;True;True;True;True;True;True;True;True;True;True;True;True;True;True;True	12545;25224;32741;44011;57374;63652;77719;126841;127933;128618;128648;133239;133350;143385;152578;156284;189819;194150;194159;197277;201000;209672;209715;229845;245315;257720;263997;275370;292658;295837;302416;306821		311420	353800	231250	246550	205850	188400	232260	266430	244030	218780	338230	386130	233290	213760	319910	306260	157790	164200	352180	355540	185610	188550	146000
P11047;Q9Y6N6	P11047	73;2	73;2	73;2	Laminin subunit gamma-1	LAMC1	2	73	73	73	50	50	50	177.6	1609	1609;1575	0	323.31	1406	ACNCNLYGTMK;AFDITYVR;ATAESASECLPCDCNGR;CDCHALGSTNGQCDIR;CDQCEENYFYNR;CELCDDGYFGDPLGR;CEVNHFGFGPEGCKPCDCHPEGSLSLQCK;CIYNTAGFYCDR;CKDGFFGNPLAPNPADK;CKPGFFNLESSNPR;CLPFFNDRPWR;CSCKPGVMGDK;CSCKPGVMGDKCDR;CSDGYYGDSTAGTSSDCQPCPCPGGSSCAVVPK;CVCKDNVEGFNCER;DGFFGNPLAPNPADK;DGSEASLEWSSER;DGSEASLEWSSERQDIAVISDSYFPR;DIEEIMKDIR;DNVEGFNCER;DTLQEANDILNNLK;DTLQEANDILNNLKDFDR;DTLQEANDILNNLKDFDRR;DVDQNLMDR;EAEREVM…				True;True;True;True;True;True;True;True;True;True;True;True;True;True;True;True;True;True;True;True;True;True;True;True;True;True;True;True;True;True;True;True;True;True;True;True;True;True;True;True;True;True;True;True;True;True;True;True;True;True;True;True;True;True;True;True;True;True;True;True;True;True;True;True;True;True;True;True;True;True;True;True;True	3100;6861;22674;28409;28606;28943;29129;29739;29785;29925;30228;31377;31379;31417;31712;36373;37208;37229;38426;44815;47978;47995;48008;48789;52089;53742;53797;55402;73200;73683;73735;80257;80265;101145;108031;117875;119687;155348;155379;155382;158047;162087;169452;170226;171603;172843;179782;183447;192028;200861;205623;212452;217091;219475;222518;222549;224577;228044;244953;248719;251594;252930;…	1100;1291;1464	901260	873990	709170	684000	700590	698440	869960	830220	235280	267390	347580	404740	622830	637700	795850	777930	773940	738140	505640	483530	337140	356500	297430
P11142;P11142-2	P11142;P11142-2	44;30	44;30	31;20	Heat shock cognate 71 kDa protein	HSPA8	2	44	44	31	68.4	68.4	50.3	70.897	646	646;493	0	323.31	1672	ARFEELNADLFR;CNEIINWLDK;CNEIINWLDKNQTAEKEEFEHQQK;DAGTIAGLNVLR;EIAEAYLGK;FDDAVVQSDMK;FDDAVVQSDMKHWPFMVVNDAGRPK;FEELNADLFR;FELTGIPPAPR;GPAVGIDLGTTYSCVGVFQHGK;GTLDPVEK;HWPFMVVNDAGRPK;IINEPTAAAIAYGLDK;IINEPTAAAIAYGLDKK;ILDKCNEIINWLDK;ITITNDK;ITITNDKGR;LDKSQIHDIVLVGGSTR;LLQDFFNGK;LLQDFFNGKELNK;LSKEDIER;LYQSAGGMPGGMPGGFPGGGAPPSGGASSGPTIEEVD;MKEIAEAYLGK;MVNHFIAEFK;MVNHFIAEFKR;MVQEAEKYK;MVQEAEKYKAEDEK;NQ…				True;True;True;True;True;True;True;True;True;True;True;True;True;True;True;True;True;True;True;True;True;True;True;True;True;True;True;True;True;True;True;True;True;True;True;True;True;True;True;True;True;True;True;True	20676;30556;30577;32713;60239;76602;76639;77693;77993;105459;110532;123476;133239;133287;135740;143061;143079;163151;177052;177092;184496;190264;194111;197303;197343;197388;197402;209850;209869;209959;210028;211003;213433;221064;223076;233529;237082;238295;245330;248194;272596;274960;279626;299467	61;87;93;122;127;237;549	2431500	2617700	1867500	1774800	1988600	1916000	2423900	2198000	1781400	1905000	2381700	2267500	2718400	2340800	2689400	2379600	1559300	1488300	2078700	1986900	1782100	1582500	1880900
P11166	P11166	4	4	4	Solute carrier family 2, facilitated glucose transporter member 1	SLC2A1	1	4	4	4	7.5	7.5	7.5	54.083	492	492	0	71.868	67	GTADVTHDLQEMKEESR;LRGTADVTHDLQEMKEESR;TFDEIASGFR;VTILELFR				True;True;True;True	109866;183278;257825;302643		37792	41901	34978	36965	38011	56478	28842	33829	87368	145520	36469	56266	31913	42738	16388	10302	60349	40625	53067	46500	43435	36106	27567
P11172-2;P11172-3;P11172	P11172-2;P11172-3;P11172	2;2;2	2;2;2	2;2;2	Uridine 5-monophosphate synthase;Orotate phosphoribosyltransferase;Orotidine 5-phosphate decarboxylase	UMPS	3	2	2	2	13.6	13.6	13.6	33.051	302	302;388;480	0	3.4449	4	GCLLIAEMSSTGSLATGDYTR;IASWADLVNAHVVPGSGVVK				True;True	91832;125201		0	0	0	0	10547	6387.1	0	0	6041.1	17366	0	0	0	0	0	0	0	0	0	0	0	0	17244
P11177-3;P11177-2;P11177	P11177-3;P11177-2;P11177	1;1;1	1;1;1	1;1;1	Pyruvate dehydrogenase E1 component subunit beta, mitochondrial	PDHB	3	1	1	1	4.7	4.7	4.7	37.514	341	341;341;359	0	3.9758	2	VFLLGEEVAQYDGAYK				True	284752		0	0	0	0	0	0	0	0	14401	9154.6	0	0	0	0	0	0	0	0	0	0	0	0	0
P11216	P11216	30	30	25	Glycogen phosphorylase, brain form	PYGB	1	30	30	25	47.6	47.6	41.3	96.695	843	843	0	178.35	233	AKPLTDSEKR;ARPEYMLPVHFYGR;DFYELEPEKFQNK;DYFFALAHTVR;EIWGVEPSDLQIPPPNIPRD;EPDCFKDIVNMLMHHDR;FSAFLEK;GLAGLGDVAEVR;HLDHVAALFPGDVDR;HLEIIYAINQR;IGEEFLTDLSQLKK;INMAHLCVIGSHAVNGVAR;IVNGWQVEEADDWLR;LLPLVSDEVFIR;LVTSIGDVVNHDPVVGDR;NLAENISR;QAVDQISSGFFSPK;QLLNCLHVVTLYNR;RWLLLCNPGLADTIVEK;TCAYTNHTVLPEALER;VDWDKAWEITKK;VEDVEALDRK;VFADYEAYMQCQAQVDQLYR;VIFLENYR;VIPAADLSQQISTAGTEASGTGNMK;VLYPNDNFFEGK;WLDTQVVLA…				True;True;True;True;True;True;True;True;True;True;True;True;True;True;True;True;True;True;True;True;True;True;True;True;True;True;True;True;True;True	12622;20717;36126;50585;61821;67660;85438;101415;118011;118102;130341;138739;145079;176920;188880;205134;216681;219344;227347;254717;281506;281892;283334;288960;290022;295749;309412;309555;309936;312632		9509	14790	4788.3	7455.2	89825	71865	7184	2618.2	68594	47607	4902.6	9978.7	69878	65061	10310	9186.1	25951	18960	45230	47632	40597	34631	59845
P11233	P11233	6	6	3	Ras-related protein Ral-A	RALA	1	6	6	3	26.2	26.2	15	23.567	206	206	0	16.948	98	AEQWNVNYVETSAK;ANVDKVFFDLMR;NRAEQWNVNYVETSAK;VFFDLMR;VIMVGSGGVGK;VKEDENVPFLLVGNK				True;True;True;True;True;True	6560;18097;210184;284368;289744;290905		53710	58601	45047	54055	50535	80599	25956	50959	89611	75456	64536	59913	45639	46363	42713	32057	39645	57943	84035	70537	40514	37692	32242
P11234;P11234-3;P11234-2	P11234;P11234-3;P11234-2	6;6;6	3;3;3	3;3;3	Ras-related protein Ral-B	RALB	3	6	3	3	31.1	19.9	19.9	23.408	206	206;227;228	0	13.983	54	ANVDKVFFDLMR;RQVPVEEAR;SKAEEWGVQYVETSAK;VFFDLMR;VIMVGSGGVGK;VKAEEDKIPLLVVGNK				False;True;True;False;False;True	18097;226578;237907;284368;289744;290673		24135	8205.8	22373	23335	21029	30786	11907	5825.7	23599	66992	20018	33239	36261	26589	6027.7	3846.9	18659	8444.6	53468	36907	13052	8948.6	24597
P11279;P11279-2	P11279;P11279-2	4;3	4;3	4;3	Lysosome-associated membrane glycoprotein 1	LAMP1	2	4	4	4	9.8	9.8	9.8	44.882	417	417;364	0	29.542	40	ALQATVGNSYK;FFLQGIQLNTILPDAR;FFLQGIQLNTILPDARDPAFK;TVESITDIR				True;True;True;True	15511;78625;78632;273348		69716	254670	129160	108100	89637	66879	163910	164300	115410	50312	140960	137280	31554	55300	129460	117640	107620	131720	97882	105500	86458	95601	60661
P11387;Q969P6-2;Q969P6	P11387	25;4;4	25;4;4	25;4;4	DNA topoisomerase 1	TOP1	3	25	25	25	38	38	38	90.725	765	765;503;601	0	139.07	243	AEEVATFFAK;AGNEKEEGETADTVGCCSLR;AVAILCNHQR;AVALYFIDK;CDFTQMSQYFK;DEDDADYKPK;EKFAWAIDMADEDYEF;ELTAPDENIPAK;EYGFCIMDNHK;EYGFCIMDNHKER;GPVFAPPYEPLPENVK;HLQDLMEGLTAK;IEPPGLFR;IMPEDIIINCSK;KLEEEEDGKLK;LEVQATDREENK;LEVQATDREENKQIALGTSK;MLDHEYTTK;NLQLFMENK;NLQLFMENKQPEDDLFDR;SGDHLHNDSQIEADFR;TYNASITLQQQLK;VEHINLHPELDGQEYVVEFDFLGK;WWEEERYPEGIK;YIMLNPSSR				True;True;True;True;True;True;True;True;True;True;True;True;True;True;True;True;True;True;True;True;True;True;True;True;True	5622;9155;24547;24563;28523;34860;62139;65687;74694;74702;106861;118550;128133;138273;153127;165570;165577;194532;206622;206624;234157;276199;282146;310579;315992		38123	36418	36816	31439	51161	61914	15166	11830	63822	63156	92297	82431	87388	66394	57923	26500	12032	13927	131480	107750	11970	21146	87315
P11388;P11388-2;P11388-3;P11388-4;Q02880-2;Q02880	P11388;P11388-2;P11388-3;P11388-4	12;12;12;12;2;2	12;12;12;12;2;2	11;11;11;11;2;2	DNA topoisomerase 2-alpha	TOP2A	6	12	12	11	11.4	11.4	10.3	174.38	1531	1531;1557;1567;1612;1621;1626	0	41.994	41	FLEEFITPIVK;GFQQISFVNSIATSK;IFDEILVNAADNK;IMIMTDQDQDGSHIK;MEVSPLQPVNENMQVNK;MQSLDKDIVALMVR;NKQEMAFYSLPEFEEWK;NSTECTLILTEGDSAK;RDPALNSGVSQKPDPAK;SFGSTCQLSEK;TLAVSGLGVVGR;VTIDPENNLISIWNNGK				True;True;True;True;True;True;True;True;True;True;True;True	81543;96377;128840;137961;196016;204954;211570;222724;233109;264334;302638		10367	0	0	0	14480	10601	2496.5	0	55534	68005	0	0	18446	4462.7	0	0	1902.2	4891.4	5775.1	7761.4	0	4012.2	11153
P11413;P11413-3;P11413-2	P11413;P11413-3;P11413-2	25;25;25	25;25;25	25;25;25	Glucose-6-phosphate 1-dehydrogenase	G6PD	3	25	25	25	61.7	61.7	61.7	59.256	515	515;545;561	0	267.05	247	DNIACVILTFKEPFGTEGR;DVMQNHLLQMLCLVAMEKPASTNSDDVRDEK;EELFQGDAFHQSDTHIFIIMGASGDLAK;EMVQNLMVLR;GGYFDEFGIIR;GPTEADELMKR;GYLDDPTVPR;IFGPIWNR;IFTPLLHQIELEKPKPIPYIYGSR;IIVEKPFGR;KPGMFFNPEESELDLTYGNR;LEDFFAR;LILDVFCGSQMHFVR;LKLEDFFAR;LNSHMNALHLGSQANR;LPDAYER;LQFHDVAGDIFHQQCK;LQFHDVAGDIFHQQCKR;LSNHISSLFR;LSNHISSLFREDQIYR;NIHESCMSQIGWNR;NSYVAGQYDDAASYQR;TQVCGILR;VGFQYEGTYK;WDGVPFILR				True;True;True;True;True;True;True;True;True;True;True;True;True;True;True;True;True;True;True;True;True;True;True;True;True	44027;49234;56811;66921;98313;106822;114128;129000;129453;134594;154928;164288;171831;173326;179658;180156;181734;181753;184692;184693;203899;212052;269969;286084;307905		86242	65186	42676	28962	85026	103990	14059	4051	86687	96875	43265	68289	78400	71354	29439	45475	44404	48229	71266	81871	101790	104140	71034
P11441	P11441	3	3	3	Ubiquitin-like protein 4A	UBL4A	1	3	3	3	26.1	26.1	26.1	17.776	157	157	0	5.3345	14	ECSLQVPEDELVSTLK;LADSPPPQVWQLISK;VLLEEGEAQR				True;True;True	55008;159418;293806		5826	0	0	0	6922	3932.8	0	0	0	3834.9	5962	0	0	3092.2	0	4982	0	0	0	1732	13147	10159	8292.6
P11586	P11586	35	35	34	C-1-tetrahydrofolate synthase, cytoplasmic;Methylenetetrahydrofolate dehydrogenase;Methenyltetrahydrofolate cyclohydrolase;Formyltetrahydrofolate synthetase;C-1-tetrahydrofolate synthase, cytoplasmic, N-terminally processed	MTHFD1	1	35	35	34	43.6	43.6	42.1	101.53	935	935	0	252.1	449	AAQAPSSFQLLYDLK;APAEILNGK;AYIQENLELVEK;EHGAFDAVK;EIGLLSEEVELYGETK;EQVPGFTPR;FSDIQIR;GALALAQAVQR;GDLNDCFIPCTPK;GVPTGFILPIR;IFHELTQTDK;ITIGQAPTEK;IVGAPMHDLLLWNNATVTTCHSK;IYGADDIELLPEAQHK;KGEPVSAEDLGVSGALTVLMK;KITIGQAPTEK;KVVGDVAYDEAK;KVVGDVAYDEAKER;LAILQVGNR;LDIDPETITWQR;LPVEDKIR;LVGPEGFVVTEAGFGADIGMEK;MFGIPVVVAVNAFK;QGFGNLPICMAK;TAHLDEEVNKGDILVVATGQPEMVK;TDPTTLTDEEINR;TDTESELDLISR;THLSLSHNPEQK;TPV…				True;True;True;True;True;True;True;True;True;True;True;True;True;True;True;True;True;True;True;True;True;True;True;True;True;True;True;True;True;True;True;True;True;True;True	1769;18125;27549;59787;60746;68897;85572;90575;92568;112546;129029;143049;144461;146151;150419;152415;158247;158261;160148;162991;180911;187356;218091;253409;255973;256079;261385;269085;293949;304439;304447;309801;320568;322314		38250	37255	35632	37355	89587	83750	7846.7	10350	96668	90389	48770	42332	85525	101640	25737	19470	23688	28454	56548	59660	77158	69199	111060
P11717	P11717	50	50	50	Cation-independent mannose-6-phosphate receptor	IGF2R	1	50	50	50	28.4	28.4	28.4	274.37	2491	2491	0	323.31	599	AGFTAAYSEK;ATLITFLCDR;DGAGNSFDLSSLSR;DGGVCLLSGTK;DIDTLRDPGSQLR;DQGSFTEVVSISNLGMAK;EKEDLLCGATDGK;EKEDLLCGATDGKK;ETSDCSYLFEWR;EVPCYVFDEELR;FLHQDIDSGQGIR;FVCNDDVYSGPLK;GCDVTFEWK;GCPEDAAVCAVDK;GCPEDAAVCAVDKNGSK;GNIQLSYSDGDDCGHGKK;HAEPEQNWEAVDGSQTETEKK;HFFINICHR;LSGAYLVDDSDPDTSLFINVCR;LSSDVCPTSDK;LTYENGLLK;LWCSTTADYDRDHEWGFCR;NPACSGANICQVKPNDQHFSR;SEGGLGGNWYAMDNSGEHVTWR;SFSLGDIYFK;SNEHDDCQVTNPSTGHLFDL…				True;True;True;True;True;True;True;True;True;True;True;True;True;True;True;True;True;True;True;True;True;True;True;True;True;True;True;True;True;True;True;True;True;True;True;True;True;True;True;True;True;True;True;True;True;True;True;True;True;True	8268;23851;36152;36458;38408;45625;62055;62068;71670;73284;81933;87697;91670;91864;91881;104572;114630;115874;184113;184916;186777;189087;208419;231250;233355;242719;248217;251890;253957;265066;267341;270036;270432;270699;272731;273207;275401;275980;276284;282099;297947;299373;312086;312744;320291;320389;321877;321915;322664;322695		129570	129200	85531	87074	117170	136040	152690	147890	94588	106760	91998	102580	108370	111540	115530	127150	126630	129930	125300	122170	83346	82545	48028
P11766	P11766	6	6	6	Alcohol dehydrogenase class-3	ADH5	1	6	6	6	23.3	23.3	23.3	39.724	374	374	0	97.242	89	AAVAWEAGKPLSIEEIEVAPPK;AGDTVIPLYIPQCGECK;IIGVDINKDK;IKVDEFVTHNLSFDEINK;VCLLGCGISTGYGAAVNTAK;VDEFVTHNLSFDEINK				True;True;True;True;True;True	2244;7997;132874;135237;279617;280062		13849	15278	4791.1	28849	68687	55847	28790	5521	49604	29866	28552	39515	56830	48083	18962	25365	8529.8	26432	23862	22023	30119	15927	72371
P11802;P11802-2	P11802	6;2	5;1	5;1	Cyclin-dependent kinase 4	CDK4	2	6	5	5	27.1	24.4	24.4	33.729	303	303;183	0	25.981	31	ALQHSYLHKDEGNPE;LADFGLAR;RLEAFEHPNVVR;VPNGGGGGGGLPISTVR;VTLVFEHVDQDLR;YEPVAEIGVGAYGTVYK				True;False;True;True;True;True	15583;159381;224740;298056;302824;312991		7641.3	3564.7	0	10077	7765.8	10191	0	0	7749.9	9796.4	0	0	16537	10316	4843.2	0	2533.9	0	5337.4	4131.5	7855.2	10528	14323
P11908;P11908-2	P11908;P11908-2	9;9	3;3	2;2	Ribose-phosphate pyrophosphokinase 2	PRPS2	2	9	3	2	39.9	15.7	11.6	34.769	318	318;321	0	28.323	12	INNAAFEAVVVTNTIPQEDK;MVLVGDVKDR;NCIIVSPDAGGAK;PNIVLFSGSSHQDLSQR;RTHNGESVSYLFSHVPL;THNGESVSYLFSHVPL;VAILVDDMADTCGTICHAADK;VTAVIPCFPYAR;VYAILTHGIFSGPAISR				True;False;True;True;False;False;False;False;False	138757;197256;199510;215554;226794;261503;277466;301646;306388		11439	0	0	0	15201	0	0	0	11591	28828	7060	0	15295	0	0	0	0	0	0	0	5019.5	0	12877
P11940;P11940-2;Q9H361;Q4VXU2;Q4VXU2-2;Q96DU9-2;Q96DU9;Q5JQF8	P11940;P11940-2	32;30;14;6;5;2;2;1	32;30;14;6;5;2;2;1	22;20;12;5;5;2;2;1	Polyadenylate-binding protein 1	PABPC1	8	32	32	22	51.7	51.7	38.8	70.67	636	636;547;631;614;330;350;382;200	0	323.31	562	AKEFTNVYIK;ALDTMNFDVIK;ALYDTFSAFGNILSCK;AVDEMNGKELNGK;EFSPFGTITSAK;EFTNVYIK;FEQMKQDR;FGPALSVK;FSPAGPILSIR;GFGFVCFSSPEEATK;GFGFVSFER;GYGFVHFETQEAAER;IVATKPLYVALAQR;KEFSPFGTITSAK;KSGVGNIFIK;LFPLIQAMHPTLAGK;MNGMLLNDR;MNGMLLNDRK;NFGEDMDDER;NFGEDMDDERLK;NFGEDMDDERLKDLFGK;NLDDGIDDER;NLDDGIDDERLR;NPQQHLNAQPQVTMQQPAVHVQGQEPLTASMLASAPPQEQK;QAHLTNQYMQR;RSLGYAYVNFQQPADAER;SGVGNIFIK;SKGFGFVCFSSPEEATK;SKVDEAV…				True;True;True;True;True;True;True;True;True;True;True;True;True;True;True;True;True;True;True;True;True;True;True;True;True;True;True;True;True;True;True;True	12509;13489;16829;24904;57823;57892;78097;79627;86260;95321;95399;113879;144062;149018;156468;166581;195356;195360;201467;201484;201525;205342;205345;209004;216382;226687;235721;238176;238590;239803;277660;319819		114690	97581	95820	95796	124010	122620	72640	73713	90265	107100	124170	102140	184170	179640	125230	106700	67763	89971	99241	96256	341290	351540	322270
P12004	P12004	11	11	11	Proliferating cell nuclear antigen	PCNA	1	11	11	11	50.6	50.6	50.6	28.768	261	261	0	90.775	148	AEDNADTLALVFEAPNQEK;CAGNEDIITLR;DLSHIGDAVVISCAK;FSASGELGNGNIK;IADMGHLK;LMDLDVEQLGIPEQEYSCVVK;LVQGSILKK;MPSGEFAR;NLAMGVNLTSMSK;SEGFDTYR;YLNFFTK				True;True;True;True;True;True;True;True;True;True;True	5407;27998;42369;85481;124189;178029;188382;195611;205188;231235;317798		66385	67586	35064	27952	86358	135810	77631	56668	180450	158900	58963	47391	105470	120200	48002	58773	108290	113620	105370	136700	103680	83739	119800
P12081-4;P12081;P12081-3;P12081-2	P12081-4;P12081;P12081-3;P12081-2	5;5;4;4	5;5;4;4	4;4;3;3	Histidine--tRNA ligase, cytoplasmic	HARS	4	5	5	4	14.5	14.5	12.7	54.846	489	489;509;449;469	0	38.549	52	ASAELIEEEVAK;HGAEVIDTPVFELK;IGDYVQQHGGVSLVEQLLQDPK;VSWEEVKNEMVGEK;YDLTVPFAR				True;True;True;True;True	21036;116224;130259;301430;312097		2916.7	17287	5524.8	12119	8320	17808	9884	8228.4	15149	11375	7145.5	5609.6	17109	20152	0	9774	0	10522	29538	16980	13351	19694	26355
P12107-4;P12107-3;P12107;P12107-2	P12107-4;P12107-3;P12107;P12107-2	5;5;5;5	4;4;4;4	4;4;4;4	Collagen alpha-1(XI) chain	COL11A1	4	5	4	4	4.1	3.4	3.4	167.75	1690	1690;1767;1806;1818	0	6.7696	14	AIVDTNGITVFGTR;ALDFHNSPEGISK;EKPGSWFSEFKR;FLGSNDEEMSYDNNPFIK;LGVPGLPGYPGR				True;True;True;True;False	12290;13338;62499;81858;170027		5401.2	13188	8763.2	5274.7	3404.2	7823.9	83823	141350	0	0	0	0	2640.5	3574.7	54071	10330	15635	45207	0	2761.3	41313	33623	0
P12109	P12109	33	33	33	Collagen alpha-1(VI) chain	COL6A1	1	33	33	33	42.3	42.3	42.3	108.53	1028	1028	0	323.31	771	CPDYTCPITFSSPADITILLDGSASVGSHNFDTTKR;DAEEAISQTIDTIVDMIK;DELVKFEPGQSYAGVVQYSHSQMQEHVSLR;DQLLPPSPNNR;DTTPLNVLCSPGIQVVSVGIK;DVFDFIPGSDQLNVISCQGLAPSQGRPGLSLVK;FEPGQSYAGVVQYSHSQMQEHVSLR;FIDNLRDR;GAPGPAGPPGDPGLMGER;GDPGEAGPQGDQGR;GDPGFEGER;GLEQLLVGGSHLK;GLEQLLVGGSHLKENK;GTYTDCAIK;GTYTDCAIKK;GVFHQTVSR;IALVITDGR;KGLEQLLVGGSHLK;KGLEQLLVGGSHLKENK;LKPYGALVDK;LLLFSDGNSQGATPAAIEK;LSIIATDHTYR;LSIIATDHTYRR;LSRD…				True;True;True;True;True;True;True;True;True;True;True;True;True;True;True;True;True;True;True;True;True;True;True;True;True;True;True;True;True;True;True;True;True	30874;32308;35073;45808;48345;48848;78043;80485;90958;92602;92606;101920;102006;111275;111278;111889;124705;150615;150622;173755;176312;184383;184399;184887;207096;208376;221652;241227;253293;278971;285269;298402;317578		452380	574140	556420	540940	556010	502480	856710	844990	513160	466850	207450	219330	355360	333500	692280	702650	757220	695600	449670	470810	438170	419750	289950
P12110;P12110-3;P12110-2	P12110;P12110-3;P12110-2	28;22;22	28;22;22	28;22;22	Collagen alpha-2(VI) chain	COL6A2	3	28	28	28	29.8	29.8	29.8	108.58	1019	1019;828;918	0	323.31	498	AAVFHEKDYDSLAQPGFFDR;ALCDRDVTVTAIGIGDMFHEK;DIASTPHELYR;DVTVTAIGIGDMFHEK;DVTVTAIGIGDMFHEKHESENLYSIACDKPQQVR;DYDSLAQPGFFDR;FVEQVAR;GPQGALGEPGK;GTVHFAVVITDGHVTGSPCGGIK;GVPGPEGEPGPPGDPGLTECDVMTYVR;HDPRDDDLNLR;HEAYGECYK;HESENLYSIACDKPQQVR;LFAVAPNQNLK;LGEQNFHK;NDYATMLPDSTEIDQDTINR;NFVINVVNR;NLEWIAGGTWTPSALK;NLQGISSFR;NLQGISSFRR;RDDDPLNAR;RFVEQVAR;VFAVVITDGR;VFAVVITDGRHDPRDDDLNLR;VGVVQYSHEGTFEAIQLDDER;V…				True;True;True;True;True;True;True;True;True;True;True;True;True;True;True;True;True;True;True;True;True;True;True;True;True;True;True;True	2306;13247;38204;49735;49736;50263;87853;106527;110985;112472;115088;115269;115614;165662;168482;200549;202059;205693;206594;206613;222580;223307;283474;283485;287470;287484;295974;314356	219	557600	608150	493870	527650	439230	404090	558900	455040	389750	334730	172300	167180	280360	227590	441140	537160	575660	521100	405780	423700	307340	302210	253800
P12111;P12111-2;P12111-4;P12111-5;P12111-3	P12111;P12111-2;P12111-4	133;131;115;64;56	133;131;115;64;56	133;131;115;64;56	Collagen alpha-3(VI) chain	COL6A3	5	133	133	133	49.9	49.9	49.9	343.67	3177	3177;2971;2570;1237;1036	0	323.31	2174	AAPLQGMLPGLLAPLR;ACNLDVILGFDGSR;ACNLDVILGFDGSRDQNVFVAQK;AELQHIATDDNLVFTVPEFR;AGILTFCVGASQANK;ALILVGLER;ALNLGYALDYAQR;ASENLRQEGVR;DEGTCRDFILK;DGLALPSAELK;DGVPGGPGETGK;DIIFLLDGSANVGK;DILFLFDGSANLVGQFPVVR;DQNVFVAQK;DSFQEVLR;DVVFLIDGSQSAGPEFQYVR;DVVFLLDGSEGVR;ELPNIEER;ELPSLEQK;EVITAVRK;EVQVFEITENSAK;EVYTFASEPNDVFFK;FDEHQSKPEILNLVK;FDEHQSKPEILNLVKR;FWYGGCGGNENK;GAQGPAGPAGPPGLIGEQGISGPR;GDSIDQCALIQSIK;…				True;True;True;True;True;True;True;True;True;True;True;True;True;True;True;True;True;True;True;True;True;True;True;True;True;True;True;True;True;True;True;True;True;True;True;True;True;True;True;True;True;True;True;True;True;True;True;True;True;True;True;True;True;True;True;True;True;True;True;True;True;True;True;True;True;True;True;True;True;True;True;True;True;True;True;True;True;True;True;True…	1743;3113;3122;6144;8514;14663;15312;21275;34942;36616;37608;38633;38768;45917;46552;49770;49774;65082;65167;73070;73435;74106;76846;76862;89049;91062;92778;92789;93001;94332;94338;96092;102084;104124;104950;104967;114144;117633;125188;125321;125336;127090;127137;127460;127465;130064;132400;140865;141908;145487;155340;157301;176948;176952;176972;177684;177799;178298;179281;180361;182184;182205;18…	2421;2810;3175	398200	412140	467090	503500	421100	421720	492030	540460	505560	553470	164880	191220	228930	240840	404110	407040	650500	571790	410660	385380	328770	322360	203940
P12268	P12268	20	20	19	Inosine-5-monophosphate dehydrogenase 2	IMPDH2	1	20	20	19	47.3	47.3	45.7	55.804	514	514	0	161.11	275	DIDFLKEEEHDCFLEEIMTK;DIDFLKEEEHDCFLEEIMTKR;DKYPNLQVIGGNVVTAAQAK;EANEILQR;EDLVVAPAGITLK;FGVPVIADGGIQNVGHIAK;FVPYLIAGIQHSCQDIGAK;GKLPIVNEDDELVAIIAR;HGFCGIPITDTGR;KQLLCGAAIGTHEDDKYR;KYEQGFITDPVVLSPK;LPIVNEDDELVAIIAR;NLIDAGVDALR;REDLVVAPAGITLK;RFGVPVIADGGIQNVGHIAK;TSSAQVEGGVHSLHSYEK;VAQGVSGAVQDK;VGMGSGSICITQEVLACGRPQATAVYK;YEQGFITDPVVLSPK;YFSEADKIK				True;True;True;True;True;True;True;True;True;True;True;True;True;True;True;True;True;True;True;True	38344;38351;40314;53396;55602;79878;88410;101116;116341;155595;158775;180392;206039;222850;223190;271112;277932;286658;313003;313725		44015	33007	21562	22212	66386	45245	5689.6	5284.5	58490	51928	20688	29075	69760	59981	18061	38817	2782.4	3562	33568	37245	58696	51847	120510
P12273	P12273	1	1	1	Prolactin-inducible protein	PIP	1	1	1	1	11	11	11	16.572	146	146	0	5.8345	2	TYLISSIPLQGAFNYK				True	276127		0	0	10181	11671	0	0	0	0	0	0	0	0	0	0	0	0	0	0	0	0	0	0	0
P12814;P12814-3;P12814-2;P12814-4;P35609-2;P35609;Q08043	P12814;P12814-3;P12814-2;P12814-4	56;56;55;53;13;13;10	56;56;55;53;13;13;10	37;37;36;34;1;1;0	Alpha-actinin-1	ACTN1	7	56	56	37	67.4	67.4	50.4	103.06	892	892;914;887;930;894;894;901	0	323.31	1172	AGTQIENIEEDFRDGLK;AIMTYVSSFYHAFSGAQK;ALDFIASK;ASFNHFDRDHSGTLGPEEFK;ASIHEAWTDGK;ASIHEAWTDGKEAMLR;ATLPDADKER;CQLEINFNTLQTK;DDPLTNLNTAFDVAEK;DGLGFCALIHR;DQALTEEHAR;DYETATLSEIK;EGLLLWCQR;ELPPDQAEYCIAR;ETADTDTADQVMASFK;FAIQDISVEETSAK;GISQEQMNEFR;GYEEWLLNEIR;HEAFESDLAAHQDR;HRPELIDYGK;HTNYTMEHIR;ICDQWDNLGALTQK;IDQLEGDHQLIQEALIFDNK;ILAGDKNYITMDELR;ILAGDKNYITMDELRR;ISIEMHGTLEDQLSHLR;IVQTYHVNMAGTNPYTTITPQE…				True;True;True;True;True;True;True;True;True;True;True;True;True;True;True;True;True;True;True;True;True;True;True;True;True;True;True;True;True;True;True;True;True;True;True;True;True;True;True;True;True;True;True;True;True;True;True;True;True;True;True;True;True;True;True;True	9613;11631;13343;21460;21891;21921;23857;31303;34808;36617;45383;50421;58888;65126;70937;75768;100412;113779;115183;121080;122332;125723;126711;135389;135394;141772;145215;147172;147960;151191;151213;155482;156777;160135;160920;164296;164306;175448;175471;183320;184781;188594;194464;197526;213624;218753;222768;237693;258797;258816;262815;262833;282661;287526;291754;297713	710	153250	145860	243170	212210	221650	210470	116230	110350	193760	207390	152410	152870	178450	192820	109420	111620	275170	266280	254480	248440	202840	192710	243610
P12955-3;P12955-2;P12955	P12955-3;P12955-2;P12955	2;2;2	2;2;2	2;2;2	Xaa-Pro dipeptidase	PEPD	3	2	2	2	6.1	6.1	6.1	47.261	429	429;452;493	0	28.743	7	AAATGPSFWLGNETLK;VPLALFALNR				True;True	440;297991		0	0	10573	0	6572.9	16577	0	0	0	11012	6256.6	0	3905.2	0	0	0	2579.6	6004.9	17117	36599	2748.7	2371.7	30475
P12956;P12956-2	P12956;P12956-2	36;31	36;31	36;31	X-ray repair cross-complementing protein 6	XRCC6	2	36	36	36	61.1	61.1	61.1	69.842	609	609;568	0	323.31	847	ALKPPPIK;CLEKEVAALCR;DIISIAEDEDLR;DKNSVNFK;DSLIFLVDASK;DTGIFLDLMHLK;ELVYPPDYNPEGK;FDDPGLMLMGFKPLVLLK;FDDPGLMLMGFKPLVLLKK;FTVPMLK;IISSDRDLLAVVFYGTEK;IISSDRDLLAVVFYGTEKDK;ILELDQFK;IMATPEQVGK;IMLFTNEDNPHGNDSAK;IQVTPPGFQLVFLPFADDKRK;KMPFTEK;KPGGFDISLFYR;KQELLEALTK;LGSLVDEFK;LGSLVDEFKELVYPPDYNPEGK;NIPPYFVALVPQEEELDDQK;NIYVLQELDNPGAK;NIYVLQELDNPGAKR;NLEALALDLMEPEQAVDLTLPK;QELLEALTK;QIILEKEETEELKR;RILEL…				True;True;True;True;True;True;True;True;True;True;True;True;True;True;True;True;True;True;True;True;True;True;True;True;True;True;True;True;True;True;True;True;True;True;True;True	14799;30058;38723;40001;46695;47743;66080;76696;76713;87388;133811;133855;135983;137746;138034;140619;154458;154897;155448;169797;169828;204249;204487;204502;205565;217409;218543;224251;230462;235913;256647;258501;258543;283224;283242;287756		106540	144930	124290	106290	234480	238960	68854	71298	166140	210510	172210	170620	215730	227740	135760	121050	131360	115600	165440	192370	176230	169560	248780
P13010	P13010	37	37	37	X-ray repair cross-complementing protein 5	XRCC5	1	37	37	37	55.2	55.2	55.2	82.704	732	732	0	323.31	640	AFREEAIK;ANPQVGVAFPHIK;CFSVLGFCK;DDEAAAVALSSLIHALDDLDMVAIVR;DQVTAQEIFQDNHEDGPTAK;EDIQKETVYCLNDDDETEVLKEDIIQGFR;EEASGSSVTAEEAK;EEASGSSVTAEEAKK;EPLPPIQQHIWNMLNPPAEVTTK;ETVYCLNDDDETEVLKEDIIQGFR;FFMGNQVLK;GITEQQKEGLEIVK;HIEIFTDLSSR;HLMLPDFDLLEDIESK;HNYECLVYVQLPFMEDLR;HSIHWPCR;IQPGSQQADFLDALIVSMDVIQHETIGK;IQPGSQQADFLDALIVSMDVIQHETIGKK;KDEKTDTLEDLFPTTK;KKDQVTAQEIFQDNHEDGPTAK;KTWTVVDAK;KVITMFVQR;LFQCLLH…				True;True;True;True;True;True;True;True;True;True;True;True;True;True;True;True;True;True;True;True;True;True;True;True;True;True;True;True;True;True;True;True;True;True;True;True;True	7448;17902;29239;34398;46101;55450;56273;56313;67708;71950;78652;100446;117315;118450;119723;121354;140418;140420;148122;152534;157196;157823;166604;168763;173840;223151;245370;245383;245398;256097;257243;264781;275445;290537;311261;314857;314889	84	122560	130620	75278	80718	177730	195340	126290	66734	177590	141040	121160	98949	170720	214720	127700	134640	125640	140950	162680	154640	168320	156990	215390
P13489	P13489	16	16	16	Ribonuclease inhibitor	RNH1	1	16	16	16	57.9	57.9	57.9	49.973	461	461	0	280.29	187	DSPCQLEALKLESCGVTSDNCR;ELCQGLGQPGSVLR;ELSLAGNELGDEGAR;ELTVSNNDINEAGVR;ESLKELSLAGNELGDEGAR;LDDCGLTEAR;LGDVGMAELCPGLLHPSSR;LQLEYCSLSAASCEPLASVLR;LSLQNCCLTGAGCGVLSSTLR;SCSFTAACCSHFSSVLAQNR;SLDIQSLDIQCEELSDAR;SNELGDVGVHCVLQGLQTPSCK;TLWIWECGITAK;VLWLADCDVSDSSCSSLAATLLANHSLR;VNPALAELNLR;WAELLPLLQQCQVVR				True;True;True;True;True;True;True;True;True;True;True;True;True;True;True;True	46981;63175;65669;65827;70152;162533;167513;181964;184664;229112;238988;242733;266753;295697;297033;307534		47323	29523	40030	61268	64628	49965	23658	18154	99536	137200	44382	48767	63132	47793	13764	20121	40807	53021	84980	70524	38726	41655	56381
P13497;P13497-5;P13497-2;P13497-6;O43897-2;P13497-4;O43897;Q9Y6L7	P13497;P13497-5;P13497-2;P13497-6	3;2;2;2;1;1;1;1	3;2;2;2;1;1;1;1	3;2;2;2;1;1;1;1	Bone morphogenetic protein 1	BMP1	8	3	3	3	4.7	4.7	4.7	111.25	986	986;717;730;823;392;622;1013;1015	0	2.9282	5	ENIQPGQEYNFLK;NCIWQLVAPTQYR;YCGSGPPEEVYSAGDSVLVK				True;True;True	67208;199568;311611		11653	0	0	7224.3	10018	14403	37571	0	9182.1	16043	6621.3	0	21042	12059	0	10244	0	0	18614	14187	5184.3	0	6491.9
P13611-2;P13611;P13611-5;P13611-4;P13611-3	P13611-2;P13611;P13611-5;P13611-4;P13611-3	21;21;20;18;18	21;21;20;18;18	21;21;20;18;18	Versican core protein	VCAN	5	21	21	21	10.6	10.6	10.6	265.05	2409	2409;3396;3370;655;1642	0	291.23	256	AQCGGGLLGVR;DLKETTVLVAQNGNIK;ETTVLVAQNGNIK;FDAYCFK;FTFEEAAKECENQDAR;GTVACGQPPVVENAK;ITCMNPSAYQR;KGTVACGQPPVVENAK;LATVGELQAAWR;LGEPNYGAEIR;LLASDAGLYR;LQGAHLTSILSHEEQMFVNR;MFEHDFR;NGFDQCDYGWLSDASVR;QEIESETTSEEQIQEEK;QEVNPVRQEIESETTSEEQIQEEK;SPQETYDVYCYVDHLDGDVFHLTVPSK;VGHDYQWIGLNDK;VSVPTHPEAVGDASLTVVK;YEINSLIR;YTLNFEAAQK				True;True;True;True;True;True;True;True;True;True;True;True;True;True;True;True;True;True;True;True;True	19269;41396;71736;76574;86880;110914;142547;150846;161558;168468;174269;181757;192880;202324;217349;217545;244213;286294;301318;312795;321298		178270	184930	103260	108040	64716	68099	389960	318820	11609	3174.4	20616	9922.1	82992	93944	359220	339930	209840	177210	59645	60223	46720	46433	40836
P13612;P13612-2	P13612	12;2	12;2	12;2	Integrin alpha-4	ITGA4	2	12	12	12	16.3	16.3	16.3	114.9	1032	1032;195	0	31.918	73	ADGISSTFSQR;ADPHCLNFLCNFGK;AYIFSIDEK;DNQWLGVTLSR;FGENFASCQAGISSFYTK;IAPCYQDYVKK;IEGLQISK;LPVGLYFIK;NENKLPTGGCYGVPPDLR;SQHTTEVVGGAPQHEQIGK;STEEFPPLQPILQQK;VFVYINSGSGAVMNAMETNLVGSDK				True;True;True;True;True;True;True;True;True;True;True;True	3985;4599;27546;44607;79142;124775;127838;180944;201059;245273;248375;285376		59643	33107	39653	47881	47825	64185	18009	7809	74387	70020	57881	30052	40167	34549	7181.1	4434.8	9972.4	39618	78065	53412	16211	24720	24817
P13639	P13639	56	56	55	Elongation factor 2	EEF2	1	56	56	55	69	69	67.8	95.337	858	858	0	323.31	1459	ALLELQLEPEELYQTFQR;ARPFPDGLAEDIDKGEVSAR;AYLPVNESFGFTADLR;CELLYEGPPDDEAAMGIK;CLYASVLTAQPR;DLEEDHACIPIK;DLEEDHACIPIKK;DSVVAGFQWATK;EDLYLKPIQR;EGALCEENMR;EGIPALDNFLDK;EGIPALDNFLDKL;ETVSEESNVLCLSK;FSVSPVVR;FTDTRKDEQER;GEGQLGPAER;GGGQIIPTAR;GHVFEESQVAGTPMFVVK;GLKEGIPALDNFLDKL;GPLMMYISK;GVQYLNEIK;GVQYLNEIKDSVVAGFQWATK;IKPVLMMNK;IMGPNYTPGK;IMGPNYTPGKK;IWCFGPDGTGPNILTDITK;KEDLYLKPIQR;KIWCFGPDGTGPNILTDITK…				True;True;True;True;True;True;True;True;True;True;True;True;True;True;True;True;True;True;True;True;True;True;True;True;True;True;True;True;True;True;True;True;True;True;True;True;True;True;True;True;True;True;True;True;True;True;True;True;True;True;True;True;True;True;True;True	14939;20895;27652;28986;30394;40789;40829;47288;55617;58086;58727;58737;71867;86624;86820;93642;97340;98934;102559;105974;112669;112693;135168;137915;137924;145545;148730;152472;154282;156333;157440;163054;207606;217752;222564;223705;230230;230308;243235;248225;249119;257781;260568;262724;283682;283718;283731;285178;296642;301825;309645;313304;313420;316768;320065;322058	22;383;494;697	382190	365420	274960	287620	582170	583310	187260	155040	468900	462150	391290	363060	730560	710860	244960	253670	353580	319130	400450	420830	447020	489100	646820
P13667	P13667	9	9	9	Protein disulfide-isomerase A4	PDIA4	1	9	9	9	17.7	17.7	17.7	72.932	645	645	0	57.923	67	EVSQPDWTPPPEVTLVLTK;FAMEPEEFDSDTLR;FDVSGYPTLK;FIEEHATK;IDATSASVLASR;TFDSIVMDPK;VDATAETDLAKR;VSQGQLVVMQPEK;YGIVDYMIEQSGPPSK				True;True;True;True;True;True;True;True;True	73500;75796;77486;80520;126113;257931;279856;300893;314578		55546	57167	23608	33140	31868	38895	39348	45924	37260	62329	44872	50657	33806	7597.5	38550	72419	43361	27329	93437	79878	24915	21386	15260
P13674;P13674-2;P13674-3	P13674;P13674-2;P13674-3	15;15;14	15;15;14	15;15;14	Prolyl 4-hydroxylase subunit alpha-1	P4HA1	3	15	15	15	37.3	37.3	37.3	61.049	534	534;534;516	0	66.672	117	AEEDKLEQIKK;DPEGFVGHPVNAFK;FHDIISDAEIEIVK;FILAPAKQEDEWDKPR;GVAVDYLPER;HAACPVLVGNK;KDEPDAFKELGTGNR;KGTAVFWYNLFASGEGDYSTR;LLELDPEHQR;LQDTYNLDTDTISK;LTSTATKDPEGFVGHPVNAFK;QYFPNDEDQVGAAK;SAWLSGYENPVVSR;VAYTEADYYHTELWMEQALR;YFEYIMAK				True;True;True;True;True;True;True;True;True;True;True;True;True;True;True	5508;44925;80036;80629;111398;114466;148136;150759;175146;181387;186431;222081;228585;279149;313500		151520	125500	74210	53963	83011	96186	125140	75398	72378	46954	83672	102390	90867	104880	85013	73704	51292	33826	85200	106940	42047	40431	32142
P13693;P13693-2;Q56UQ5	P13693;P13693-2;Q56UQ5	4;2;2	4;2;2	4;2;2	Translationally-controlled tumor protein;TPT1-like protein	TPT1	3	4	4	4	27.3	27.3	27.3	19.595	172	172;138;140	0	8.7028	28	DLISHDEMFSDIYK;EIADGLCLEVEGK;HILANFK;VKPFMTGAAEQIK				True;True;True;True	41313;60206;117438;291142		88995	0	38411	65856	21243	53557	16967	13265	63012	50858	18512	49086	12885	47785	9263.2	0	20214	33719	66957	75681	24859	0	35408
P13716;P13716-2	P13716;P13716-2	2;1	2;1	1;1	Delta-aminolevulinic acid dehydratase	ALAD	2	2	2	1	10.9	10.9	5.8	36.294	330	330;359	0	25.111	8	GSAADSEESPAIEAIHLLR;MQPQSVLHSGYFHPLLR				True;True	108226		0	0	0	5856.5	8634.6	0	2899.5	0	0	3461.1	0	0	4962.8	6002	4627.2	0	6339.8	0	0	6151.9	18953	3179.1	7969.3
P13726-2;P13726	P13726-2;P13726	4;4	4;4	4;4	Tissue factor	F3	2	4	4	4	21.4	21.4	21.4	27.145	238	238;295	0	58.237	36	CFYTTDTECDLTDEIVK;CFYTTDTECDLTDEIVKDVK;DLIYTLYYWK;TILEWEPKPVNQVYTVQISTK				True;True;True;True	29252;29259;41336;262720		0	0	62689	38364	56488	55083	4316	4277.2	86319	99144	20108	18729	30471	25409	0	0	37336	26041	67296	42637	13368	19077	29952
P13797;P13797-3;P13797-2;P13796	P13797;P13797-3;P13797-2	10;9;8;1	10;9;8;1	9;8;7;1	Plastin-3	PLS3	4	10	10	9	22.7	22.7	20.8	70.81	630	630;585;617;627	0	39.493	42	ANDDIIVNWVNR;AYFHLLNQIAPK;HVIPMNPNTDDLFK;IDINMSGFNETDDLKR;INNFSADIKDSK;KLENCNYAVELGKHPAK;MINLSVPDTIDER;VDLNSNGFICDYELHELFK;VYALPEDLVEVKPK;YTLNVLEDLGDGQK				True;True;True;True;True;True;True;True;True;True	17500;27322;122863;126458;138790;153346;193843;280849;306400;321301		5442.2	6389.3	9234.8	48874	32176	55174	5785.1	8708.9	93358	72188	14503	42601	13677	13275	4855.3	4958.4	12128	26192	48559	66761	45496	28432	11659
P13798	P13798	7	7	7	Acylamino-acid-releasing enzyme	APEH	1	7	7	7	13.7	13.7	13.7	81.224	732	732	0	35.831	79	ALDVSASDDEIAR;GDQFVFYEDWGENMVSK;HGPVYEDDCFGCLSWSHSETHLLYVAEK;SALYYVDLIGGK;SFNLSALEK;TPLLLMLGQEDR;VGFLPSAGK				True;True;True;True;True;True;True	13532;92674;116611;228280;233247;268600;286083		67377	10066	56436	55084	42720	94783	59352	32633	38936	71615	38753	48468	47394	34994	63830	19005	87195	87542	50130	46441	35208	69087	64476
P13804;P13804-2	P13804;P13804-2	5;4	5;4	5;4	Electron transfer flavoprotein subunit alpha, mitochondrial	ETFA	2	5	5	5	23.4	23.4	23.4	35.079	333	333;284	0	67.434	22	AAVDAGFVPNDMQVGQTGK;ASSTSPVEISEWLDQK;GTSFDAAATSGGSASSEK;LGGEVSCLVAGTK;TIYAGNALCTVK				True;True;True;True;True	2259;22432;110751;168758;263347		15143	19431	1965.7	5703.5	10611	11008	0	0	50154	120090	6798.5	15766	29110	24330	0	0	7201.3	5345.1	38098	23079	13813	4899.4	10731
P13807-2;P13807;P54840	P13807-2;P13807	6;6;1	6;6;1	6;6;1	Glycogen [starch] synthase, muscle	GYS1	3	6	6	6	14.6	14.6	14.6	76.482	673	673;737;703	0	30.225	65	AAAHCAHVFTTVSQITAIEAQHLLK;FSAMHEFQNLHAQSK;TNNFNVETLK;TQVELLEAPTPALKR;VGGIYTVLQTK;VTGDEWGDNYFLVGPYTEQGVR				True;True;True;True;True;True	264;85459;267570;269975;286226;302269		9493.2	5527.6	8748.6	6298.7	81221	78710	6192.6	3573.9	35793	44425	7950.3	16061	38316	59824	0	2937.1	10014	10166	14334	25175	14632	11080	14670
P13861-2;P13861;P31323	P13861-2;P13861	5;5;2	5;5;2	5;5;2	cAMP-dependent protein kinase type II-alpha regulatory subunit	PRKAR2A	3	5	5	5	18.8	18.8	18.8	43.066	382	382;404;418	0	25.112	47	ADEHVIDQGDDGDNFYVIER;APASVLPAATPR;GQYFGELALVTNKPR;GSFGELALMYNTPR;NISHYEEQLVK				True;True;True;True;True	3834;18186;107933;108587;204354		4789.2	16597	0	3704	23902	29321	3431.2	3605.5	11939	14012	5502.9	0	20948	24020	0	6402.6	5320.5	9383.1	6222.6	15468	15420	12134	23990
P13987;P13987-2	P13987;P13987-2	5;5	5;5	5;5	CD59 glycoprotein	CD59	2	5	5	5	25.8	25.8	25.8	14.177	128	128;130	0	17.715	154	AGLQVYNK;ENELTYYCCK;FEHCNFNDVTTR;LRENELTYYCCK;LRENELTYYCCKK				True;True;True;True;True	9090;67079;77785;183194;183242		296190	284200	295640	251500	141220	169700	160590	221060	222000	253080	447270	409360	181740	246610	112130	110900	320080	265780	260650	276340	138110	137990	99009
P14174	P14174	3	3	3	Macrophage migration inhibitory factor	MIF	1	3	3	3	35.7	35.7	35.7	12.476	115	115	0	48.266	78	LLCGLLAER;PMFIVNTNVPR;VYINYYDMNAANVGWNNSTFA				True;True;True	174365;215508;306948	3	415580	481190	286710	47806	103310	116700	580560	615940	179880	184490	276270	257670	93889	79860	565000	590410	568210	250210	169840	187400	440310	391110	129580
P14314-2;P14314	P14314-2;P14314	11;11	11;11	11;11	Glucosidase 2 subunit beta	PRKCSH	2	11	11	11	25.1	25.1	25.1	59.177	525	525;528	0	127.39	123	AQQEQELAADAFK;ESLQQMAEVTR;ETMVTSTTEPSR;ILIEDWK;LGGSPTSLGTWGSWIGPDHDKFSAMK;LIELQAGKK;LWEEQLAAAK;SLEDQVEMLR;SLKDMEESIR;TVKEEAEKPER;YEQGTGCWQGPNR				True;True;True;True;True;True;True;True;True;True;True	20124;70213;71485;136521;168923;171614;189258;239241;240422;273776;313014		158630	135500	69837	102130	41333	33637	87048	110630	69578	80988	153400	144450	43507	38656	110490	151690	96428	68078	126160	126790	59091	43513	40253
P14324-2;P14324	P14324-2;P14324	4;4	4;4	4;4	Farnesyl pyrophosphate synthase	FDPS	2	4	4	4	14.2	14.2	14.2	40.532	353	353;419	0	21.332	33	CSWLVVQCLQR;IGTDIQDNK;QDFVQHFSQIVR;VLTEDEMGHPEIGDAIAR				True;True;True;True	31538;131351;216914;295129		37519	18747	47189	53677	31774	26191	23245	24129	50494	53827	41708	14123	57027	21563	16771	13084	0	27387	24685	59505	27870	26398	0
P14543;P14543-2	P14543;P14543-2	53;52	53;52	52;51	Nidogen-1	NID1	2	53	53	52	53.3	53.3	53.3	136.38	1247	1247;1114	0	323.31	1009	AECLNPSQPSR;AECLNPSQPSRR;AFLHVPAK;ALEGLQYPFAVTSYGK;ASLHGGEPTTIIR;CPDNTLGVDCIEQK;DNPKIETSYMDGTNRR;DYATGFCCSCVAGYTGNGR;EDLSPSITQR;EGSPDALQNPCYIGTHGCDTNAACRPGPR;ENNQVPAVVAFSQGSVGFLWK;ESHPGLFPPTFGAVAPFLADLDTTDGLGK;ESVENLAK;ETDAFQPHK;EYTVTEPER;EYTVTEPERDGASPSR;FSGIDEHGHLTIDTELEGR;FYDRSDIDAVYVTTNGIIATSEPPAK;GFPEISFQPSSAVVVTWESVAPYQGPSRDPDQK;GGADTYSVPSVLSPR;GIVTDSVR;GNLYWTDWNR;GNLYWTDWNRDNPK;IERLPLEGNTM…				True;True;True;True;True;True;True;True;True;True;True;True;True;True;True;True;True;True;True;True;True;True;True;True;True;True;True;True;True;True;True;True;True;True;True;True;True;True;True;True;True;True;True;True;True;True;True;True;True;True;True;True;True	5147;5173;7343;13705;22082;30860;44537;50223;55542;59317;67306;69844;70786;71004;75138;75153;85743;89119;96209;96844;100759;104725;104732;128205;128402;128437;129682;146601;147352;149087;180406;189723;197796;202358;203800;203829;207115;212317;216247;216855;217128;223620;227153;229832;242848;242863;255310;269422;289324;292940;298261;307459;311061	464;991	1692600	1682500	1165900	1176700	1096000	995570	3391300	3208200	447200	477220	746940	714330	983210	1037200	2529600	2538900	1890900	1654300	793430	918600	855160	903910	531980
P14550	P14550	5	5	5	Alcohol dehydrogenase [NADP(+)]	AKR1A1	1	5	5	5	16.9	16.9	16.9	36.573	325	325	0	7.3288	35	AASCVLLHTGQK;DAGHPLYPFNDPY;MPLIGLGTWK;SPAQILLR;VFDFTFSPEEMK				True;True;True;True;True	1974;32658;195605;243435;283757		11495	3710.4	21980	7854.9	40653	44655	6273.4	9452.9	53293	86135	17199	23392	12181	44961	17135	0	14062	9913.3	38253	56102	29775	38729	21006
P14618;P14618-3;P30613-2;P30613	P14618;P14618-3	46;41;1;1	46;41;1;1	5;5;0;0	Pyruvate kinase PKM	PKM	4	46	46	5	79.7	79.7	9.4	57.936	531	531;516;543;574	0	323.31	1851	AEGSDVANAVLDGADCIMLSGETAK;AEGSDVANAVLDGADCIMLSGETAKGDYPLEAVR;AGKPVICATQMLESMIK;APIIAVTR;CCSGAIIVLTK;CDENILWLDYK;DPVQEAWAEDVDLR;EAEAAIYHLQLFEELR;EAEAAIYHLQLFEELRR;FDEILEASDGIMVAR;FGVEQDVDMVFASFIR;FGVEQDVDMVFASFIRK;GADFLVTEVENGGSLGSK;GADFLVTEVENGGSLGSKK;GDLGIEIPAEK;GDVVIVLTGWRPGSGFTNTMR;GDYPLEAVR;GIFPVLCK;GIFPVLCKDPVQEAWAEDVDLR;GSGTAEVELK;GSGTAEVELKK;GVNLPGAAVDLPAVSEK;GVNLPGAAVDLPAVSEKDIQDLK;IENHEG…				True;True;True;True;True;True;True;True;True;True;True;True;True;True;True;True;True;True;True;True;True;True;True;True;True;True;True;True;True;True;True;True;True;True;True;True;True;True;True;True;True;True;True;True;True;True	5901;5946;8707;18551;28326;28476;45342;51846;51890;76879;79818;79866;89717;89822;92500;93088;93163;99586;99619;108754;108820;112342;112377;128080;133684;143101;143149;146628;150338;151011;151089;160539;163019;178911;195753;212364;218801;218819;223108;224622;238480;250011;254026;254055;254085;296544	64;149;291;330;334;360;377;494	1635600	1480200	1167700	1080300	2890400	2717600	1397400	1195800	2246700	2068400	1332000	1323100	2952300	2937400	2092700	1657100	1752600	1621500	2010600	2051300	2875600	2755400	3033800
P14618-2	P14618-2	43	2	2	Pyruvate kinase PKM	PKM	1	43	2	2	74.6	4.3	4.3	58.061	531	531	0.0070022	1.7949	7	AEGSDVANAVLDGADCIMLSGETAK;AEGSDVANAVLDGADCIMLSGETAKGDYPLEAVR;AGKPVICATQMLESMIK;APIIAVTR;CDENILWLDYK;CLAAALIVLTESGR;DPVQEAWAEDVDLR;EAEAAMFHR;FDEILEASDGIMVAR;FGVEQDVDMVFASFIR;FGVEQDVDMVFASFIRK;GADFLVTEVENGGSLGSK;GADFLVTEVENGGSLGSKK;GDLGIEIPAEK;GDVVIVLTGWRPGSGFTNTMR;GDYPLEAVR;GIFPVLCK;GIFPVLCKDPVQEAWAEDVDLR;GSGTAEVELK;GSGTAEVELKK;GVNLPGAAVDLPAVSEK;GVNLPGAAVDLPAVSEKDIQDLK;IENHEGVR;IISKIENHEGVR;ITLDNA…				False;False;False;False;False;True;False;True;False;False;False;False;False;False;False;False;False;False;False;False;False;False;False;False;False;False;False;False;False;False;False;False;False;False;False;False;False;False;False;False;False;False;False	5901;5946;8707;18551;28476;29929;45342;51931;76879;79818;79866;89717;89822;92500;93088;93163;99586;99619;108754;108820;112342;112377;128080;133684;143101;143149;146628;150338;151011;151089;163019;178911;195753;212364;218801;218819;223108;238480;250011;254026;254055;254085;296544	64;149;291;330;334;360;377;494	14482	10090	0	0	6348.1	6869.5	0	0	3592.9	4198.9	5737	0	8507.8	0	0	7852	0	0	0	0	0	3056.5	12066
P14625;Q58FF3	P14625	32;3	30;3	30;3	Endoplasmin	HSP90B1	2	32	30	30	43.7	42	42	92.468	803	803;399	0	311.39	306	DISTNYYASQK;DISTNYYASQKK;EAESSPFVER;EAVEKEFEPLLNWMK;EEASDYLELDTIK;EFEPLLNWMK;EGSRTDDEVVQREEEAIQLDGLNASQIR;EGVKFDESEKTK;ELISNASDALDK;ELISNASDALDKIR;FAFQAEVNR;FQSSHHPTDITSLDQYVER;GLFDEYGSK;GVVDSDDLPLNVSR;GYEVIYLTEPVDEYCIQALPEFDGKR;IADDKYNDTFWK;IADDKYNDTFWKEFGTNIK;IYFMAGSSR;KGYEVIYLTEPVDEYCIQALPEFDGKR;KYSQFINFPIYVWSSK;LGVIEDHSNR;LIINSLYK;LISLTDENALSGNEELTVK;NLLHVTDTGVGMTR;NLLHVTDTGVGMTREELVK;SGTSEFL…				True;True;True;True;True;True;True;True;False;False;True;True;True;True;True;True;True;True;True;True;True;True;True;True;True;True;True;True;True;True;True;True	39255;39271;52155;54332;56260;57308;59369;59502;64246;64338;75531;85031;102111;112953;113831;124134;124136;146125;151160;158849;170015;171784;172138;206169;206181;235683;235952;236983;255373;258037;275124;284586		241490	202380	101620	160070	144560	172830	121580	82396	197100	195860	159110	197240	135750	128530	166190	173980	197900	129850	182320	181110	85339	94089	87890
P14635-2;P14635	P14635-2;P14635	2;2	2;2	2;2	G2/mitotic-specific cyclin-B1	CCNB1	2	2	2	2	7.6	7.6	7.6	44.102	396	396;433	0	7.8383	6	IGEVDVEQHTLAK;ISTLPQLNSALVQDLAK				True;True	130539;142241		0	0	0	0	0	2035	0	0	0	0	0	0	0	0	0	0	0	0	0	0	0	0	2090.3
P14649	P14649	3	1	1	Myosin light chain 6B	MYL6B	1	3	1	1	15.4	3.8	3.8	22.764	208	208	1	-2	1	ALGQNPTNAEVLK;EAFELFDR;ILYSQCGDVMR	+			False;True;False	14508;52179;137686	93	0	0	0	0	0	3387	0	0	3401.7	3778.1	0	0	3908.3	5736.9	0	0	0	0	0	0	0	0	5117.4
P14678-2;P63162;P14678;P63162-2;P14678-3	P14678-2;P63162;P14678;P63162-2;P14678-3	10;10;10;10;10	10;10;10;10;10	10;10;10;10;10	Small nuclear ribonucleoprotein-associated proteins B and B;Small nuclear ribonucleoprotein-associated protein N	SNRPB;SNRPN	5	10	10	10	30.3	30.3	30.3	23.656	231	231;240;240;244;289	0	74.511	213	AFDKHMNLILCDCDEFRK;CILQDGR;GENLVSMTVEGPPPK;GENLVSMTVEGPPPKDTGIAR;HMNLILCDCDEFR;HMNLILCDCDEFRK;IFIGTFK;MLQHIDYR;RVLGLVLLR;VLGLVLLR				True;True;True;True;True;True;True;True;True;True	6870;29622;93853;93886;119282;119300;129128;194916;227172;293268	38	118380	88083	120010	161680	109080	97903	233880	210910	134690	135850	103440	127150	100710	95036	281290	208560	147780	187090	135290	131790	348940	469350	180540
P14679-2;P14679	P14679-2;P14679	1;1	1;1	1;1	Tyrosinase	TYR	2	1	1	1	5.6	5.6	5.6	42.913	377	377;529	0.0061484	1.8723	2	NIFDLSAPEKDKFFAYLTLAK				True	203745		0	0	0	0	0	11289	0	0	4030.7	0	0	0	6029.4	0	0	0	0	0	13843	13372	3053.3	0	0
P14866;P14866-2	P14866;P14866-2	16;15	16;15	16;15	Heterogeneous nuclear ribonucleoprotein L	HNRNPL	2	16	16	16	43.8	43.8	43.8	64.132	589	589;456	0	267.08	285	AITHLNNNFMFGQK;ASLNGADIYSGCCTLK;FSTPEQAAK;GLIDGVVEADLVEALQEFGPISYVVVMPK;IEYAKPTR;LCFSTAQHAS;LNVFKNDQDTWDYTNPNLSGQGDPGSNPNKR;NDQDTWDYTNPNLSGQGDPGSNPNKR;NGVQAMVEFDSVQSAQR;NPNGPYPYTLK;QPAIMPGQSYGLEDGSCSYK;SDALETLGFLNHYQMK;SKPGAAMVEMADGYAVDR;SSSGLLEWESK;VFNVFCLYGNVEK;YGPQYGHPPPPPPPPEYGPHADSPVLMVYGLDQSK				True;True;True;True;True;True;True;True;True;True;True;True;True;True;True;True	11995;22108;86535;102549;128661;161907;179873;200295;203022;208862;219879;229299;238452;247688;284870;314814	567	41478	54841	49828	51522	118940	92253	55262	46864	133860	165140	84828	61658	96516	82355	42577	53072	59722	68817	96351	91311	163340	155020	152870
P14868;P14868-2	P14868;P14868-2	27;21	27;21	27;21	Aspartate--tRNA ligase, cytoplasmic	DARS	2	27	27	27	62.5	62.5	62.5	57.136	501	501;401	0	259.92	441	ADEVVWVR;ALHHGIDLEK;EAGVEMGDEDDLSTPNEK;EIMDAAEDYAK;ESIVDVEGVVR;FGAPPHAGGGIGLER;FLEPTLR;FQTEIQTVNK;GEEILSGAQR;GFVEIQTPK;IGSCTQQDVELHVQK;IHDPQLLTER;IISAASEGGANVFTVSYFK;IYVISLAEPR;LEYCEALAMLR;LPLQLDDAVRPEAEGEEEGR;LPLQLDDAVRPEAEGEEEGRATVNQDTR;LQSGICHLFR;NNAYLAQSPQLYK;QCFLVLR;QQQFNVQALVAVGDHASK;QSNSYDMFMR;TSTSQAVFR;VFSIGPVFR;VRDLTIQK;VTMLFLGLHNVR;YGISSMIQSQEKPDR				True;True;True;True;True;True;True;True;True;True;True;True;True;True;True;True;True;True;True;True;True;True;True;True;True;True;True	3853;14561;52699;61241;69929;78857;81625;85057;93475;96730;131300;131489;133660;146675;165613;180488;180501;182647;207723;216837;220271;220675;271209;285213;299617;302833;314556		101950	75747	57819	39426	125170	151920	20509	14770	142420	159560	64403	74929	145650	134870	49466	55598	59562	42896	86120	87190	82503	105230	123850
P15121;C9JRZ8;C9JRZ8-2	P15121	7;1;1	7;1;1	7;1;1	Aldose reductase	AKR1B1	3	7	7	7	37	37	37	35.853	316	316;316;344	0	59.017	49	GIVVTAYSPLGSPDRPWAKPEDPSLLEDPR;LIQYCQSK;REELFIVSK;TLSDLKLDYLDLYLIHWPTGFKPGK;TTAQVLIR;VCALLSCTSHKDYPFHEEF;YKPAVNQIECHPYLTQEK				True;True;True;True;True;True;True	100768;172116;222931;266170;271384;279226;316533		36092	38589	29150	23357	32929	58360	27725	43208	31134	21763	40123	43650	40193	25783	53680	40108	48181	10554	25374	36887	22635	24458	28799
P15144	P15144	21	21	21	Aminopeptidase N	ANPEP	1	21	21	21	22.1	22.1	22.1	109.54	967	967	0	124.25	162	AQIINDAFNLASAHK;DHSAIPVINR;DLMVLNDVYR;DLTALSNMLPK;DNEETGFGSGTR;EATDVIIIHSK;ELWILNR;ENSLLFDPLSSSSSNK;ENSLLFDPLSSSSSNKER;EVVLQWFTENSK;FSTEYELQQLEQFKK;GVGGSQPPDIDKTELVEPTEYLVVHLK;KQVTPLFIHFR;KVVATTQMQAADAR;KVVATTQMQAADARK;MLSSFLSEDVFK;QVTPLFIHFR;QWMENPNNNPIHPNLR;VVATTQMQAADAR;VVATTQMQAADARK;YLSYTLNPDLIR				True;True;True;True;True;True;True;True;True;True;True;True;True;True;True;True;True;True;True;True;True	19702;38080;41990;42482;43832;54015;66116;67481;67498;73873;86510;111940;156002;158162;158166;194987;221720;221979;303806;303814;318019		58983	84364	81389	48154	100550	95278	8087.5	13098	196160	199840	76739	62256	91507	81506	32254	29143	87322	78459	105260	146050	67770	59066	28445
P15151-3;P15151-2;P15151-4;P15151	P15151-3;P15151-2;P15151-4;P15151	1;1;1;1	1;1;1;1	1;1;1;1	Poliovirus receptor	PVR	4	1	1	1	3.6	3.6	3.6	39.304	364	364;372;392;417	0.0027113	2.2072	5	VLAKPQNTAEVQK				True	291436		12110	0	0	0	0	1755.8	0	0	4156.4	6188.9	7183.8	4435	4323.4	2278.9	0	0	0	0	3764.8	0	0	0	3068
P15153;P60763;Q9H4E5-2;P17081;Q9H4E5	P15153;P60763	5;3;1;1;1	1;0;0;0;0	1;0;0;0;0	Ras-related C3 botulinum toxin substrate 2;Ras-related C3 botulinum toxin substrate 3	RAC2;RAC3	5	5	1	1	28.6	7.3	7.3	21.429	192	192;192;192;205;214	0	3.0065	4	CVVVGDGAVGK;HHCPSTPIILVGTK;LDLRDDKDTIEK;TVFDEAIR;YLECSALTQR				False;True;False;False;False	31932;116869;163271;273478;317147		5676	2606.1	0	0	10261	0	0	0	5393.7	16730	0	0	7437.5	8237.4	0	0	0	0	12310	7774.2	0	0	0
P15170;P15170-2;P15170-3	P15170;P15170-2;P15170-3	7;7;7	7;7;7	5;5;5	Eukaryotic peptide chain release factor GTP-binding subunit ERF3A	GSPT1	3	7	7	5	23.2	23.2	19.6	55.755	499	499;636;637	0	47.57	28	GIEEEEILPGFILCDPNNLCHSGR;HLIVLINK;HNVEVLGILSDDVETDTVAPGENLK;KDIHFMPCSGLTGANLK;KGEFETGFEK;STIGGQIMYLTGMVDKR;SVDGPIRLPIVDKYK				True;True;True;True;True;True;True	99527;118385;119706;148210;150342;248956;249891		14075	11233	12458	11016	11090	14115	3968.1	0	59386	27558	0	11653	8120.6	22453	3226.5	12177	11832	10170	11640	17343	8638.9	8371.3	11644
P15311	P15311	30	19	19	Ezrin	EZR	1	30	19	19	49.8	35.8	35.8	69.412	586	586	0	126.95	288	AKEAQDDLVK;APDFVFYAPR;AQEEAERLEADR;DNAMLEYLK;DQWEDRIQVWHAEHR;EGILSDEIYCPPETAVLLGSYAVQAK;EKEELMLR;ELSEQIQR;EVWYFGLHYVDNK;FGDYNKEVHK;FVIKPIDK;FVIKPIDKK;IAQDLEMYGINYFEIK;IGFPWSEIR;ILQLCMGNHELYMR;IQVWHAEHR;KAPDFVFYAPR;KEDEVEEWQHR;KPDTIEVQQMK;LFFLQVK;NISFNDKK;QLFDQVVK;QLLTLSSELSQAR;QRIDEFEAL;RKEDEVEEWQHR;RKPDTIEVQQMK;SGYLSSER;SQEQLAAELAEYTAK;THNDIIHNENMR;VTTMDAELEFAIQPNTTGK				True;False;True;True;True;True;True;True;True;True;False;False;True;False;True;True;False;True;False;False;False;False;True;True;True;False;True;True;True;False	12495;18194;19422;43742;46110;58709;62113;65645;73980;79094;88047;88076;124854;130588;137215;140634;147408;148634;154788;166056;204314;219095;219398;220438;224416;224529;235957;245062;261482;303170		145600	147730	130470	115630	96831	102400	104530	110500	76068	65262	134900	134550	122610	108080	178830	134190	57814	68493	134290	118490	55216	67877	165650
P15374	P15374	1	1	1	Ubiquitin carboxyl-terminal hydrolase isozyme L3	UCHL3	1	1	1	1	5.7	5.7	5.7	26.182	230	230	0	5.0986	1	FLEESVSMSPEER				True	81548		0	0	0	0	0	0	0	0	27875	0	0	0	6109.9	5831	0	0	4687.4	3631	0	5477.6	0	0	0
P15531;P15531-2	P15531;P15531-2	9;9	1;1	1;1	Nucleoside diphosphate kinase A	NME1	2	9	1	1	70.4	9.2	9.2	17.149	152	152;177	0	4.556	36	DRPFFAGLVK;FMQASEDLLK;FMQASEDLLKEHYVDLK;GDFCIQVGR;GLVGEIIKR;NIIHGSDSVESAEK;TFIAIKPDGVQR;VMLGETNPADSKPGTIR;YMHSGPVVAMVWEGLNVVK				False;False;False;False;False;True;False;False;False	46306;82795;82797;92288;103556;203947;258349;296013;318565		19640	11846	10206	17856	15530	8363.3	0	16031	8503.1	6895	14061	11838	8927.1	11369	0	18860	9071.6	0	17044	16900	7653.8	3777.1	10329
P15559;P15559-2;P15559-3	P15559;P15559-2;P15559-3	18;18;16	18;18;16	18;18;16	NAD(P)H dehydrogenase [quinone] 1	NQO1	3	18	18	18	44.5	44.5	44.5	30.867	274	274;240;236	0	323.31	402	ALIVLAHSER;DPANFQYPAESVLAYK;EAAAAALKK;EGHLSPDIVAEQK;EGHLSPDIVAEQKK;FGLSVGHHLGK;GWEVVESDLYAMNFNPIISR;IQILEGWK;IQILEGWKK;KGWEVVESDLYAMNFNPIISR;KGWEVVESDLYAMNFNPIISRK;KKGWEVVESDLYAMNFNPIISR;LKDPANFQYPAESVLAYK;LKDPANFQYPAESVLAYKEGHLSPDIVAEQK;RALIVLAHSER;TSFNYAMK;VFIGEFAYTYAAMYDK;VFIGEFAYTYAAMYDKGPFR				True;True;True;True;True;True;True;True;True;True;True;True;True;True;True;True;True;True	14700;44912;51273;58599;58647;79521;113343;140226;140249;151118;151154;152675;172698;172728;222386;270655;284471;284478	45	361800	426900	184530	198840	383970	419500	178760	186470	304520	313440	216350	244340	567500	498420	219680	290970	267340	293390	253640	237420	594920	553140	362850
P15586-2;P15586	P15586-2;P15586	6;6	6;6	6;6	N-acetylglucosamine-6-sulfatase	GNS	2	6	6	6	12.8	12.8	12.8	59.988	532	532;552	0	8.2284	18	AFQNVFAPR;IQEPNTFPAILR;LMMLQSCSGPTCR;SMCGYQTFFAGK;TIDPELLGK;WQTLLSVDDLVEK				True;True;True;True;True;True	7421;139983;178459;242222;262150;310097		37346	33674	10591	10775	22695	12728	40010	50304	5492.3	18071	6971	3852.2	7301	8274.8	50555	65300	13737	25833	7337.6	6276.3	22467	26588	10346
P15621-2;P15621-3;P15621	P15621-2;P15621-3;P15621	1;1;1	1;1;1	1;1;1	Zinc finger protein 44	ZNF44	3	1	1	1	1.7	1.7	1.7	68.088	589	589;637;663	0.0057294	1.9145	13	IHEGTHTLEK				True	131618		5818.7	0	0	1590.1	9427.7	26410	0	0	0	0	0	0	38743	39157	0	0	0	0	0	0	0	0	0
P15880	P15880	16	16	16	40S ribosomal protein S2	RPS2	1	16	16	16	53.2	53.2	53.2	31.324	293	293	0	258.47	445	AEDKEWMPVTK;AFVAIGDYNGHVGLGVK;ATFDAISK;CGSVLVR;ESEIIDFFLGASLKDEVLK;GCTATLGNFAK;GTGIVSAPVPK;IGKPHTVPCK;IKSLEEIYLFSLPIK;KLLMMAGIDDCYTSAR;LLMMAGIDDCYTSAR;LSIVPVR;LSIVPVRR;SLEEIYLFSLPIK;SPYQEFTDHLVK;TYSYLTPDLWK				True;True;True;True;True;True;True;True;True;True;True;True;True;True;True;True	5339;7545;23498;29375;69575;91939;110356;130757;135195;153810;176743;184448;184455;239252;244694;276302	61;215;216	179770	185160	126790	178160	215620	215780	70418	70358	284840	276380	341010	375190	407970	409770	198030	213960	112000	116070	151080	145680	616240	578970	568640
P15927;P15927-2;P15927-3	P15927;P15927-2;P15927-3	8;8;8	8;8;8	8;8;8	Replication protein A 32 kDa subunit	RPA2	3	8	8	8	39.3	39.3	39.3	29.247	270	270;278;358	0	46.395	126	ACPRPEGLNFQDLK;APTNIVYK;HAEKAPTNIVYK;HMSVSSIK;IDDMTAAPMDVR;IGNVEISQVTIVGIIR;QAVDFLSNEGHIYSTVDDDHFK;QWVDTDDTSSENTVVPPETYVK				True;True;True;True;True;True;True;True	3164;19054;114568;119393;126189;130960;216675;222010		59130	64734	34692	8409.9	32257	58397	50568	62980	24856	6274.3	24589	42166	68943	74760	71369	105720	44526	58300	54894	42045	79079	70932	47511
P16035	P16035	15	15	15	Metalloproteinase inhibitor 2	TIMP2	1	15	15	15	52.3	52.3	52.3	24.399	220	220	0	248.59	248	AVSEKEVDSGNDIYGNPIK;AVSEKEVDSGNDIYGNPIKR;DIEFIYTAPSSAVCGVSLDVGGKK;EVDSGNDIYGNPIK;EVDSGNDIYGNPIKR;EYLIAGK;FFACIKR;GAAPPKQEFLDIEDP;GPEKDIEFIYTAPSSAVCGVSLDVGGKK;KEYLIAGK;MHITLCDFIVPWDTLSTTQK;MHITLCDFIVPWDTLSTTQKK;RSDGSCAWYR;SDGSCAWYR;YQMGCECK				True;True;True;True;True;True;True;True;True;True;True;True;True;True;True	26544;26577;38433;72508;72542;74815;78199;89642;105654;149387;193535;193562;226620;229765;319893		899980	811550	441200	523420	314880	331850	1810900	1842800	96301	143160	446300	332450	206210	274760	1386000	995200	914800	948640	355690	290940	505520	506890	186850
P16070;P16070-16;P16070-5;P16070-7;P16070-3;P16070-4;P16070-6;P16070-17;P16070-8;P16070-10;P16070-11;P16070-13;P16070-14;P16070-12;P16070-18;P16070-15;P16070-9;P16070-19	P16070;P16070-16;P16070-5;P16070-7;P16070-3;P16070-4;P16070-6;P16070-17;P16070-8;P16070-10;P16070-11;P16070-13;P16070-14;P16070-12;P16070-18	12;12;12;12;12;12;12;12;12;12;12;12;12;12;12;5;5;2	12;12;12;12;12;12;12;12;12;12;12;12;12;12;12;5;5;2	12;12;12;12;12;12;12;12;12;12;12;12;12;12;12;5;5;2	CD44 antigen	CD44	18	12	12	12	16.4	16.4	16.4	81.537	742	742;668;734;713;711;699;699;691;674;493;429;425;396;361;340;294;675;139	0	156.08	267	ALSIGFETCR;ESSETPDQFMTADETR;FAGVFHVEK;KLVINSGNGAVEDR;LVINSGNGAVEDR;LVINSGNGAVEDRKPSGLNGEASK;NLQNVDMK;SQEMVHLVNK;SQEMVHLVNKESSETPDQFMTADETR;TEAADLCK;TNPEDIYPSNPTDDDVSSGSSSER;YGFIEGHVVIPR				True;True;True;True;True;True;True;True;True;True;True;True	16004;70542;75654;154226;187700;187704;206704;245021;245059;256197;267601;314260	709;725	457610	458200	358750	361320	171900	199550	234290	230480	400950	413990	360040	344470	236380	316280	200710	240840	407900	252000	363360	308960	186790	193950	199490
P16104;Q96QV6	P16104;Q96QV6	7;6	2;2	0;0	Histone H2AX;Histone H2A type 1-A	H2AFX;HIST1H2AA	2	7	2	0	52.4	21	0	15.144	143	143;131	0	170.8	25	AGLQFPVGR;HLQLAIR;HLQLAIRNDEELNK;LLGGVTIAQGGVLPNIQAVLLPK;NDEELNK;NDEELNKLLGGVTIAQGGVLPNIQAVLLPK;VGAGAPVYLAAVLEYLTAEILELAGNAAR				False;False;False;True;False;True;False	8854;118625;118715;175709;199978;199980;285438		3742.4	4820.4	83331	83478	0	125390	50128	52273	23081	24552	45176	80893	117740	147650	15851	23308	66277	64732	256930	298040	69176	57529	56106
P16152;P16152-2	P16152	15;7	15;7	13;5	Carbonyl reductase [NADPH] 1	CBR1	2	15	15	13	66.8	66.8	56.3	30.375	277	277;173	0	206.52	239	DVCTELLPLIKPQGR;EGWPSSAYGVTK;EYGGLDVLVNNAGIAFK;FHQLDIDDLQSIR;FRSETITEEELVGLMNK;GQAAVQQLQAEGLSPR;ILLNACCPGWVR;KEYGGLDVLVNNAGIAFK;LFSGDVVLTAR;SCSPELQQK;SETITEEELVGLMNK;SPEEGAETPVYLALLPPDAEGPHGQFVSEK;SSGIHVALVTGGNK;TNFFGTR;VVNVSSIMSVR				True;True;True;True;True;True;True;True;True;True;True;True;True;True;True	48597;59555;74709;80188;85429;107093;136778;149383;166750;229119;232674;243732;246896;267294;305038		55181	49171	35061	32619	143400	153110	66226	40851	164270	136500	51127	52362	122670	130060	62425	47608	100170	84506	116120	99319	132900	158330	144420
P16278;P16278-3;P16278-2	P16278;P16278-3;P16278-2	2;2;1	2;2;1	2;2;1	Beta-galactosidase	GLB1	3	2	2	2	4.9	4.9	4.9	76.074	677	677;647;546	0	3.7426	3	FRHHLGDDVVLFTTDGAHK;TEAVASSLYDILAR				True;True	85316;256348		0	0	0	0	14505	17179	0	0	0	0	0	0	12343	0	0	0	4492.6	0	0	12229	0	0	0
P16401	P16401	16	13	12	Histone H1.5	HIST1H1B	1	16	13	12	35.8	27	25.2	22.58	226	226	0	270.19	466	ALAAGGYDVEK;ALAAGGYDVEKNNSR;ATGPPVSELITK;ERNGLSLAALK;ERNGLSLAALKK;GTGASGSFK;GTGASGSFKLNKK;GTLVQTK;KALAAGGYDVEK;KALAAGGYDVEKNNSR;KATGPPVSELITK;NGLSLAALK;NGLSLAALKK;RKATGPPVSELITK;SETAPAETATPAPVEK;SETAPAETATPAPVEKSPAK				True;True;True;True;True;False;False;False;True;True;True;True;True;True;True;True	12839;12900;23611;69051;69075;110327;110336;110593;147320;147336;147695;202547;202560;224335;232417		4671100	4494100	1880200	1965600	849210	824650	1578500	2067500	464910	556110	4716500	4476400	2536900	3060100	5042000	5385000	389630	229820	2837800	3142800	249700	322110	629760
P16402	P16402	15	2	2	Histone H1.3	HIST1H1D	1	15	2	2	36.7	9	9	22.35	221	221	0	20.626	31	ALAAAGYDVEK;ALAAAGYDVEKNNSR;ASGPPVSELITK;ERSGVSLAALKK;GTGASGSFK;GTGASGSFKLNKK;GTLVQTK;KALAAAGYDVEK;KALAAAGYDVEKNNSR;KASGPPVSELITK;RKASGPPVSELITK;SETAPLAPTIPAPAEK;SETAPLAPTIPAPAEKTPVK;SGVSLAALK;SGVSLAALKK				False;False;False;False;False;False;False;False;False;False;False;True;True;False;False	12732;12778;21746;69259;110327;110336;110593;147273;147315;147528;224328;232555;232557;235821;235837		767270	1254300	848250	682480	626660	639860	843530	612270	530520	543300	1803500	1653000	2019800	807870	2007000	1936300	125360	163660	1565400	2301200	21073	0	491710
P16403	P16403	15	3	3	Histone H1.2	HIST1H1C	1	15	3	3	38	9.9	9.9	21.364	213	213	0	119.31	114	ALAAAGYDVEK;ALAAAGYDVEKNNSR;ASGPPVSELITK;ERSGVSLAALKK;GTGASGSFK;GTGASGSFKLNKK;GTLVQTK;KALAAAGYDVEK;KALAAAGYDVEKNNSR;KASGPPVSELITK;SETAPAAPAAAPPAEK;SETAPAAPAAAPPAEKAPVK;SETAPAAPAAAPPAEKAPVKK;SGVSLAALK;SGVSLAALKK				False;False;False;False;False;False;False;False;False;False;True;True;True;False;False	12732;12778;21746;69259;110327;110336;110593;147273;147315;147528;232291;232349;232367;235821;235837		2500500	2719500	1399700	1055700	1035000	1211800	1033400	1155900	604230	743970	2535300	2206100	2013000	2845400	2882700	2825500	520400	206530	2271100	1851600	30798	397330	738470
P16615-5;P16615-2;P16615-3;P16615;P16615-4;O14983-3;O14983-2;O14983;Q93084-4;Q93084;Q93084-3;Q93084-7;Q93084-1;Q93084-6;Q93084-5	P16615-5;P16615-2;P16615-3;P16615;P16615-4	9;9;9;9;7;3;3;3;2;2;2;2;2;2;2	9;9;9;9;7;3;3;3;2;2;2;2;2;2;2	9;9;9;9;7;3;3;3;2;2;2;2;2;2;2	Sarcoplasmic/endoplasmic reticulum calcium ATPase 2	ATP2A2	15	9	9	9	14.3	14.3	14.3	109.73	997	997;997;999;1042;1015;869;994;1001;998;999;1029;1033;1043;1044;1052	0	41.19	32	DIVPGDIVEIAVGDKVPADIR;EFDELNPSAQR;IGIFGQDEDVTSK;NMLFSGTNIAAGK;SLPSVETLGCTSVICSDK;SMSVYCTPNKPSR;TVEEVLGHFGVNESTGLSLEQVKK;VDQSILTGESVSVIK;VGEATETALTCLVEK				True;True;True;True;True;True;True;True;True	39477;57261;130686;207298;241029;242587;273244;281079;285913		77265	5546.9	18983	38754	39930	24199	0	2307.8	111570	111190	35630	39348	12137	9196.2	40253	17521	9001.6	9801.3	44578	27674	8472.2	6476.3	9010
P16949;P16949-2;Q9H169-3;Q9H169;Q9H169-4;Q9H169-2	P16949;P16949-2	8;8;1;1;1;1	8;8;1;1;1;1	5;5;0;0;0;0	Stathmin	STMN1	6	8	8	5	40.9	40.9	29.5	17.302	149	149;174;167;189;203;216	0	35.841	65	ASGQAFELILSPR;DLSLEEIQK;DLSLEEIQKK;EHEKEVLQK;ESVPEFPLSPPK;KLEAAEER;SHEAEVLK;SKESVPEFPLSPPK				True;True;True;True;True;True;True;True	21759;42398;42404;59782;70793;153098;236117;238116		198540	132950	110490	177690	43218	24061	88271	46463	26897	4716.3	108340	148520	80710	53558	81992	82736	83047	52369	68461	148960	17486	8708.9	29125
P16989;P16989-3;Q9Y2T7	P16989;P16989-3	18;16;4	12;10;0	5;5;0	Y-box-binding protein 3	YBX3	3	18	12	5	73.7	67.2	19.4	40.089	372	372;342;364	0	323.31	175	AGEAPTENPAPPTQQSSAE;EDVFVHQTAIK;EDVFVHQTAIKK;FPPYHVGQTFDRR;GAEAANVTGPDGVPVEGSR;IQAGEIGEMKDGVPEGAQLQGPVHR;NDTKEDVFVHQTAIK;NDTKEDVFVHQTAIKK;NGYGFINR;NYAGEEEEEGSGSSEGFDPPATDR;PAPAVGEAEDKENQQATSGPNQPSVR;RFPPYHVGQTFDRR;RPQYRPQYR;RPRPPNAPSQDGK;SEAGEATTTTTTTLPQAPTEAAAAAPQDPAPK;SPVGSGAPQAAAPAPAAHVAGNPGGDAAPAATGTAAAASLATAAGSEDAEKK;SVGDGETVEFDVVEGEK;SVGDGETVEFDVVEGEKGAEAANVTGPDGVPVEGSR				True;False;False;True;True;True;False;False;False;True;True;True;True;True;True;True;False;True	8053;56063;56098;84227;89854;139582;200376;200441;203110;214211;214869;223272;226194;226277;230685;244548;250181;250212		11536	3615.7	0	1446.1	12315	13691	13934	0	3004.5	4307.6	19378	12439	9757.8	12794	2052.7	14484	10772	8071.2	6911.9	4513.7	57510	120820	96154
P16989-2	P16989-2	14	1	1	Y-box-binding protein 3	YBX3	1	14	1	1	74.6	7.9	7.9	31.947	303	303	0	68.901	9	AGEAPTENPAPPTQQSSAE;EDVFVHQTAIK;EDVFVHQTAIKK;GAEAANVTGPDGVPVEGSR;NAGEIGEMKDGVPEGAQLQGPVHR;NDTKEDVFVHQTAIK;NDTKEDVFVHQTAIKK;NGYGFINR;PAPAVGEAEDKENQQATSGPNQPSVR;RPRPPNAPSQDGK;SEAGEATTTTTTTLPQAPTEAAAAAPQDPAPK;SPVGSGAPQAAAPAPAAHVAGNPGGDAAPAATGTAAAASLATAAGSEDAEKK;SVGDGETVEFDVVEGEK;SVGDGETVEFDVVEGEKGAEAANVTGPDGVPVEGSR				False;False;False;False;True;False;False;False;False;False;False;False;False;False	8053;56063;56098;89854;198573;200376;200441;203110;214869;226277;230685;244548;250181;250212		0	0	0	0	2148.2	4406	0	0	0	1330.7	0	0	0	0	0	0	0	0	0	5441.5	41009	0	0
P17066;P48741	P17066;P48741	12;6	1;1	1;1	Heat shock 70 kDa protein 6;Putative heat shock 70 kDa protein 7	HSPA6;HSPA7	2	12	1	1	18	1.7	1.7	71.027	643	643;367	0	33.979	39	ARFEELCSDLFR;ATAGDTHLGGEDFDNR;DNNLLGRFELSGIPPAPR;FEELCSDLFR;IINEPTAAAIAYGLDR;ITITNDK;ITITNDKGR;LLQDFFNGK;LLQDFFNGKELNK;STLEPVEK;TTPSYVAFTDTER;VEILANDQGNR				False;False;False;False;False;False;False;False;False;False;False;True	20644;22873;44425;77633;133465;143061;143079;177052;177092;248980;272596;282242		1994000	1993800	928910	981310	671880	761820	1114300	1248100	455520	501720	1248600	1244200	1082400	1278000	1647600	1783100	430160	359480	788550	736860	402700	507480	905970
P17096;P17096-3	P17096;P17096-3	7;4	7;4	2;2	High mobility group protein HMG-I/HMG-Y	HMGA1	2	7	7	2	57	57	23.4	11.676	107	107;179	0	323.31	289	EEEEGISQESSEEEQ;EPSEVPTPK;KLEKEEEEGISQESSEEEQ;KQPPVSPGTALVGSQK;KQPPVSPGTALVGSQKEPSEVPTPK;LEKEEEEGISQESSEEEQ				True;True;True;True;True;True;True	56391;67847;153333;155748;155795;164980		1792300	2143400	440130	343470	561220	791770	721380	756940	362940	451240	1347800	1242500	1130100	1196100	1978300	2460200	446720	426140	1416700	1305400	553170	534640	848150
P17096-2	P17096-2	6	1	1	High mobility group protein HMG-I/HMG-Y	HMGA1	1	6	1	1	52.1	14.6	14.6	10.679	96	96	0	62.702	55	EEEEGISQESSEEEQ;EPSEVPTPK;KLEKEEEEGISQESSEEEQ;KQPPKEPSEVPTPK;LEKEEEEGISQESSEEEQ				False;False;False;True;False;False	56391;67847;153333;155702;164980		356280	328580	85503	32375	93432	96521	203940	267490	13629	50734	0	320860	266740	296490	794120	716000	148720	136550	387260	297200	153660	185430	242010
P17174;P17174-2	P17174;P17174-2	2;1	2;1	2;1	Aspartate aminotransferase, cytoplasmic	GOT1	2	2	2	2	9.4	9.4	9.4	46.247	413	413;392	0	16.963	5	APPSVFAEVPQAQPVLVFK;IVASTLSNPELFEEWTGNVK				True;True	18860;144015		0	0	0	0	0	2584.1	0	0	43044	32519	0	0	3442	0	0	0	0	0	5188.4	0	3193.9	0	5843.7
P17252;P05129-2;P05129	P17252	6;2;2	6;2;2	3;1;1	Protein kinase C alpha type	PRKCA	3	6	6	3	14.6	14.6	6.7	76.749	672	672;548;697	0	41.611	27	ADVFPGNDSTASQDVANR;DLKLDNVMLDSEGHIK;DVVIQDDDVECTMVEK;GAENFDKFFTR;NLIPMDPNGLSDPYVK;TFCGTPDYIAPEIIAYQPYGK				True;True;True;True;True;True	4944;41397;49836;90008;206096;257763		0	16487	7617.9	9657.7	26849	22700	0	5347.4	109090	71960	8151.2	5191.9	11978	9592	0	0	6790	8977.4	37709	40437	3227.4	8052.4	16394
P17301	P17301	11	11	11	Integrin alpha-2	ITGA2	1	11	11	11	14.7	14.7	14.7	129.29	1181	1181	0	73.438	52	AGDISCNADINPLK;CPVDLSTATCEK;FVQGLDIGPTK;IFSGPSSEQFGYAVQQFINPK;IGQTSSSVSFK;IPLLYDAEIHLTR;NMVVNQAQSCPEHIIYIQEPSDVVNSLDLR;TQVGLIQYANNPR;TSHGHLIFPK;VDISLENPGTSPALEAYSETAK;VMVVVTDGESHDGSMLK				True;True;True;True;True;True;True;True;True;True;True	7972;31182;88468;129391;131230;139328;207654;270001;270751;280579;296388		53093	23720	15401	15229	25083	27588	9615.7	0	132250	100820	28632	40943	20138	34921	0	2553.1	6587.1	7049.8	55486	61201	7819.9	9473	27564
P17302	P17302	6	6	6	Gap junction alpha-1 protein	GJA1	1	6	6	6	24.3	24.3	24.3	43.008	382	382	0	48.806	53	CNTQQPGCENVCYDK;FKYGIEEHGK;QASEQNWANYSAEQNR;SDPYHATSGALSPAK;VAQTDGVNVDMHLK;YAYFNGCSSPTAPLSPMSPPGYK				True;True;True;True;True;True	30787;81256;216601;230314;278050;311574		53304	66662	24285	27427	25945	43038	7843	23754	10726	49199	35696	24046	24996	23568	0	0	19790	13088	17471	26387	3449.5	7621.8	0
P17612;P17612-2;P22694-10;P22694-4;P22694-3;P22694;P22694-5;P22694-7;P22694-6;P22694-9;P22694-2;P22694-8;P22612	P17612;P17612-2;P22694-10;P22694-4;P22694-3;P22694;P22694-5;P22694-7;P22694-6;P22694-9;P22694-2	4;3;2;2;2;2;2;2;2;2;2;1;1	4;3;2;2;2;2;2;2;2;2;2;1;1	4;3;2;2;2;2;2;2;2;2;2;1;1	cAMP-dependent protein kinase catalytic subunit alpha;cAMP-dependent protein kinase catalytic subunit beta	PRKACA;PRKACB	13	4	4	4	16.8	16.8	16.8	40.589	351	351;343;321;338;339;351;354;355;357;358;398;257;351	0	6.306	5	FPSHFSSDLKDLLR;ILQAVNFPFLVK;KGSEQESVKEFLAK;TWTLCGTPEYLAPEIILSK				True;True;True;True	84387;137055;150743;275444		0	0	0	0	0	2542.3	0	0	6412.9	39264	0	0	0	0	0	0	0	0	0	0	0	0	3366.3
P17655;P17655-2	P17655;P17655-2	19;18	19;18	19;18	Calpain-2 catalytic subunit	CAPN2	2	19	19	19	45	45	45	79.994	700	700;622	0	247.76	194	EFYILWTK;FKLPPGEYILVPSTFEPNKDGDFCIR;GHAYSVTGAEEVESNGSLQK;GSLLGCSIDITSAADSEAITFQK;IMVDMLDSDGSGK;KADYQAVDDEIEANLEEFDISEDDIDDGFRR;LEEEDEDEEDGESGCTFLVGLIQK;LEICNLTPDTLTSDTYKK;MPCQLHQVIVAR;NFFLTNR;NPWGEVEWTGR;NYPNTFWMNPQYLIK;RHEDGEFWMSFSDFLR;RPTEICADPQFIIGGATR;SDGFSIETCK;SDTFINLR;SGTMNSYEMR;TDICQGALGDCWLLAAIASLTLNEEILAR;WNDNCPSWNTIDPEER				True;True;True;True;True;True;True;True;True;True;True;True;True;True;True;True;True;True;True	57975;81212;98412;109089;138380;146956;164444;164901;195470;201430;209200;214627;223963;226296;229644;230537;235665;255539;309815		14038	6411.7	26635	33765	71855	65034	20791	7021.2	89356	79748	29051	28968	54261	58192	7740.5	12000	20468	23220	56551	48140	37460	44493	80429
P17693;P17693-5;P17693-4	P17693;P17693-5;P17693-4	2;2;1	1;1;1	1;1;1	HLA class I histocompatibility antigen, alpha chain G	HLA-G	3	2	1	1	6.8	3	3	38.224	338	338;319;246	0.0099138	1.62	6	DYLALNEDLR;WAAVVVPSGEEQR				True;False	50778;307489		8888.5	13262	5519.8	39269	10673	0	0	0	77687	73628	0	11586	0	0	0	0	0	0	48439	0	0	0	0
P17812;P17812-2	P17812;P17812-2	21;15	21;15	19;14	CTP synthase 1	CTPS1	2	21	21	19	42.8	42.8	40.4	66.69	591	591;360	0	89.589	129	ALEHSALAINHK;ALEHSALAINHKLEIK;FEVNPVWK;FSDSYASVIK;FVGQDVEGER;GIIASSVGTILK;GLGLSPDLVVCR;HRFEVNPVWK;IQAIAWAR;ISMFCHVEPEQVICVHDVSSIYR;IYQYVINK;KLYGDADYLEER;LCSAHGVLVPGGFGVR;LLETCSIALVGK;PIKPSPPYFGLLLASVGR;RLDLPIER;SGSSSPDSEITELKFPSINHD;TVQVVPHITDAIQEWVMR;YIDSADLEPITSQEEPVR;YIDSADLEPITSQEEPVRYHEAWQK;YILVTGGVISGIGK				True;True;True;True;True;True;True;True;True;True;True;True;True;True;True;True;True;True;True;True;True	13889;13891;78192;85575;87952;99668;102194;121050;139590;141935;146536;154315;162114;175424;215238;224664;235561;274286;315801;315816;315988		6113.4	13131	1768.2	16339	48804	54848	8494.7	7268.9	36639	66046	10304	20989	60792	66890	17758	4963.7	6963.7	16443	32086	30573	37433	36690	60107
P17813-2;P17813	P17813-2;P17813	4;4	4;4	4;4	Endoglin	ENG	2	4	4	4	9	9	9	67.541	625	625;658	0	28.445	40	GEVTYTTSQVSK;GNCVSLLSPSPEGDPR;GPITSAAELNDPQSILLR;TQILEWAAER				True;True;True;True	94615;104337;105882;269569		28226	13371	11824	36830	63073	48269	8559.3	0	94949	97629	48679	31735	43936	46259	8374.6	5605.4	15445	17359	43549	36068	14729	7053.6	36747
P17844;P17844-2	P17844;P17844-2	24;22	16;14	16;14	Probable ATP-dependent RNA helicase DDX5	DDX5	2	24	16	16	44.5	31.8	31.8	69.147	614	614;535	0	243.72	208	APILIATDVASR;DGWPAMGIHGDK;DWVLNEFK;ELAQQVQQVAAEYCR;FVINYDYPNSSEDYIHR;GDGPICLVLAPTR;GHNCPKPVLNFYEANFPANVMDVIAR;GVEICIATPGR;IVDQIRPDR;KIVDQIRPDR;KWNLDELPKFEK;LIDFLECGK;LLQLVEDR;LMEEIMSEKENK;MLDMGFEPQIR;NFYQEHPDLAR;QTLMWSATWPK;QVSDLISVLR;STCIYGGAPK;TAQEVETYRR;TGTAYTFFTPNNIK;TLSYLLPAIVHINHQPFLER;TTYLVLDEADR;WNLDELPKFEK				False;True;True;True;True;False;True;False;False;False;True;True;True;True;False;True;False;True;False;True;True;True;True;True	18575;37721;50130;63004;88124;92401;98618;111872;144153;152425;158377;171349;177181;178104;194549;202121;220938;221714;248306;253858;260547;266368;272908;309834	253	8677.8	11137	23339	13750	81391	57838	4456.1	5040.7	91679	82742	35793	43059	67938	56975	3240	11759	5825.7	12615	38444	48218	44756	65879	142390
P17858;P17858-2	P17858;P17858-2	20;19	19;19	18;18	ATP-dependent 6-phosphofructokinase, liver type	PFKL	2	20	19	18	40.5	38.1	36.9	85.018	780	780;827	0	208.03	211	AAAYNLVQHGITNLCVIGGDGSLTGANIFR;AIGVLTSGGDAQGMNAAVR;AMDDKRFDEATQLR;AVAFSPVTELKK;CHDYYTTEFLYNLYSSEGK;EQWWLSLR;FDEATQLR;GGSFENNWNIYK;GQLESIVENIR;GQVQEVGWHDVAGWLGR;IMEVIDAITTTAQSHQR;LPLMECVQMTK;SNFSLAILNVGAPAAGMNAAVR;TGISHGHTVYVVHDGFEGLAK;TNVLGHLQQGGAPTPFDR;TYSHLNIAGLVGSIDNDFCGTDMTIGTDSALHR;VFANAPDSACVIGLK;VFLIYEGYEGLVEGGENIK;VNVEHMTEK;VTVLGHVQR				True;False;True;True;True;True;True;True;True;True;True;True;True;True;True;True;True;True;True;True	502;11363;16963;24472;29393;68930;76774;98002;107723;107853;137816;180418;242827;259918;267925;276251;283381;284740;297466;303377	30	11897	11482	10231	10891	79116	75960	4553.7	4418.1	103480	80512	8724.7	21385	61511	59202	13665	9306.1	24804	13378	40226	45234	59021	52323	56236
P17931	P17931	4	4	4	Galectin-3	LGALS3	1	4	4	4	19.6	19.6	19.6	26.152	250	250	0	3.6203	15	GNDVAFHFNPR;IQVLVEPDHFK;QSVFPFESGKPFK;VAVNDAHLLQYNHR				True;True;True;True	104369;140616;220714;278885		32885	21047	0	0	5462.6	5886.5	29654	9903.1	7721.4	2333.3	4944.4	20319	9510.4	3679.2	5916.9	15478	19103	14781	10454	7175.5	7013.5	8368.5	4494
P17980	P17980	19	19	19	26S protease regulatory subunit 6A	PSMC3	1	19	19	19	51.7	51.7	51.7	49.203	439	439	0	243.66	353	AMEVDERPTEQYSDIGGLDK;CTDDFNGAQCK;DSYLILETLPTEYDSR;EKAPSIIFIDELDAIGTK;EKAPSIIFIDELDAIGTKR;EKFENLGIQPPK;GATELTHEDYMEGILEVQAK;GVLMYGPPGTGK;KMNVSPDVNYEELAR;LAGPQLVQMFIGDGAK;LKPGDLVGVNK;LKPGDLVGVNKDSYLILETLPTEYDSR;MATVWDEAEQDGIGEEVLK;MNVSPDVNYEELAR;MSTEEIIQR;TMLELLNQLDGFQPNTQVK;VDILDPALLR;VIAATNRVDILDPALLR;VTHELQAMKDK				True;True;True;True;True;True;True;True;True;True;True;True;True;True;True;True;True;True;True	17120;31570;47370;61966;61982;62157;91194;112274;154429;159990;173665;173670;191011;195438;196413;266860;280447;288609;302426		81405	87431	62357	61865	128080	139550	43772	38792	145530	128260	55982	68135	110140	102270	47082	45411	49585	63072	89607	72980	102220	88477	96319
P17987	P17987	27	27	27	T-complex protein 1 subunit alpha	TCP1	1	27	27	27	58.1	58.1	58.1	60.343	556	556	0	316.21	492	AFHNEAQVNPER;AFHNEAQVNPERK;DCLINAAK;DDKHGSYEDAVHSGALND;EQLAIAEFAR;FATEAAITILR;GANDFMCDEMER;HGSYEDAVHSGALND;ICDDELILIK;IHPTSVISGYR;ILATGANVILTTGGIDDMCLK;LLEVEHPAAK;MEGPLSVFGDR;MLVDDIGDVTITNDGATILK;SLHDALCVVK;SLHDALCVVKR;SLLVIPNTLAVNAAQDSTDLVAK;SQMESMLISGYALNCVVGSQGMPK;SQNVMAAASIANIVK;SSLGPVGLDK;TSASIILR;VLCELADLQDKEVGDGTTSVVIIAAELLK;WIGLDLSNGKPR;YFVEAGAMAVR;YINENLIVNTDELGR;YINENLIVNTDELGRDCLINAAK;…				True;True;True;True;True;True;True;True;True;True;True;True;True;True;True;True;True;True;True;True;True;True;True;True;True;True;True	7101;7143;33900;34619;68415;76082;90698;116657;125607;132034;135490;175529;192430;195048;239958;240011;240673;245537;245603;247240;270271;291869;309085;313796;316007;316018;319544	44	213040	207670	114280	176770	357400	409750	117350	131680	250860	275720	194120	185460	387440	441430	176280	175100	193080	176400	249210	251810	141990	145840	238030
P18031	P18031	6	6	6	Tyrosine-protein phosphatase non-receptor type 1	PTPN1	1	6	6	6	21.6	21.6	21.6	49.966	435	435	0	13.63	19	ESGSLSPEHGPVVVHCSAGIGR;FSYLAVIEGAK;GSPLNAAPYGIESMSQDTEVR;MEMEKEFEQIDK;SGSWAAIYQDIR;VVGGSLRGAQAASPAK				True;True;True;True;True;True	69814;86649;109304;192555;235564;304459		11839	39283	16317	12715	19670	12553	0	0	41902	53351	4642.1	12430	17110	8230.6	0	0	14314	6325.5	19207	7550.6	14497	9017.1	14523
P18077	P18077	9	9	9	60S ribosomal protein L35a	RPL35A	1	9	9	9	47.3	47.3	47.3	12.538	110	110	0	137.42	185	AIFAGYKR;DETEFYLGK;DETEFYLGKR;EHTALLK;IEGVYAR;IEGVYARDETEFYLGK;IEGVYARDETEFYLGKR;NNTVTPGGKPNK;VMLYPSRI				True;True;True;True;True;True;True;True;True	11184;35183;35217;60052;127881;127888;127892;208315;296069	104	367210	388450	225160	231430	161620	185760	161030	133950	72378	107750	507360	528300	361690	349610	486480	424570	67215	63419	150060	114200	365860	353490	723300
P18084	P18084	1	1	1	Integrin beta-5	ITGB5	1	1	1	1	2.5	2.5	2.5	88.053	799	799	0.00046533	2.6058	1	LGFGSFVDKDISPFSYTAPR				True	168718		0	0	0	0	4544.6	0	0	0	9289.2	0	0	0	0	0	0	0	0	0	19091	7791.6	3620.8	0	0
P18085	P18085	10	6	6	ADP-ribosylation factor 4	ARF4	1	10	6	6	56.7	27.8	27.8	20.511	180	180	0	15.357	47	DAVLLLFANK;HYFQNTQGLIFVVDSNDR;HYFQNTQGLIFVVDSNDRER;ILMVGLDAAGK;IQEVADELQK;LGEIVTTIPTIGFNVETVEYK;LGLQSLR;MLLVDELR;MLLVDELRDAVLLLFANK;QDLPNAMAISEMTDK				True;False;False;False;True;False;True;True;True;True	33436;123706;123735;136920;140031;168419;169295;194832;194835;217179		27747	20069	29693	24997	0	25281	0	20684	21203	44357	61008	60595	35980	19272	4699.6	26401	52100	32551	13933	40519	47511	40162	30323
P18124	P18124	23	23	23	60S ribosomal protein L7	RPL7	1	23	23	23	57.3	57.3	57.3	29.225	248	248	0	323.31	404	AGNFYVPAEPK;ASINMLR;EANNFLWPFK;EVPAVPETLK;EVPAVPETLKK;FKEANNFLWPFK;IALTDNALIAR;IVEPYIAWGYPNLK;KAGNFYVPAEPK;KEVPAVPETLK;KEVPAVPETLKK;KKEVPAVPETLK;KTTHFVEGGDAGNREDQINR;KVLQLLR;LRQIFNGTFVK;QIFNGTFVK;RNFAELK;SVNELIYK;SVNELIYKR;TTHFVEGGDAGNR;TTHFVEGGDAGNREDQINR;YGIICMEDLIHEIYTVGK;YGIICMEDLIHEIYTVGKR				True;True;True;True;True;True;True;True;True;True;True;True;True;True;True;True;True;True;True;True;True;True;True	9165;21927;53494;73256;73268;81076;124696;144290;147136;149351;149359;152630;157008;157853;183343;218479;225342;250665;250686;272161;272192;314488;314511		182850	174910	160070	93754	326470	387410	21809	14926	414640	341120	170060	217580	330300	379090	41649	65898	73231	27635	164940	170380	429440	453900	654310
P18206;P18206-2;P18206-3	P18206;P18206-2	26;26;4	26;26;4	26;26;4	Vinculin	VCL	3	26	26	26	31.2	31.2	31.2	123.8	1134	1134;1066;222	0	216.6	338	AGEVINQPMMMAAR;ALASQLQDSLK;AQQVSQGLDVLTAK;AVAGNISDPGLQK;CDRVDQLTAQLADLAAR;DPSASPGDAGEQAIR;ELLPVLISAMK;ELTPQVVSAAR;ETVQTTEDQILKR;EVENSEDPKFR;GILSGTSDLLLTFDEAEVRK;GWLRDPSASPGDAGEQAIR;IPTISTQLK;LANVMMGPYRQDLLAK;LLAVAATAPPDAPNREEVFDER;LVQAAQMLQSDPYSVPAR;MLGQMTDQVADLR;MQEAMTQEVSDVFSDTTTPIK;NPGNQAAYEHFETMK;NQWIDNVEK;SLGEISALTSK;SLLDASEEAIKK;TNLLQVCER;VAMANIQPQMLVAGATSIAR;VLQLTSWDEDAWASK;WIDNPTVDDR				True;True;True;True;True;True;True;True;True;True;True;True;True;True;True;True;True;True;True;True;True;True;True;True;True;True	8182;13231;20333;24492;28611;45285;64710;65801;71838;72649;100040;113387;139480;160429;174327;188277;194658;195677;208781;210102;239640;240435;267565;277616;294602;309078		38584	83355	37435	53683	42426	57383	20592	20599	92141	73962	33114	45990	38341	34001	36465	32901	25830	29674	66498	71809	27978	41416	60717
P18564-2;P18564	P18564-2;P18564	1;1	1;1	1;1	Integrin beta-6	ITGB6	2	1	1	1	1.3	1.3	1.3	74.957	681	681;788	0.0087108	1.7225	21	LGFGSFVEK				True	168729		273440	242760	165280	180100	58196	111030	142470	104890	172580	354.39	222180	63769	64643	131610	177760	187320	278520	254150	123980	134430	176720	173940	46746
P18615-4;P18615;P18615-3	P18615-4;P18615;P18615-3	2;2;2	2;2;2	2;2;2	Negative elongation factor E	NELFE	3	2	2	2	8.9	8.9	8.9	40.215	350	350;380;387	0	7.634	21	SISADDDLQESSR;SLSEQPVMDTATATEQAK				True;True	237490;241245		0	8532.7	0	0	9117.4	9181.2	9914.7	17394	5427	11123	0	0	10648	6015.2	0	9272.9	0	8397.4	10425	4732.2	6811.4	6484.3	4163.9
P18621-3;P18621;P18621-2	P18621-3;P18621;P18621-2	13;13;11	13;13;11	13;13;11	60S ribosomal protein L17	RPL17	3	13	13	13	44.3	44.3	44.3	26.372	228	228;184;146	0	245.08	359	EQIVPKPEEEVAQK;EQIVPKPEEEVAQKK;GLDVDSLVIEHIQVNK;GLDVDSLVIEHIQVNKAPK;INPYMSSPCHIEMILTEK;INPYMSSPCHIEMILTEKEQIVPKPEEEVAQK;KSAEFLLHMLK;NAESNAELK;QWGWTQGR;SAEFLLHMLK;VRYSLDPENPTK;YLKDVTLQK;YSLDPENPTK				True;True;True;True;True;True;True;True;True;True;True;True;True	68326;68353;101696;101735;138817;138833;156170;198452;221972;227811;299901;317625;320652	94	163290	103320	74750	72706	168180	192150	26646	57473	130340	205720	216720	183170	198570	177700	142940	209530	30003	36868	111860	120500	300530	331720	456200
P18669;P15259	P18669	16;7	16;7	12;4	Phosphoglycerate mutase 1	PGAM1	2	16	16	12	62.6	62.6	42.5	28.804	254	254;253	0	150.84	412	ALPFWNEEIVPQIK;AMEAVAAQGK;DAGYEFDICFTSVQK;DAGYEFDICFTSVQKR;FSGWYDADLSPAGHEEAK;FSGWYDADLSPAGHEEAKR;HGESAWNLENR;HYGGLTGLNK;HYGGLTGLNKAETAAK;KAMEAVAAQGK;NLKPIKPMQFLGDEETVR;RVLIAAHGNSLR;SYDVPPPPMEPDHPFYSNISK;VLIAAHGNSLR;YADLTEDQLPSCESLK;YADLTEDQLPSCESLKDTIAR				True;True;True;True;True;True;True;True;True;True;True;True;True;True;True;True	15417;17070;32808;32809;85771;85831;116286;123790;123820;147374;206133;227175;251844;293569;310772;310814		224140	167190	134270	151290	392770	480430	261450	244650	274700	271570	176910	201270	433280	497060	219490	238020	274790	261710	261770	274870	353070	407200	346070
P18754;P18754-2	P18754;P18754-2	13;13	13;13	13;13	Regulator of chromosome condensation	RCC1	2	13	13	13	48.9	48.9	48.9	44.969	421	421;452	0	98.849	131	DNNGVIGLLEPMKK;DTSVEGSEMVPGK;DTSVEGSEMVPGKVELQEK;KKPALVSIPEDVVQAEAGGMHTVCLSK;LGLGEGAEEK;LPAVSSVACGASVGYAVTK;SGQVYSFGCNDEGALGR;SMVPVQVQLDVPVVK;SWVGFSGGQHHTVCMDSEGK;VASGNDHLVMLTADGDLYTLGCGEQGQLGR;VFLWGSFR;VPELFANR;VVQVSAGDSHTAALTDDGR				True;True;True;True;True;True;True;True;True;True;True;True;True	44421;48319;48322;152732;169225;180143;235462;242614;251690;278076;284783;297693;305174		11493	17134	5192.1	2792.6	30845	28092	0	7204	21276	38816	1696	13124	26253	53902	6953.5	14928	14473	6990.2	16185	16494	39030	39730	69947
P18827	P18827	1	1	1	Syndecan-1	SDC1	1	1	1	1	5.5	5.5	5.5	32.461	310	310	0	5.1329	22	EGEAVVLPEVEPGLTAR				True	58309		0	64801	0	138410	0	0	0	141610	7660.8	9900.9	93436	28845	16675	21158	141350	180200	71368	136510	98522	44550	124560	0	40367
P18858;P18858-3;P18858-2	P18858;P18858-3;P18858-2	5;5;3	5;5;3	5;5;3	DNA ligase 1	LIG1	3	5	5	5	10	10	10	101.73	919	919;888;801	0	10.116	10	IDGAVIPDHWLDPSAVWEVK;LGTGFSDEELEEHHQSLK;NNYHPVEDACWKPGQK;VLGSEGEEEDEALSPAK;YGGFLLASYDEDSEELQAICK				True;True;True;True;True	126342;169958;208418;293354;314354		4059.2	0	0	0	4056.5	9510.9	0	0	8164.3	6831.1	0	0	3922.3	4914.3	0	0	0	0	5481.6	3271.7	2448	4210	0
P19021-2;P19021-4;P19021-3;P19021-6;P19021;P19021-5	P19021-2;P19021-4;P19021-3;P19021-6;P19021;P19021-5	2;2;2;2;2;2	2;2;2;2;2;2	2;2;2;2;2;2	Peptidyl-glycine alpha-amidating monooxygenase;Peptidylglycine alpha-hydroxylating monooxygenase;Peptidyl-alpha-hydroxyglycine alpha-amidating lyase	PAM	6	2	2	2	3.3	3.3	3.3	96.257	866	866;887;905;955;973;974	0.0009298	2.5888	2	GSGGLNLGNFFASR;IPVDEEAFVIDFKPR				True;True	108606;139483		0	0	0	0	5446.6	5036	0	4992.5	0	4095.6	0	0	4873.3	5934.7	0	0	0	0	0	0	9882.5	24091	3966.2
P19022-2;P19022	P19022-2;P19022	2;2	2;2	2;2	Cadherin-2	CDH2	2	2	2	2	3.3	3.3	3.3	97.039	875	875;906	0	13.001	23	LNGDFAQLNLK;SAAPHPGDIGDFINEGLK				True;True	179001;227494		22090	3745.6	5996.9	22997	32241	20112	46740	0	15465	39907	9674.8	22285	5267.4	13887	26051	42919	7158.2	23723	9737.8	6193.5	9182.3	10057	13914
P19174;P19174-2	P19174;P19174-2	3;3	3;3	3;3	1-phosphatidylinositol 4,5-bisphosphate phosphodiesterase gamma-1	PLCG1	2	3	3	3	3.6	3.6	3.6	148.53	1290	1290;1291	0	14.307	8	LLTEYCIETGAPDGSFLVR;SGDITYGQFAQLYR;TMDLPFLEASTLR				True;True;True	177626;234163;266820		0	0	5236.7	8016	5386.8	19291	2816.2	0	8313.1	0	4303.3	0	12042	12981	0	0	5272.2	5864.2	9118.4	14663	12821	7625.2	5378.1
P19338	P19338	50	50	50	Nucleolin	NCL	1	50	50	50	59.2	59.2	59.2	76.613	710	710	0	323.31	881	AAAAAPASEDEDDEDDEDDEDDDDDEEDDSEEEAMETTPAK;ALELTGLK;ALVATPGKK;ATFIKVPQNQNGK;EALNSCNKR;EAMEDGEIDGNK;EAMEDGEIDGNKVTLDWAK;EAMEDGEIDGNKVTLDWAKPK;ESFDGSVR;EVEEDSEDEEMSEDEEDDSSGEEVVIPQKK;EVFEDAAEIR;FGYVDFESAEDLEK;GFGFVDFNSEEDAK;GIAYIEFK;GIAYIEFKTEADAEKTFEEK;GLSEDTTEETLK;GLSEDTTEETLKESFDGSVR;GYAFIEFASFEDAK;GYAFIEFASFEDAKEALNSCNK;GYAFIEFASFEDAKEALNSCNKR;IVTDRETGSSK;KEDSDEEEDDDSEEDEEDDEDEDEDEDEIEPAAMK;KFGY…				True;True;True;True;True;True;True;True;True;True;True;True;True;True;True;True;True;True;True;True;True;True;True;True;True;True;True;True;True;True;True;True;True;True;True;True;True;True;True;True;True;True;True;True;True;True;True;True;True;True	114;13961;16625;23511;53235;53279;53289;53323;69746;72569;72708;79969;95350;99356;99382;103183;103213;113497;113507;113520;145447;148780;149671;155576;158310;158317;165125;190717;190730;200211;206509;206516;211607;218185;218978;237571;238234;238331;256218;256243;257972;259897;266691;278677;282101;284417;284432;302728;303017;303047	630	131300	116420	118180	136530	270680	227710	88180	85979	170940	131030	133920	147600	154250	155130	180900	162560	86234	108650	200850	170710	653100	649540	1329800
P19367-4;P19367-2;P19367;P19367-3	P19367-4;P19367-2;P19367;P19367-3	2;2;2;2	2;2;2;2	2;2;2;2	Hexokinase-1	HK1	4	2	2	2	2.8	2.8	2.8	101.08	905	905;916;917;921	0.0057395	1.9271	4	GDFIALDLGGSSFR;HIDLVEGDEGR				True;True	92314;117296		0	0	0	0	4706	3720.8	0	0	2948.7	0	0	0	0	0	0	0	0	0	0	0	0	0	0
P19387	P19387	3	3	3	DNA-directed RNA polymerase II subunit RPB3	POLR2C	1	3	3	3	19.3	19.3	19.3	31.441	275	275	0	7.7898	16	FIIENTDLAVANSIR;LSDLQTQLSHEIQSDVLTIN;WNPTAGVAFEYDPDNALR				True;True;True	80546;183738;309843		0	0	0	0	17092	6768.7	0	0	0	7964.3	0	0	0	16053	0	0	0	0	5226.5	5161.8	10059	15712	12232
P19388	P19388	2	2	2	DNA-directed RNA polymerases I, II, and III subunit RPABC1	POLR2E	1	2	2	2	14.8	14.8	14.8	24.551	210	210	0	8.0743	9	ALIVVQQGMTPSAK;GYLVTQDELDQTLEEFK				True;True	14728;114136		12043	6266.5	0	0	0	0	0	8224.8	7123.6	6148	0	6504.6	0	2577.6	15959	7356.3	0	0	3684.8	0	9657	21661	7418.2
P19525;P19525-2	P19525;P19525-2	7;6	7;6	7;6	Interferon-induced, double-stranded RNA-activated protein kinase	EIF2AK2	2	7	7	7	18	18	18	62.094	551	551;510	0	34.759	58	DGIISDIFDKK;EIELIGSGGFGQVFK;IGDFGLVTSLK;KPEDRPNTSEILR;LAYLQILSEETSVK;LTVNYEQCASGVHGPEGFHYK;YQELPNSGPPHDRR				True;True;True;True;True;True;True	36502;60575;130013;154791;161760;186651;319746		0	0	0	0	6691.2	5150.9	0	0	7975	12726	0	0	4068.1	2260.3	0	0	0	0	1776.6	1202.3	5862.2	10501	20819
[truncated: 1,696 more rows]
[truncated: 1 more columns]
